# Supplementary material for: Host-Environment Interplay Shapes Fungal Diversity in Mosquitoes
Source: mSphere. 2021 Sep 29;6(5):e00646-21. doi: 10.1128/mSphere.00646-21 (PMC8550294; doi:10.1128/mSphere.00646-21)
Supplement: TABLE S4 [file msphere.00646-21-st004.txt]

Table S4. Taxonomic classification and reads of the assigned fungal operational taxonomic units (OTUs) in the larval breeding water and mosquito guts and carcasses.
OTU ID	Kingdom	Phylum	Class	Order	Family	Genus	Species	170919_KS01000000EN.2017_MOSFUNGI	170919_KS01012017GU.2017_MOSFUNGI	170919_KS01012018CA.2017_MOSFUNGI	170919_KS01020029GU.2017_MOSFUNGI	170919_KS01020030CA.2017_MOSFUNGI	170919_KS01093159GU.2017_MOSFUNGI	170919_KS01093160CA.2017_MOSFUNGI	170919_KS01094161GU.2017_MOSFUNGI	170919_KS01094162CA.2017_MOSFUNGI	170919_KS01095163GU.2017_MOSFUNGI	170919_KS01095164CA.2017_MOSFUNGI	170919_KS01096165GU.2017_MOSFUNGI	170919_KS01096166CA.2017_MOSFUNGI	170919_KS01097167GU.2017_MOSFUNGI	170919_KS01097168CA.2017_MOSFUNGI	170919_KS01098169GU.2017_MOSFUNGI	170919_KS01098170CA.2017_MOSFUNGI	170919_KS01099171GU.2017_MOSFUNGI	170919_KS01099172CA.2017_MOSFUNGI	170919_KS01100173GU.2017_MOSFUNGI	170919_KS01100174CA.2017_MOSFUNGI	170925_KS03000000EN.2017_MOSFUNGI	170925_KS03042070GU.2017_MOSFUNGI	170925_KS03042071CA.2017_MOSFUNGI	170925_KS03102177GU.2017_MOSFUNGI	170925_KS03102178CA.2017_MOSFUNGI	170925_KS03103179GU.2017_MOSFUNGI	170925_KS03103180CA.2017_MOSFUNGI	170925_KS03104181GU.2017_MOSFUNGI	170925_KS03104182CA.2017_MOSFUNGI	170925_KS03105183GU.2017_MOSFUNGI	170925_KS03105184CA.2017_MOSFUNGI	170925_KS03106185GU.2017_MOSFUNGI	170925_KS03106186CA.2017_MOSFUNGI	170925_KS03108189GU.2017_MOSFUNGI	170925_KS03108190CA.2017_MOSFUNGI	170925_KS03110193GU.2017_MOSFUNGI	170925_KS03110194CA.2017_MOSFUNGI	170925_KS03111195GU.2017_MOSFUNGI	170925_KS03111196CA.2017_MOSFUNGI	170925_KS03112197GU.2017_MOSFUNGI	170925_KS03112198CA.2017_MOSFUNGI
Otu00003	Fungi	Ascomycota	Dothideomycetes	Capnodiales	Davidiellaceae			0	0	0	0	0	0	0	0	0	0	0	0	0	0	0	0	0	0	0	0	0	0	0	0	0	0	0	0	0	0	0	0	0	0	0	0	0	0	0	0	0	0
Otu00004	Fungi	Ascomycota	Dothideomycetes	Pleosporales	Montagnulaceae			0	0	0	0	0	0	0	0	0	0	0	0	0	0	0	0	0	0	0	0	0	0	0	0	0	0	0	0	0	0	0	0	0	0	0	0	0	0	0	0	0	0
Otu00005	Fungi	Ascomycota	Dothideomycetes	Pleosporales	Pleosporaceae	Alternaria	porri	0	0	0	0	0	0	0	0	0	0	0	0	0	0	0	0	0	0	0	0	0	0	0	0	0	0	0	0	0	0	0	0	0	0	0	0	0	0	0	0	0	0
Otu00007	Fungi	Ascomycota	Eurotiomycetes	Eurotiales	Trichocomaceae			0	0	0	0	0	0	0	0	0	0	0	0	0	78	0	0	0	0	0	0	0	0	0	0	0	0	0	0	0	0	0	0	0	0	0	0	0	0	0	0	0	0
Otu00008	Fungi	Ascomycota	Dothideomycetes	Pleosporales				0	0	0	0	0	0	0	0	0	0	0	0	0	0	0	0	0	0	0	0	0	13269	0	0	1972	0	0	553	950	7046	1411	2384	493	358	914	17158	1401	596	1138	1178	0	0
Otu00009	Fungi	Ascomycota	Sordariomycetes	Hypocreales	Bionectriaceae	Clonostachys	rosea f. catenulata	0	0	0	0	0	0	0	0	0	0	0	0	0	0	0	0	0	0	0	0	0	0	0	0	0	0	0	0	0	0	0	0	0	0	0	0	0	0	0	0	0	0
Otu00013	Fungi	Ascomycota	Eurotiomycetes	Eurotiales	Trichocomaceae	Penicillium	thomii	202	0	0	0	1936	0	0	0	0	0	0	0	0	0	0	0	0	117	0	0	0	0	0	0	0	0	0	0	0	0	0	0	0	0	0	0	0	0	0	0	0	0
Otu00016	Fungi	Ascomycota	Sordariomycetes	Hypocreales	Hypocreaceae	Hypocrea	atroviridis	0	0	0	0	0	0	0	0	0	0	0	0	0	0	0	0	0	0	0	0	0	11	0	0	0	0	0	0	0	0	0	0	0	0	0	0	0	0	0	0	0	0
Otu00018	Fungi	Ascomycota	Eurotiomycetes	Eurotiales	Trichocomaceae	Aspergillus	sp.	0	0	0	0	0	0	0	0	0	0	0	0	0	0	0	0	0	0	0	0	0	11	0	0	0	0	0	0	0	0	0	0	0	0	0	0	0	0	0	0	0	0
Otu00019	Fungi	Ascomycota	Sordariomycetes	Hypocreales	Nectriaceae	Gibberella	intricans	260	1	0	0	0	0	0	0	0	0	0	0	0	196	127	0	0	0	192	0	2744	140	82	0	311	0	0	302	0	0	0	272	0	0	0	0	0	0	0	0	0	0
Otu00023	Fungi	Ascomycota	Dothideomycetes	Pleosporales	Montagnulaceae			0	0	0	0	0	0	0	0	0	0	0	0	0	0	0	0	0	0	0	0	0	0	0	0	0	0	0	0	0	0	0	0	0	0	0	0	0	0	0	0	0	0
Otu00026	Fungi	Ascomycota	Eurotiomycetes	Eurotiales	Trichocomaceae			20	2040	1039	0	517	409	0	191	1756	2094	32	326	3753	127	39716	114354	111	1653	5	0	70	0	121	0	11	0	3388	1569	397	0	502	1059	0	0	315	89	0	13	21	524	77	0
Otu00029	Fungi	Ascomycota	Eurotiomycetes	Eurotiales	Trichocomaceae	Penicillium	polonicum	0	0	0	0	0	0	0	0	0	0	0	0	0	0	0	0	0	0	0	0	0	0	0	0	0	0	0	0	0	0	0	0	0	0	0	0	0	0	0	0	0	0
Otu00031	Fungi	Ascomycota	Dothideomycetes	Pleosporales	Montagnulaceae			1448	0	0	0	0	0	0	0	0	0	497	0	0	7556	0	0	0	0	0	0	0	420	0	0	382	0	0	782	0	0	0	13	154	192	0	0	164	58	0	0	0	0
Otu00033	Fungi	Ascomycota	Sordariomycetes	Hypocreales		Acremonium	sp.	0	0	0	0	0	0	0	0	0	0	0	0	0	0	0	0	0	0	0	0	0	0	0	0	0	0	0	0	0	0	0	0	0	0	0	0	0	0	0	0	0	0
Otu00034	Fungi	Ascomycota	Sordariomycetes	Sordariales	Chaetomiaceae			64	0	0	0	0	0	0	0	0	0	0	0	0	0	0	0	513	0	0	1540	0	3879	0	0	0	0	0	0	0	0	0	0	0	0	7853	0	0	0	0	0	0	0
Otu00036	Fungi	Ascomycota	Dothideomycetes	Botryosphaeriales	Botryosphaeriaceae	Lasiodiplodia	crassispora	0	0	0	0	0	0	0	0	0	0	0	0	0	0	0	0	0	0	0	0	0	0	0	0	0	0	0	0	0	0	0	0	0	0	0	0	0	0	0	0	0	0
Otu00038	Fungi	Ascomycota	Dothideomycetes	Capnodiales	Davidiellaceae	Cladosporium	halotolerans	0	0	0	0	0	5473	246	0	1302	0	0	0	0	0	182	0	4581	263	0	0	864	0	0	0	0	0	0	0	0	0	0	0	0	0	0	0	0	0	0	0	0	0
Otu00039	Fungi	Ascomycota	Sordariomycetes	Muyocopronales	Magnaporthaceae	Mycoleptodiscus	sp.	23	0	0	1101	126	0	29	410	0	373	42	0	0	93	44	0	2580	330	371	535	212	10036	5451	1626	184	0	0	198	0	0	40	74	145	0	0	0	0	0	178	0	0	283
Otu00040	Fungi	Ascomycota	Sordariomycetes	Trichosphaeriales				89	0	0	0	0	0	0	0	0	0	0	0	0	0	0	0	0	0	0	0	0	413	0	0	0	0	0	0	0	0	0	0	0	0	0	0	0	0	0	1930	0	0
Otu00042	Fungi	Ascomycota	Sordariomycetes	Trichosphaeriales				9	0	0	0	0	0	0	0	0	0	0	0	1	0	0	128	0	0	81	0	0	1515	0	0	242	0	0	0	0	0	0	0	0	0	0	0	0	0	0	0	43796	0
Otu00043	Fungi	Ascomycota	Dothideomycetes	Dothideales	Dothioraceae	Aureobasidium	pullulans	3120	0	0	0	0	0	147	0	0	101	325	0	4012	0	1151	0	0	568	628	0	0	160	0	0	637	0	0	0	0	0	484	0	0	105	0	0	0	0	0	0	246	0
Otu00045	Fungi	Ascomycota	Sordariomycetes	Sordariales	Chaetomiaceae	Chaetomium	nigricolor	301	0	0	0	0	0	0	0	0	0	0	0	0	0	0	0	0	0	0	0	0	0	0	0	0	0	0	0	0	0	0	0	0	0	0	0	0	0	0	0	0	0
Otu00048	Fungi	Ascomycota	Sordariomycetes	Hypocreales	Nectriaceae	Fusarium	sp.	14	0	0	0	422	0	188	0	0	0	0	0	0	0	0	0	0	0	276	0	0	4	0	0	0	0	0	0	514	0	0	0	0	0	0	998	177	0	0	0	0	0
Otu00049	Fungi	Ascomycota	Sordariomycetes	Microascales	Microascaceae	Microascus	manginii	0	0	0	0	0	0	0	0	0	0	0	0	0	0	0	0	0	0	0	0	0	0	0	0	0	0	0	0	0	0	0	0	0	0	0	0	0	0	0	0	0	0
Otu00053	Fungi	Ascomycota	Sordariomycetes	Xylariales	Amphisphaeriaceae	Bartalinia	robillardoides	320	0	0	0	0	0	46	0	0	0	0	0	0	0	0	0	0	0	0	0	0	2765	0	0	0	0	0	0	0	0	0	0	0	0	0	0	0	0	0	0	0	0
Otu00054	Fungi	Ascomycota	Dothideomycetes	Pleosporales				0	0	0	0	0	0	0	0	0	0	0	0	0	0	0	183	0	0	0	0	0	0	0	0	0	0	0	0	0	0	0	0	0	0	0	0	0	0	0	0	0	0
Otu00056	Fungi	Ascomycota	Dothideomycetes	Pleosporales	Montagnulaceae	Deniquelata	barringtoniae	0	0	0	0	0	0	0	1	0	0	0	0	0	0	0	0	0	0	0	0	0	6025	0	0	0	0	0	0	0	0	0	0	0	0	1280	0	0	0	0	0	0	0
Otu00057	Fungi	Ascomycota	Sordariomycetes	Trichosphaeriales				0	0	0	0	0	0	0	2656	0	0	0	0	0	0	0	0	0	0	0	0	0	2847	0	0	3558	0	0	0	0	0	0	0	0	0	0	0	0	0	0	0	0	0
Otu00061	Fungi	Ascomycota	Dothideomycetes	Pleosporales	Cucurbitariaceae	Pyrenochaetopsis	leptospora	148	0	0	0	0	0	0	0	0	0	0	0	0	0	0	0	0	0	0	0	0	187	0	0	0	0	1968	200	0	0	0	0	0	0	0	0	0	0	0	0	0	0
Otu00062	Fungi	Ascomycota	Dothideomycetes	Pleosporales		Ascochyta	sp.	8	0	0	0	0	0	0	0	0	0	0	0	0	0	0	0	0	72	0	0	0	41	0	0	0	0	0	482	0	0	0	0	0	0	711	14	0	0	0	0	0	0
Otu00063	Fungi	Ascomycota	Sordariomycetes	Trichosphaeriales				0	0	0	0	0	0	0	0	0	0	0	0	0	62	0	0	0	0	0	0	0	444	0	0	0	0	0	0	0	0	0	287	0	0	0	0	0	0	25	0	0	0
Otu00068	Fungi	Ascomycota	Sordariomycetes	Hypocreales	Cordycipitaceae	Beauveria	sp.	0	3090	0	1046	0	517	275	354	1661	851	429	0	0	0	242	218	2150	711	44	620	0	0	0	0	0	0	0	0	0	0	0	0	0	0	0	0	0	0	0	0	0	0
Otu00070	Fungi	Ascomycota	Dothideomycetes	Pleosporales	Cucurbitariaceae	Pyrenochaeta	sp.	0	0	0	0	0	0	0	0	0	0	0	0	0	0	0	0	0	0	0	0	0	0	0	0	0	0	0	0	0	0	0	0	0	0	0	0	0	0	0	0	0	0
Otu00071	Fungi	Ascomycota	Eurotiomycetes	Eurotiales	Trichocomaceae	Aspergillus	sp.	0	0	0	0	0	0	0	0	0	0	0	0	0	56	0	0	0	0	0	0	0	0	0	0	0	0	0	0	0	0	0	0	0	0	0	0	0	0	0	0	0	0
Otu00082	Fungi	Ascomycota	Saccharomycetes	Saccharomycetales				0	0	0	0	0	0	0	0	0	0	0	0	0	0	0	0	0	0	0	0	0	0	0	0	0	0	0	0	0	0	0	0	0	0	0	0	0	0	0	0	0	0
Otu00083	Fungi	Ascomycota	Sordariomycetes	Sordariales	Chaetomiaceae			0	0	0	0	0	0	0	0	0	0	0	0	0	0	0	0	0	0	0	0	0	0	0	0	0	0	0	0	0	0	0	0	0	0	0	0	0	0	0	0	0	0
Otu00085	Fungi	Ascomycota	Sordariomycetes	Hypocreales	Nectriaceae	Fusarium	tricinctum	0	0	0	0	0	0	0	0	0	0	0	0	0	0	0	0	513	0	84	0	5253	2761	0	0	0	0	0	0	0	0	0	0	0	0	0	0	0	0	93	0	0	0
Otu00086	Fungi	Ascomycota	Sordariomycetes	Microascales				0	0	0	0	0	0	0	0	0	0	0	0	0	0	0	0	576	0	0	0	0	1825	0	0	0	0	0	0	0	7705	0	0	0	0	0	0	0	0	0	0	0	0
Otu00087	Fungi	Ascomycota	Sordariomycetes		Plectosphaerellaceae			0	0	0	0	0	0	0	0	0	0	0	0	0	0	0	0	0	0	0	0	0	0	0	0	0	0	0	0	0	0	0	0	0	0	0	0	0	0	0	0	0	0
Otu00088	Fungi	Ascomycota	Dothideomycetes	Pleosporales	Pleosporaceae	Alternaria	metachromatica	0	0	0	0	0	0	0	0	959	0	0	0	0	0	0	543	0	0	0	8753	0	6	0	0	0	776	0	396	0	432	849	581	473	0	208	0	0	0	3	0	0	0
Otu00090	Fungi	Ascomycota	Eurotiomycetes	Eurotiales	Trichocomaceae	Aspergillus	aculeatus	6	0	0	0	0	0	0	0	0	0	0	0	0	0	0	0	0	0	0	0	0	8	0	0	0	0	0	0	0	0	0	0	0	0	0	0	0	0	0	0	0	0
Otu00092	Fungi	Ascomycota	Dothideomycetes	Botryosphaeriales	Botryosphaeriaceae	Dothiorella	santali	0	0	0	0	0	0	0	0	0	0	0	0	0	0	0	0	0	0	0	0	0	0	0	0	0	0	0	0	0	0	0	0	0	0	0	0	0	0	0	0	0	0
Otu00094	Fungi	Ascomycota	Dothideomycetes	Pleosporales	Phaeosphaeriaceae	Phaeosphaeria	sp.	956	0	0	0	0	0	0	0	0	0	0	0	0	0	0	0	0	0	0	0	0	31	0	0	0	0	0	0	0	0	0	0	133	0	0	0	0	0	0	0	0	0
Otu00096	Fungi	Ascomycota	Dothideomycetes	Pleosporales	Sporormiaceae			0	0	0	0	0	0	0	0	0	0	0	0	0	0	0	0	0	0	0	0	0	721	0	0	105	0	0	0	0	0	0	0	0	0	78	0	10333	0	44	0	457	0
Otu00097	Fungi	Ascomycota	Eurotiomycetes	Eurotiales	Trichocomaceae	Penicillium	citrinum	12	0	0	0	0	0	0	0	0	0	0	0	0	0	0	0	0	0	0	0	0	3	0	0	0	0	0	0	0	0	0	0	0	0	0	0	0	0	21	0	0	0
Otu00100	Fungi	Ascomycota	Eurotiomycetes	Eurotiales	Trichocomaceae	Aspergillus	cibarius	0	1040	0	0	0	0	1243	145	426	0	0	0	0	394	0	0	0	219	17	0	134	0	0	37	0	0	192	7	0	10	14	121	0	0	83	0	0	3	5	0	113	0
Otu00101	Fungi	Ascomycota	Sordariomycetes	Xylariales		Monographella	cucumerina	7	0	0	0	0	0	0	0	0	0	0	0	0	0	0	0	0	0	0	0	0	141	0	0	0	0	0	0	0	0	0	0	0	0	0	0	0	0	0	0	0	0
Otu00104	Fungi	Ascomycota	Dothideomycetes	Pleosporales		Ochrocladosporium	sp.	0	0	0	0	0	0	0	0	0	0	0	0	0	0	0	0	0	0	0	0	0	0	0	0	0	0	0	0	0	0	0	0	0	0	0	0	0	0	0	0	0	0
Otu00105	Fungi	Ascomycota	Dothideomycetes	Pleosporales	Montagnulaceae	Paraconiothyrium	sp.	0	0	0	0	0	0	0	0	0	0	0	0	0	0	0	0	0	0	0	0	0	12	0	0	0	0	0	0	0	0	0	0	0	0	0	0	0	0	0	0	0	0
Otu00106	Fungi	Ascomycota	Sordariomycetes	Diaporthales	Togniniaceae	Phaeoacremonium	tuscanum	0	0	0	0	0	0	0	0	0	0	0	0	0	0	0	0	0	0	0	0	0	0	0	0	0	0	0	0	0	0	0	0	0	0	0	0	0	0	0	0	0	0
Otu00107	Fungi	Ascomycota	Leotiomycetes	Thelebolales				0	0	0	0	0	0	0	0	0	0	0	0	0	0	0	0	0	0	0	0	0	0	0	0	0	0	0	0	0	0	0	0	0	0	0	0	0	0	0	0	0	0
Otu00108	Fungi	Ascomycota	Eurotiomycetes					0	0	0	0	0	0	0	0	0	0	0	0	0	0	0	0	0	0	0	0	0	691	0	0	0	0	0	0	0	0	0	0	0	0	0	0	0	0	0	0	0	0
Otu00111	Fungi	Ascomycota	Sordariomycetes	Hypocreales	Stachybotryaceae	Stachybotrys	microspora	0	0	0	0	0	0	0	0	0	0	0	0	0	0	0	0	0	0	0	0	0	0	0	0	0	0	0	0	0	0	0	0	0	0	0	0	0	0	0	0	0	0
Otu00115	Fungi	Ascomycota	Dothideomycetes	Pleosporales	Pleosporaceae			417	0	0	0	0	0	0	0	0	0	0	0	0	0	0	0	0	0	0	0	0	38	139	0	0	0	0	0	0	0	0	0	0	0	0	0	0	0	0	0	0	0
Otu00116	Fungi	Ascomycota	Dothideomycetes	Pleosporales	Pleomassariaceae	Trematosphaeria	pertusa	0	0	0	0	0	0	0	0	0	0	0	0	0	0	0	0	0	0	0	0	0	0	0	0	0	0	0	0	0	0	0	0	0	0	0	0	0	0	0	0	0	0
Otu00119	Fungi	Ascomycota	Sordariomycetes	Sordariales	Chaetomiaceae			65	0	0	0	0	0	0	0	0	0	0	0	0	0	0	0	0	0	0	0	0	0	0	0	0	0	0	0	0	0	0	0	0	0	0	0	0	0	0	0	0	0
Otu00120	Fungi	Ascomycota	Dothideomycetes	Capnodiales	Mycosphaerellaceae
Otu00123	Fungi	Ascomycota	Sordariomycetes	Sordariales	Sordariaceae			0	0	0	0	0	0	0	0	0	0	0	0	0	0	0	0	0	0	0	0	0	0	0	0	0	0	0	0	0	0	0	0	0	0	0	0	0	0	0	0	0	0
Otu00124	Fungi	Ascomycota				Rhinocladium	lesnei	0	0	0	0	0	0	0	0	0	0	0	0	0	0	0	0	0	0	0	0	0	0	0	0	0	0	0	0	0	0	0	0	0	0	0	0	0	0	0	0	0	0
Otu00125	Fungi	Ascomycota	Dothideomycetes	Pleosporales				69	0	0	0	0	0	0	0	0	0	0	0	0	0	0	0	0	296	367	0	0	724	2871	0	0	0	0	0	0	0	0	0	0	208	0	0	0	0	0	0	0	0
Otu00126	Fungi	Ascomycota	Dothideomycetes	Dothideales	Dothideaceae	Endoconidioma	populi	0	0	0	0	0	0	0	0	0	0	0	0	915	0	0	0	0	0	0	0	0	100	0	0	0	0	0	0	0	0	0	223	0	0	0	0	0	0	0	0	0	0
Otu00129	Fungi	Ascomycota	Sordariomycetes	Hypocreales	Nectriaceae	Gibberella	zeae	0	0	0	0	0	793	0	0	0	0	0	0	0	0	0	0	0	0	0	0	0	0	0	0	0	0	0	0	0	0	0	0	0	0	0	438	0	0	0	0	0	0
Otu00130	Fungi	Ascomycota	Dothideomycetes	Pleosporales				0	0	0	0	0	0	0	0	0	0	0	0	0	0	0	0	0	0	0	0	0	0	0	0	0	61	0	0	0	0	0	868	0	0	0	0	0	0	419	0	0	0
Otu00131	Fungi	Ascomycota	Sordariomycetes	Microascales	Microascaceae			0	0	0	0	0	0	0	0	0	0	0	0	0	0	0	0	0	0	0	0	0	0	0	0	0	0	0	0	0	0	0	0	0	0	0	0	0	0	0	0	0	0
Otu00133	Fungi	Ascomycota	Sordariomycetes	Hypocreales	Stachybotryaceae	Myrothecium	sp.	0	0	0	0	0	0	0	0	0	0	0	0	0	0	0	0	0	0	0	0	0	4	0	0	0	0	0	0	0	0	0	0	0	0	0	0	0	0	0	0	0	0
Otu00135	Fungi	Ascomycota						0	0	0	0	0	0	0	0	0	0	0	0	0	0	0	0	0	0	0	0	0	3	0	0	0	0	0	0	0	0	0	0	0	0	0	0	0	0	0	0	0	0
Otu00136	Fungi	Ascomycota	Dothideomycetes	Pleosporales	Phaeosphaeriaceae	Sclerostagonospora	sp.	0	0	0	0	0	0	0	0	0	0	0	0	0	0	0	0	0	0	0	0	0	16	0	0	0	0	0	0	0	0	0	0	0	0	0	0	0	0	0	0	0	0
Otu00141	Fungi	Ascomycota	Dothideomycetes	Pleosporales	Cyclothyriellaceae	Massariosphaeria	sp.	0	0	0	0	0	0	151	0	0	0	0	0	0	0	0	0	0	0	0	0	0	0	0	0	0	0	0	0	0	0	0	0	0	0	0	0	0	0	0	0	0	0
Otu00142	Fungi	Ascomycota	Eurotiomycetes	Eurotiales	Trichocomaceae	Aspergillus	subversicolor	4	0	0	0	0	0	0	0	0	0	0	0	0	0	0	0	0	0	3	0	0	0	0	0	159	0	0	191	0	0	72	58	0	0	0	103	0	0	0	0	0	0
Otu00143	Fungi	Ascomycota	Dothideomycetes	Pleosporales	Montagnulaceae			0	0	0	0	0	0	0	0	0	0	0	0	0	0	0	0	0	0	0	0	0	131	0	0	0	0	0	0	0	0	0	0	0	0	0	0	0	0	0	0	0	0
Otu00144	Fungi	Ascomycota	Dothideomycetes	Pleosporales				0	0	0	0	0	0	0	0	0	0	0	0	0	0	0	0	0	0	0	0	0	0	0	0	0	0	0	0	0	0	0	0	0	0	0	0	0	0	0	0	0	0
Otu00145	Fungi	Ascomycota	Dothideomycetes	Pleosporales	Phaeosphaeriaceae	Phaeosphaeria	sp.	0	0	0	0	0	0	55	0	0	0	0	0	0	0	0	0	0	0	0	0	0	0	0	0	0	0	0	0	0	0	0	0	0	0	0	0	0	0	0	0	0	0
Otu00146	Fungi	Ascomycota	Dothideomycetes	Pleosporales	Periconiaceae	Periconia	sp.	0	0	0	0	0	0	0	0	0	0	0	0	0	0	0	0	0	0	0	0	0	598	0	0	11705	0	0	0	0	0	0	0	0	0	0	0	0	0	0	0	0	0
Otu00147	Fungi	Ascomycota	Dothideomycetes	Pleosporales	Cucurbitariaceae	Pyrenochaetopsis	sp.	196	0	665	0	0	0	0	0	0	0	0	0	0	0	0	0	0	0	0	0	0	0	65	0	0	0	0	0	0	0	0	0	0	0	0	0	0	0	0	0	0	0
Otu00150	Fungi	Ascomycota	Dothideomycetes	Pleosporales				12	0	0	0	0	0	0	0	0	0	0	0	0	0	0	0	0	0	0	0	0	0	0	0	0	0	0	0	0	0	0	0	0	0	0	0	0	0	0	0	0	0
Otu00153	Fungi	Ascomycota	Dothideomycetes	Pleosporales	Pleosporaceae			0	0	0	0	0	0	0	0	0	0	0	0	0	0	0	0	0	0	0	0	0	112	0	0	0	0	0	0	0	0	0	0	0	0	0	0	0	0	0	0	0	0
Otu00154	Fungi	Ascomycota	Saccharomycetes	Saccharomycetales	Debaryomycetaceae	Debaryomyces	prosopidis	0	0	0	0	0	0	0	0	0	292	0	0	0	0	485	0	0	0	150	0	0	4	0	0	0	0	0	253	0	635	0	0	0	0	0	0	0	0	0	0	0	0
Otu00158	Fungi	Ascomycota	Sordariomycetes	Coniochaetales	Coniochaetaceae	Lecythophora	hoffmannii	0	0	0	0	0	0	0	0	0	0	0	0	0	0	0	0	0	0	0	0	0	0	0	0	0	0	0	0	0	0	0	0	0	0	0	0	0	0	0	0	0	0
Otu00159	Fungi	Ascomycota	Dothideomycetes	Pleosporales	Phaeosphaeriaceae			1205	0	0	0	103	872	308	0	0	0	0	0	0	0	74	0	0	0	0	0	0	0	0	0	0	0	0	0	0	0	0	0	0	0	0	0	0	0	0	0	0	0
Otu00160	Fungi	Ascomycota	Sordariomycetes	Hypocreales	Nectriaceae	Fusarium	sp.	0	0	0	0	0	0	0	0	0	0	0	0	0	0	0	0	0	0	0	0	0	0	0	0	0	0	0	0	0	0	0	0	0	0	0	0	0	0	0	0	0	0
Otu00161	Fungi	Ascomycota	Dothideomycetes	Botryosphaeriales	Botryosphaeriaceae	Phaeobotryon	cupressi	0	0	0	0	0	0	0	0	0	0	0	0	0	0	0	0	0	0	0	0	0	0	0	0	0	0	0	0	0	0	0	0	0	0	0	0	0	0	0	0	0	0
Otu00165	Fungi	Ascomycota	Dothideomycetes	Dothideales	Dothioraceae	Aureobasidium	pullulans var. subglaciale	0	0	0	0	0	0	121	0	0	315	0	0	0	0	204	0	0	0	0	0	0	0	0	0	0	0	0	0	0	0	0	0	0	0	0	0	0	0	0	0	0	0
Otu00169	Fungi	Ascomycota	Pezizomycetes	Pezizales				0	0	0	0	0	0	0	0	0	0	0	0	0	0	0	0	0	0	0	0	0	0	0	0	0	0	0	0	0	0	0	0	0	0	0	0	0	0	0	0	0	0
Otu00172	Fungi	Ascomycota	Sordariomycetes					8	0	0	0	0	0	0	0	0	0	0	0	0	0	0	0	0	0	0	0	0	194	0	392	0	0	0	0	0	0	0	0	0	0	0	0	0	0	3331	0	0	0
Otu00173	Fungi	Ascomycota	Sordariomycetes	Trichosphaeriales				0	0	0	0	0	0	0	0	0	0	0	0	0	0	0	0	0	0	0	0	0	118	0	0	47	0	0	0	0	0	0	0	0	0	0	0	0	0	0	0	0	0
Otu00175	Fungi	Ascomycota	Dothideomycetes	Botryosphaeriales	Botryosphaeriaceae			0	0	0	0	0	0	0	0	0	0	0	0	0	0	0	0	0	0	0	0	0	0	0	0	0	0	0	0	0	0	0	0	0	0	0	0	0	0	0	0	0	0
Otu00177	Fungi	Ascomycota						0	0	0	0	0	0	0	0	0	0	0	0	0	0	0	0	0	0	0	0	0	227	0	0	0	0	0	0	0	0	0	0	0	0	0	0	0	0	0	0	0	0
Otu00178	Fungi	Ascomycota						0	0	0	0	0	0	0	0	0	0	0	0	0	0	0	0	0	0	0	0	0	165	0	0	0	0	0	0	0	0	0	0	0	0	0	0	0	0	0	0	0	0
Otu00179	Fungi	Ascomycota	Sordariomycetes	Xylariales	Apiosporaceae	Arthrinium	sp.	0	0	0	0	0	0	0	0	0	0	0	0	0	0	0	0	0	0	0	0	0	0	0	0	0	0	0	0	0	0	0	0	0	0	0	0	0	0	0	0	0	0
Otu00184	Fungi	Ascomycota	Sordariomycetes	Xylariales	Hyponectriaceae			0	0	0	0	0	0	0	0	0	22	0	0	0	0	0	0	625	0	0	331	0	4384	0	0	0	0	0	0	0	0	0	0	0	0	0	0	0	0	0	0	0	0
Otu00185	Fungi	Ascomycota	Dothideomycetes	Capnodiales	Mycosphaerellaceae	Cercospora	sp.	0	0	0	0	0	0	0	0	416	0	0	0	0	0	0	0	0	0	0	0	0	95	0	0	0	0	102	541	0	0	0	0	0	0	0	0	0	0	122	0	0	0
Otu00188	Fungi	Ascomycota	Dothideomycetes	Botryosphaeriales	Aplosporellaceae	Aplosporella	javeedii	0	0	0	0	0	0	0	0	0	0	0	0	0	0	0	0	0	0	0	0	0	0	0	0	0	0	0	0	0	0	0	0	0	0	0	0	0	0	0	0	0	0
Otu00189	Fungi	Ascomycota	Dothideomycetes	Pleosporales	Periconiaceae	Periconia	sp.	25	0	0	0	3887	0	0	0	0	0	0	0	0	0	0	0	1285	0	0	381	0	146	0	0	0	0	0	0	0	0	0	0	0	0	0	0	0	0	1000	0	243	0
Otu00190	Fungi	Ascomycota	Leotiomycetes	Helotiales	Helotiales_family_Incertae_sedis	Trimmatostroma	salinum	0	0	0	0	0	0	0	0	0	0	0	0	0	0	0	0	0	0	0	630	0	0	0	0	0	0	0	0	0	0	0	92	0	0	0	0	0	0	0	0	0	0
Otu00192	Fungi	Ascomycota	Sordariomycetes	Hypocreales	Hypocreaceae	Trichoderma	longibrachiatum	0	0	0	0	0	0	0	0	0	0	0	0	0	0	0	0	0	0	0	0	0	0	0	0	0	0	0	0	0	0	0	0	0	0	0	0	0	0	0	0	0	0
Otu00193	Fungi	Ascomycota	Dothideomycetes	Pleosporales				0	0	0	0	0	0	0	0	0	0	0	0	0	0	0	0	0	0	0	0	0	0	0	0	0	0	0	0	0	0	0	0	0	0	0	0	0	0	0	0	0	0
Otu00199	Fungi	Ascomycota	Eurotiomycetes	Eurotiales	Trichocomaceae	Aspergillus	conicus	0	0	0	0	21	0	0	0	50	481	0	0	0	189	18	1041	148	0	0	0	0	0	0	0	0	0	344	295	0	0	362	0	0	50	248	4	0	216	367	37	0	79
Otu00201	Fungi	Ascomycota						16	0	0	0	0	0	0	0	0	0	0	0	0	0	0	0	0	0	0	0	0	0	0	0	0	0	0	0	0	0	0	0	0	0	0	0	0	0	0	0	0	0
Otu00202	Fungi	Ascomycota	Dothideomycetes	Pleosporales	Lophiostomataceae	Lophiostoma	sp.	0	0	0	0	0	0	0	0	0	0	0	0	0	0	0	0	0	0	0	0	0	1526	0	0	0	0	0	0	0	0	0	0	0	0	0	0	0	0	0	0	0	0
Otu00204	Fungi	Ascomycota	Dothideomycetes	Pleosporales	Cucurbitariaceae	Pyrenochaetopsis	pratorum	0	0	0	0	0	0	0	0	0	0	0	0	0	0	0	0	0	0	0	0	0	0	0	0	0	0	0	0	0	0	0	0	0	0	0	0	0	0	0	0	0	0
Otu00206	Fungi	Ascomycota	Dothideomycetes	Pleosporales	Pleosporaceae			0	0	0	0	0	0	0	0	0	0	0	0	0	0	0	0	0	0	0	0	0	0	0	0	0	0	0	0	0	0	0	0	0	0	0	0	0	0	0	0	0	0
Otu00210	Fungi	Ascomycota	Eurotiomycetes	Eurotiales	Trichocomaceae	Penicillium	sumatrense	0	0	0	0	0	0	0	0	0	0	0	0	0	0	0	0	0	0	0	0	0	0	0	0	0	0	0	0	0	0	0	0	0	0	0	0	0	0	0	0	0	0
Otu00211	Fungi	Ascomycota	Leotiomycetes	Helotiales	Vibrisseaceae			0	0	0	0	0	0	0	0	0	0	0	0	0	0	0	0	0	0	0	0	0	0	0	0	0	0	0	0	0	0	0	0	0	0	0	0	0	0	0	0	0	0
Otu00212	Fungi	Ascomycota	Dothideomycetes	Venturiales	Sympoventuriaceae	Ochroconis	mirabilis	0	0	0	0	0	0	0	0	0	0	0	0	0	0	0	0	0	0	0	0	0	8	0	0	0	0	0	0	0	0	0	0	0	0	0	0	0	0	0	0	0	0
Otu00216	Fungi	Ascomycota	Dothideomycetes	Dothideales	Dothioraceae	Aureobasidium	pullulans var. melanogenum	39	0	0	0	0	0	0	0	0	1	0	0	1311	0	0	0	0	0	223	0	0	0	0	0	0	0	0	0	0	0	0	273	0	0	0	0	0	0	0	0	0	0
Otu00219	Fungi	Ascomycota	Sordariomycetes	Sordariales	Chaetomiaceae	Humicola	grisea var. grisea	0	0	0	0	0	0	0	0	0	0	0	0	0	0	0	0	0	0	0	0	0	0	0	0	0	0	0	0	0	0	0	0	0	0	0	0	0	0	0	0	0	0
Otu00221	Fungi	Ascomycota	Dothideomycetes	Pleosporales				0	0	0	0	0	0	0	0	0	0	0	0	0	0	0	0	0	0	0	0	0	0	0	0	0	0	0	0	0	0	0	0	0	0	0	0	0	0	0	0	0	0
Otu00222	Fungi	Ascomycota	Dothideomycetes	Pleosporales	Phaeosphaeriaceae	Stagonospora	pseudovitensis	0	0	0	0	0	0	0	0	0	0	0	0	0	0	0	0	0	0	0	0	0	0	38	0	0	0	0	0	0	0	0	0	0	0	0	0	0	0	0	0	0	0
Otu00224	Fungi	Ascomycota	Sordariomycetes	Hypocreales	Nectriaceae			429	0	0	0	0	0	0	0	0	0	0	0	0	0	0	0	0	0	0	0	0	0	0	0	0	0	0	0	0	0	0	0	0	0	0	0	0	0	0	0	0	0
Otu00225	Fungi	Ascomycota	Leotiomycetes	Helotiales	Vibrisseaceae	Phialocephala	fortinii	0	0	0	0	0	0	0	0	0	0	0	0	0	0	0	0	1066	0	0	0	0	0	0	0	0	0	0	0	0	0	0	0	0	0	0	0	0	0	0	1962	0	0
Otu00226	Fungi	Ascomycota	Sordariomycetes					0	0	0	0	0	0	0	0	0	0	0	0	0	0	0	0	0	0	0	0	0	0	0	0	0	0	0	0	0	0	0	0	0	0	0	0	0	0	0	0	0	0
Otu00228	Fungi	Ascomycota	Sordariomycetes	Diaporthales	Schizoparmaceae	Pilidiella	eucalyptorum	200	0	0	0	0	0	0	0	0	0	0	0	0	255	0	0	0	0	0	0	0	0	0	0	0	0	0	0	0	0	0	0	0	0	0	0	0	0	0	0	0	0
Otu00231	Fungi	Ascomycota						0	0	0	0	0	0	0	0	0	0	0	0	0	0	0	0	0	0	0	0	0	3	0	0	0	0	0	0	0	0	0	0	0	0	0	268	0	0	0	0	0	0
Otu00233	Fungi	Ascomycota	Sordariomycetes	Hypocreales	Nectriaceae	Fusarium	dimerum	0	0	0	0	0	0	0	0	0	0	0	0	0	0	0	0	0	0	0	0	0	0	0	0	0	0	0	0	0	0	0	0	0	0	0	0	0	0	0	0	0	0
Otu00238	Fungi	Ascomycota	Sordariomycetes	Hypocreales	Stachybotryaceae	Myrothecium	sp.	30	0	0	0	79	0	0	0	0	0	0	0	0	0	0	0	0	0	0	0	0	0	0	0	0	0	0	0	0	0	0	0	0	0	0	0	0	0	0	0	0	0
Otu00239	Fungi	Ascomycota	Dothideomycetes	Pleosporales		Phoma	sp.	0	0	0	0	0	0	0	0	0	0	0	0	0	0	0	0	0	0	0	0	0	0	0	0	0	0	0	0	0	0	0	0	0	0	0	0	0	0	0	0	0	0
Otu00242	Fungi	Ascomycota						0	0	0	0	0	0	0	0	0	0	0	0	0	0	0	0	0	0	0	0	0	0	0	0	0	0	0	0	0	0	0	0	0	0	0	0	0	0	0	0	0	0
Otu00246	Fungi	Ascomycota	Dothideomycetes	Pleosporales	Periconiaceae	Periconia	sp.	0	0	0	0	0	0	0	0	0	0	0	0	0	0	0	0	0	0	0	0	0	6	0	0	0	0	0	0	0	0	0	0	0	0	0	0	0	0	0	0	0	0
Otu00247	Fungi	Ascomycota	Sordariomycetes	Sordariales	Cephalothecaceae	Cephalotheca	sulfurea	0	0	0	0	0	0	0	0	0	0	0	0	0	0	0	0	0	0	0	0	0	30	0	0	0	0	0	0	0	0	0	0	0	0	0	0	0	0	0	0	0	0
Otu00248	Fungi	Ascomycota	Sordariomycetes	Xylariales	Xylariaceae			0	0	0	0	0	0	0	0	0	0	0	0	0	0	0	0	0	0	0	0	0	0	0	0	4316	0	0	0	0	0	0	0	0	0	0	0	0	0	0	0	0	0
Otu00250	Fungi	Ascomycota	Sordariomycetes	Trichosphaeriales				45	0	0	0	0	0	0	0	0	0	0	0	0	0	0	0	0	0	0	0	0	0	0	0	0	0	0	0	0	0	0	0	0	0	0	0	0	0	0	0	0	0
Otu00251	Fungi	Ascomycota	Eurotiomycetes	Eurotiales	Trichocomaceae	Penicillium	brevicompactum	8	0	0	0	0	0	0	122	0	0	0	0	0	0	0	0	125	0	0	0	0	8	0	0	0	3	70	0	0	0	0	34	0	0	18	0	0	0	0	0	0	0
Otu00254	Fungi	Ascomycota	Leotiomycetes	Helotiales	Helotiales_family_Incertae_sedis	Tetracladium	sp.	1	0	0	0	0	0	0	0	0	0	0	0	0	0	0	0	0	0	0	0	0	0	0	0	0	0	0	0	0	0	0	0	0	0	0	0	0	0	0	0	0	0
Otu00256	Fungi	Ascomycota	Dothideomycetes	Pleosporales	Phaeosphaeriaceae			0	0	0	0	0	0	486	0	0	0	0	0	0	0	0	0	0	0	0	0	0	0	0	0	0	0	0	0	0	0	0	0	0	0	0	177	0	76	0	0	0	0
Otu00259	Fungi	Ascomycota	Sordariomycetes	Chaetosphaeriales	Chaetosphaeriaceae	Codinaeopsis	sp.	0	0	0	0	0	0	0	0	0	0	0	0	0	0	0	0	0	0	0	0	0	0	0	0	0	0	0	0	0	0	0	0	0	0	0	0	0	0	0	0	0	0
Otu00260	Fungi	Ascomycota	Saccharomycetes	Saccharomycetales		Cyberlindnera	jadinii	0	0	0	0	1	0	0	0	0	0	0	0	0	0	0	0	0	0	0	0	0	0	0	0	0	0	0	0	0	0	0	0	0	0	0	0	0	0	81	0	0	0
Otu00264	Fungi	Ascomycota	Dothideomycetes	Capnodiales	Teratosphaeriaceae	Teratosphaeria	knoxdavesii	0	0	0	0	108	0	0	0	0	0	0	0	0	0	0	0	0	0	0	0	0	0	0	0	0	0	0	0	0	0	0	0	0	0	0	0	0	0	0	0	0	0
Otu00267	Fungi	Ascomycota	Dothideomycetes	Pleosporales	Sporormiaceae	Preussia	terricola	0	0	0	0	0	0	0	0	0	0	0	0	0	0	0	0	0	0	0	0	0	0	0	0	0	0	0	0	0	0	0	0	0	0	0	0	0	0	0	0	0	0
Otu00270	Fungi	Ascomycota	Dothideomycetes	Pleosporales	Cucurbitariaceae	Curreya	sp.	24	0	0	0	0	0	0	0	0	0	0	0	0	0	0	0	0	0	0	0	0	32	0	0	0	19	0	0	0	0	0	0	0	0	0	0	0	0	0	0	0	0
Otu00274	Fungi	Ascomycota						0	0	0	0	0	0	0	0	0	0	0	0	0	0	0	0	0	0	0	0	0	0	0	0	0	0	0	0	0	0	0	0	0	0	0	0	0	0	0	0	0	0
Otu00276	Fungi	Ascomycota	Eurotiomycetes	Chaetothyriales	Chaetothyriales_family_Incertae_sedis	Coniosporium	sp.	120	0	0	0	0	0	0	0	0	0	0	0	0	0	0	0	0	0	0	0	0	1	0	0	0	0	0	0	0	0	0	0	0	0	0	0	0	0	0	0	0	0
Otu00277	Fungi	Ascomycota	Sordariomycetes	Hypocreales	Hypocreales_family_Incertae_sedis	Acremonium	sp.	0	0	0	0	0	0	0	0	0	0	0	0	0	0	0	0	0	0	0	0	0	0	0	0	0	0	0	0	0	0	0	0	0	0	0	0	0	0	0	0	0	0
Otu00279	Fungi	Ascomycota	Eurotiomycetes	Onygenales	Onygenales_family_Incertae_sedis	Arthropsis	hispanica	0	0	0	0	0	0	0	0	0	0	0	0	0	0	0	0	0	0	0	0	0	0	0	0	0	0	0	0	0	0	0	0	0	0	0	0	0	0	197	0	0	0
Otu00280	Fungi	Ascomycota	Eurotiomycetes	Eurotiales	Trichocomaceae	Penicillium	oxalicum	3	0	0	0	0	0	31	0	0	0	0	0	0	0	0	0	0	0	0	0	0	2	0	0	0	0	9	1397	0	0	0	0	0	0	0	0	240	0	0	0	0	0
Otu00286	Fungi	Ascomycota	Dothideomycetes	Capnodiales	Teratosphaeriaceae			0	0	0	0	0	0	0	0	0	0	0	0	0	0	0	0	0	0	0	0	0	0	0	0	0	0	0	0	0	0	0	0	0	0	0	0	0	0	0	0	0	0
Otu00287	Fungi	Ascomycota	Eurotiomycetes	Eurotiales	Trichocomaceae	Aspergillus	vitricola	5	3	0	0	0	0	0	0	0	249	0	0	0	0	0	0	0	0	0	0	0	0	0	0	0	0	43	0	0	0	3	0	0	0	0	0	0	0	0	0	0	0
Otu00288	Fungi	Ascomycota	Sordariomycetes	Trichosphaeriales				0	0	0	0	0	0	0	0	0	0	0	0	0	0	0	0	0	0	0	0	0	0	0	0	0	0	0	0	0	0	0	0	0	0	0	0	0	0	0	0	0	0
Otu00290	Fungi	Ascomycota	Dothideomycetes	Pleosporales	Periconiaceae	Periconia	sp.	0	0	0	0	0	0	0	0	0	0	0	0	0	0	0	0	512	0	0	0	0	1	0	0	0	0	0	0	0	0	0	685	0	0	0	0	0	0	0	0	0	0
Otu00291	Fungi	Ascomycota	Dothideomycetes	Pleosporales				106	0	0	0	0	0	0	0	0	0	0	0	0	0	0	0	0	0	0	0	0	0	0	0	0	0	0	0	0	0	0	0	0	0	0	0	0	0	0	0	0	0
Otu00295	Fungi	Ascomycota	Sordariomycetes	Hypocreales				27	0	0	0	0	0	0	0	0	0	0	0	0	0	0	0	0	0	0	0	0	0	0	0	0	0	0	0	0	0	0	0	0	0	0	0	0	0	0	0	0	0
Otu00304	Fungi	Ascomycota	Dothideomycetes	Pleosporales	Montagnulaceae			0	2632	0	0	0	0	0	0	0	0	0	0	0	0	0	0	0	0	0	0	0	0	0	0	0	0	0	0	0	0	0	0	0	0	0	0	0	0	0	0	0	0
Otu00305	Fungi	Ascomycota	Pezizomycetes	Pezizales	Pyronemataceae	Wilcoxina	rehmii	1	0	0	0	0	0	0	0	0	0	0	0	0	0	0	0	0	0	0	0	0	0	0	0	0	0	0	0	0	0	0	0	0	0	0	0	333	0	0	1687	0	0
Otu00308	Fungi	Ascomycota	Dothideomycetes	Pleosporales		Berkleasmium	sp.	0	0	0	0	0	0	0	0	0	0	0	0	0	0	0	0	0	0	0	0	0	0	0	0	0	0	0	0	0	0	0	0	0	0	0	0	0	0	0	0	0	0
Otu00312	Fungi	Ascomycota	Sordariomycetes	Hypocreales		Acremonium	pilosum	0	0	0	0	0	0	0	63	0	0	0	0	0	0	0	0	0	0	0	0	0	0	0	0	0	0	0	0	0	0	0	0	0	0	0	0	0	0	0	0	0	0
Otu00313	Fungi	Ascomycota	Dothideomycetes	Pleosporales				5	0	0	0	0	0	0	0	0	0	0	0	1192	0	0	0	0	0	0	0	0	168	0	0	605	0	0	0	0	0	0	0	0	0	0	0	266	634	0	0	507	0
Otu00317	Fungi	Ascomycota	Sordariomycetes	Hypocreales	Hypocreaceae	Hypocrea	lixii	9	0	0	0	933	0	0	0	0	0	0	0	0	155	0	0	0	0	0	0	0	24	0	70	0	0	0	0	0	120	0	0	0	0	0	0	0	0	0	0	0	0
Otu00319	Fungi	Ascomycota	Dothideomycetes	Pleosporales				0	0	0	0	0	0	0	0	0	0	0	0	0	0	0	0	0	0	0	0	0	232	0	0	0	0	0	0	0	0	0	0	0	0	0	0	0	0	0	0	0	0
Otu00320	Fungi	Ascomycota	Saccharomycetes	Saccharomycetales	Saccharomycetaceae	Kluyveromyces	marxianus	0	4554	0	0	0	0	0	0	0	0	0	712	0	0	0	0	0	0	0	0	0	0	0	0	0	0	0	0	0	0	0	0	0	0	0	0	0	0	0	0	0	0
Otu00322	Fungi	Ascomycota	Dothideomycetes	Capnodiales	Mycosphaerellaceae	Dissoconium	eucalypti	0	0	0	0	0	0	0	0	0	0	0	0	0	0	0	0	0	0	0	353	0	0	0	0	0	0	0	0	0	0	569	0	0	0	0	0	0	0	0	0	0	0
Otu00324	Fungi	Ascomycota	Sordariomycetes		Magnaporthaceae	Gaeumannomyces	incrustans	0	0	0	0	0	0	0	0	0	0	0	0	0	0	0	0	0	0	0	0	0	0	0	0	0	0	0	0	0	0	0	0	0	0	0	0	0	0	0	0	0	0
Otu00326	Fungi	Ascomycota	Eurotiomycetes	Eurotiales	Trichocomaceae	Aspergillus	flavus	0	0	0	0	0	0	0	0	0	0	0	0	0	0	0	0	0	0	0	0	0	2	0	0	19	0	0	0	0	0	0	0	0	0	0	0	0	0	0	0	0	0
Otu00327	Fungi	Ascomycota	Sordariomycetes	Hypocreales				0	2203	0	0	0	0	0	0	0	0	0	2763	0	221	0	0	0	0	0	0	0	0	0	0	0	0	0	0	0	0	0	0	0	0	0	0	0	0	0	0	0	0
Otu00333	Fungi	Ascomycota	Eurotiomycetes	Eurotiales	Trichocomaceae	Penicillium	citreonigrum	0	0	0	0	0	0	0	0	0	0	0	0	0	0	0	0	0	0	0	0	0	1	49	0	0	0	0	0	0	0	0	0	0	0	0	0	0	0	0	0	661	0
Otu00339	Fungi	Ascomycota	Dothideomycetes	Pleosporales	Periconiaceae	Periconia	sp.	0	0	0	0	0	0	0	0	0	0	0	0	0	0	0	0	0	0	0	0	0	39	0	0	0	0	0	0	0	0	0	0	0	0	0	0	0	0	0	0	0	0
Otu00341	Fungi	Ascomycota	Eurotiomycetes	Eurotiales	Trichocomaceae	Aspergillus	penicillioides	0	0	0	0	0	0	0	0	0	0	0	0	0	0	0	0	0	0	0	0	0	0	0	0	0	0	0	0	0	0	0	0	0	0	0	0	0	1	0	0	0	0
Otu00342	Fungi	Ascomycota	Dothideomycetes	Pleosporales				0	0	0	0	0	0	0	0	0	0	0	0	0	0	0	0	0	0	0	0	0	686	0	0	0	0	0	0	0	0	0	0	0	0	0	0	0	0	0	0	0	0
Otu00343	Fungi	Ascomycota	Dothideomycetes	Botryosphaeriales				0	0	0	0	0	0	0	0	0	0	0	0	0	0	0	0	0	0	0	0	0	0	0	0	0	0	0	0	0	0	0	0	0	0	0	0	0	0	0	0	0	0
Otu00344	Fungi	Ascomycota	Dothideomycetes	Pleosporales				0	0	0	0	0	0	0	0	0	0	0	0	0	0	0	0	0	0	0	0	0	168	0	0	0	0	0	0	0	0	0	0	0	0	0	0	0	0	0	0	0	0
Otu00348	Fungi	Ascomycota	Dothideomycetes	Pleosporales	Torulaceae	Torula	sp.	0	0	0	1449	0	0	0	0	0	0	0	0	0	0	0	0	0	0	0	0	0	14	0	0	0	0	0	0	0	0	0	0	0	0	0	0	0	0	0	0	0	0
Otu00353	Fungi	Ascomycota	Sordariomycetes	Hypocreales	Nectriaceae	Fusarium	sp.	0	0	0	0	0	0	0	0	0	0	0	0	0	0	0	0	0	0	0	0	0	0	0	0	0	0	0	206	0	0	0	0	0	0	2903	0	0	0	0	0	0	0
Otu00356	Fungi	Ascomycota	Dothideomycetes	Dothideales		Leptospora	rubella	0	0	0	0	0	0	0	0	0	0	0	0	0	0	0	0	0	0	0	0	0	246	0	0	0	0	0	0	0	0	0	0	0	0	0	0	0	0	0	0	0	0
Otu00357	Fungi	Ascomycota						0	0	0	0	0	0	0	0	0	0	0	0	0	0	0	0	0	0	0	0	0	0	0	0	0	0	0	0	0	0	0	0	0	0	0	0	0	0	0	0	0	0
Otu00358	Fungi	Ascomycota	Sordariomycetes	Hypocreales	Hypocreaceae	Trichoderma	sp.	0	0	0	0	0	0	0	0	0	0	0	0	0	0	0	0	0	0	0	0	0	0	0	0	0	0	0	0	0	0	0	0	0	0	0	0	0	0	0	613	0	0
Otu00360	Fungi	Ascomycota	Dothideomycetes	Pleosporales	Lophiostomataceae	Lophiostoma	arundinis	40	0	0	0	0	0	0	0	0	0	0	0	0	0	0	0	0	0	0	0	0	0	0	0	0	0	0	0	0	0	0	0	0	0	0	0	0	0	0	0	0	0
Otu00362	Fungi	Ascomycota	Sordariomycetes	Hypocreales	Nectriaceae	Fusarium	fujikuroi	15	0	0	0	693	0	0	0	0	0	0	0	0	0	0	0	0	0	0	0	0	0	0	0	0	0	0	0	0	0	0	0	0	0	0	0	0	0	0	0	0	0
Otu00364	Fungi	Ascomycota	Dothideomycetes	Pleosporales	Sporormiaceae			0	0	0	0	0	0	0	0	0	0	0	0	0	0	0	0	0	0	0	0	0	0	0	0	0	0	0	0	0	0	0	0	0	0	0	0	0	0	0	0	0	0
Otu00367	Fungi	Ascomycota	Taphrinomycetes	Taphrinales				0	0	0	0	0	0	0	0	0	0	0	0	0	0	0	0	0	0	0	0	0	0	0	0	0	0	0	0	0	0	0	0	0	0	0	0	0	0	0	0	0	0
Otu00368	Fungi	Ascomycota						0	0	0	0	0	0	0	0	0	0	0	0	0	0	0	0	0	0	0	0	0	0	0	0	0	0	0	0	0	0	0	0	0	0	0	0	0	0	0	0	0	0
Otu00369	Fungi	Ascomycota	Dothideomycetes	Pleosporales	Pleosporaceae			172	0	0	0	191	0	0	0	0	0	0	0	0	0	0	0	0	0	0	0	0	0	0	0	0	0	0	0	0	0	0	0	0	0	0	0	0	0	0	0	0	0
Otu00370	Fungi	Ascomycota	Eurotiomycetes					0	0	0	0	0	0	0	0	0	0	0	0	0	0	0	0	0	0	0	0	0	0	0	0	0	0	0	0	0	0	0	0	0	0	0	0	0	0	0	0	0	0
Otu00371	Fungi	Ascomycota	Dothideomycetes	Pleosporales	Pleosporaceae	Curvularia	sp.	0	0	0	0	0	0	0	0	0	0	0	0	0	0	0	0	0	0	0	0	0	0	0	0	0	0	0	0	0	0	0	0	0	0	0	0	0	0	0	0	0	0
Otu00374	Fungi	Ascomycota	Dothideomycetes	Pleosporales	Montagnulaceae	Deniquelata	barringtoniae	0	0	0	0	0	0	0	0	0	0	0	0	0	0	0	0	0	0	0	0	0	0	0	0	0	0	0	0	0	0	0	0	0	0	0	0	0	0	0	0	0	0
Otu00375	Fungi	Ascomycota	Sordariomycetes	Xylariales	Diatrypaceae	Eutypella	vitis	11	0	0	0	0	0	0	0	0	0	0	0	0	0	0	0	0	0	0	0	0	0	0	0	0	0	0	0	0	0	0	0	0	0	0	0	0	0	0	0	0	0
Otu00376	Fungi	Ascomycota	Dothideomycetes	Capnodiales	Mycosphaerellaceae	Pseudocercosporella	sp.	0	0	0	0	0	0	0	0	0	0	0	0	0	0	0	0	0	0	0	0	0	0	0	0	0	0	0	0	0	0	0	758	0	0	0	0	0	0	0	0	0	0
Otu00378	Fungi	Ascomycota	Dothideomycetes	Pleosporales	Pleosporaceae			0	0	0	0	0	0	0	0	0	150	0	0	0	2618	0	0	0	0	0	0	0	0	0	0	0	0	0	0	0	0	0	0	0	0	0	0	0	0	0	0	0	0
Otu00379	Fungi	Ascomycota	Saccharomycetes	Saccharomycetales	Saccharomycetaceae	Saccharomyces	eubayanus	1	0	3	10	12	26	19	28	26	24	8	23	22	72	30	3	22	30	16	7	31	0	0	0	0	0	0	0	0	0	0	0	0	0	0	0	0	0	0	0	0	0
Otu00380	Fungi	Ascomycota	Sordariomycetes	Hypocreales	Hypocreaceae	Trichoderma	asperellum	0	0	0	0	0	0	0	0	0	0	0	0	0	0	0	234	0	0	0	0	0	0	0	0	0	0	0	0	0	0	0	0	0	0	0	0	0	0	0	0	0	0
Otu00382	Fungi	Ascomycota						0	0	0	0	0	0	0	0	0	0	0	0	0	0	0	0	0	0	0	0	0	0	0	0	0	0	0	0	0	0	0	0	0	0	0	0	0	0	0	0	0	0
Otu00383	Fungi	Ascomycota	Dothideomycetes	Pleosporales				0	0	0	0	0	0	3793	0	0	0	0	0	0	0	0	0	0	0	0	0	0	0	0	0	0	0	0	0	0	0	0	0	0	0	0	0	0	0	228	0	0	0
Otu00384	Fungi	Ascomycota	Dothideomycetes	Pleosporales	Montagnulaceae			558	0	0	0	0	0	0	0	0	0	0	0	0	193	0	0	0	123	0	0	0	42	0	0	0	0	0	0	0	0	0	0	0	0	0	0	0	0	0	0	0	0
Otu00385	Fungi	Ascomycota	Eurotiomycetes	Chaetothyriales				0	0	0	0	0	0	0	0	0	0	0	0	0	0	0	0	0	0	0	0	0	0	0	0	0	0	0	0	0	0	0	0	0	0	0	0	0	0	0	0	0	0
Otu00386	Fungi	Ascomycota	Leotiomycetes	Helotiales	Helotiales_family_Incertae_sedis	Cadophora	finlandica	0	0	0	0	0	0	0	0	0	0	0	0	0	0	88	0	714	0	129	0	0	0	54	0	0	0	0	0	0	0	0	0	0	0	0	208	0	0	0	0	0	0
Otu00387	Fungi	Ascomycota	Dothideomycetes	Pleosporales	Phaeosphaeriaceae	Phaeosphaeria	sp.	102	0	0	0	315	0	0	0	0	0	0	0	0	0	0	0	0	0	0	0	0	0	0	0	0	0	0	615	0	0	0	0	0	0	0	0	0	0	0	0	0	0
Otu00388	Fungi	Ascomycota	Eurotiomycetes	Onygenales	Gymnoascaceae			0	0	0	0	0	0	0	0	0	0	0	0	0	0	0	0	0	0	0	0	0	0	0	0	0	0	0	0	0	0	0	0	0	0	0	0	0	0	0	0	0	0
Otu00390	Fungi	Ascomycota	Leotiomycetes	Helotiales	Helotiaceae	Articulospora	sp.	0	0	0	0	0	0	0	0	0	0	0	0	0	0	0	0	0	0	0	0	0	0	0	0	0	0	0	0	0	0	0	0	0	0	0	0	0	0	0	0	0	0
Otu00392	Fungi	Ascomycota	Sordariomycetes	Sordariales	Chaetomiaceae	Chaetomium		0	0	0	0	0	0	0	0	0	0	0	0	0	0	0	0	0	0	0	0	0	174	0	0	0	0	0	0	0	0	0	0	0	0	0	0	0	0	0	0	0	0
Otu00394	Fungi	Ascomycota	Eurotiomycetes	Chaetothyriales	Herpotrichiellaceae	Cladophialophora	sp.	0	0	0	0	0	0	0	0	0	0	0	0	0	0	0	0	0	0	0	0	0	0	0	0	0	0	0	0	0	0	0	0	0	0	0	0	0	0	0	0	0	0
Otu00398	Fungi	Ascomycota	Leotiomycetes	Helotiales	Helotiales_family_Incertae_sedis	Glarea	sp.	0	0	0	0	0	0	0	0	0	0	0	0	0	0	0	0	0	0	0	0	0	0	0	0	0	0	0	0	0	0	0	0	0	0	0	0	0	0	0	0	0	0
Otu00400	Fungi	Ascomycota	Dothideomycetes	Pleosporales	Leptosphaeriaceae	Neosetophoma	sp.	0	0	0	0	0	0	0	0	0	0	0	0	0	0	0	0	0	0	0	0	0	0	0	0	0	0	0	0	0	0	0	0	0	0	0	0	0	0	0	0	0	0
Otu00403	Fungi	Ascomycota	Eurotiomycetes	Chaetothyriales	Chaetothyriales_family_Incertae_sedis	Coniosporium	apollinis	0	0	0	0	0	0	0	0	0	0	0	0	0	0	0	0	0	0	0	0	0	0	0	0	0	0	0	0	0	0	0	0	0	0	0	0	0	0	0	0	0	0
Otu00404	Fungi	Ascomycota	Dothideomycetes	Pleosporales	Sporormiaceae	Preussia	sp.	0	0	0	0	0	0	0	0	0	0	0	0	0	0	0	0	0	0	0	0	0	0	0	0	0	0	0	0	0	0	0	0	0	0	0	0	0	0	0	0	0	0
Otu00405	Fungi	Ascomycota	Dothideomycetes	Pleosporales	Phaeosphaeriaceae	Phaeosphaeria	triglochinicola	0	0	0	0	0	0	0	0	0	0	0	0	0	0	0	0	0	0	0	0	0	5	0	0	0	0	0	0	0	0	0	0	0	0	0	0	0	0	0	0	0	0
Otu00406	Fungi	Ascomycota	Sordariomycetes	Sordariales	Lasiosphaeriaceae	Zopfiella	sp.	0	0	0	0	0	0	0	0	0	0	0	0	0	0	0	0	0	0	0	0	0	56	0	0	0	0	0	0	0	0	0	0	0	0	0	0	0	0	0	0	0	0
Otu00407	Fungi	Ascomycota	Dothideomycetes	Pleosporales	Cucurbitariaceae	Pyrenochaetopsis	leptospora	0	0	0	0	0	0	0	0	0	0	0	0	0	0	0	0	0	0	0	0	0	0	0	0	0	0	0	0	0	0	0	0	0	0	0	0	0	0	0	0	0	0
Otu00408	Fungi	Ascomycota	Dothideomycetes	Pleosporales	Pleosporaceae			0	0	0	0	0	0	0	0	0	0	0	0	0	0	0	0	0	0	0	0	0	0	106	0	0	0	0	0	0	0	0	0	0	0	0	0	0	0	0	0	0	0
Otu00415	Fungi	Ascomycota	Saccharomycetes	Saccharomycetales	Saccharomycetaceae	Torulaspora	globosa	0	0	0	0	0	0	0	0	0	0	0	0	0	0	0	0	0	0	0	0	0	0	110	0	0	0	0	0	0	0	492	0	0	0	0	0	0	0	0	0	0	0
Otu00417	Fungi	Ascomycota						0	0	0	0	0	0	0	0	0	0	0	0	0	0	0	0	0	0	0	0	0	0	0	0	0	0	0	0	0	0	0	0	0	0	0	0	0	0	0	0	0	0
Otu00418	Fungi	Ascomycota	Dothideomycetes	Pleosporales	Pleosporaceae			0	0	0	0	0	0	0	0	0	0	0	0	0	0	0	0	0	0	0	0	0	0	0	0	0	0	0	0	0	0	0	0	0	0	0	0	0	0	0	0	0	0
Otu00419	Fungi	Ascomycota	Sordariomycetes	Diaporthales	Valsaceae			11	0	0	0	0	0	0	0	0	0	0	0	0	0	0	0	0	0	0	0	0	6	0	0	0	0	0	0	0	0	0	0	0	0	316	0	0	0	0	0	0	0
Otu00422	Fungi	Ascomycota	Sordariomycetes	Xylariales	Xylariaceae	Nodulisporium	sp.	0	0	0	0	0	0	0	0	0	102	0	0	0	0	0	0	0	0	0	0	0	92	0	0	0	0	0	0	0	0	0	0	0	0	276	0	0	0	0	0	0	0
Otu00424	Fungi	Ascomycota						0	0	0	0	0	0	0	0	0	0	0	0	0	0	0	0	0	0	0	0	0	0	0	0	0	0	0	0	0	0	0	0	0	0	0	0	0	0	0	0	0	0
Otu00427	Fungi	Ascomycota	Dothideomycetes	Pleosporales				0	0	0	0	0	0	0	0	0	0	0	0	0	0	0	0	0	0	0	0	0	0	0	0	0	0	0	0	0	0	0	0	0	0	0	0	0	0	0	0	0	0
Otu00431	Fungi	Ascomycota						0	0	0	0	0	0	0	0	0	0	0	0	0	0	0	0	0	0	0	0	0	29	0	0	0	0	0	0	0	0	0	0	0	0	0	0	0	0	0	0	0	0
Otu00432	Fungi	Ascomycota	Dothideomycetes	Pleosporales				0	0	0	0	0	0	0	0	0	0	0	0	0	0	0	0	0	0	0	0	0	0	0	0	0	0	0	0	0	0	0	0	0	0	0	0	0	0	0	0	0	0
Otu00434	Fungi	Ascomycota						0	0	0	0	0	0	0	0	0	0	0	0	0	0	0	0	0	0	0	0	0	0	0	0	0	0	0	0	0	0	0	0	0	0	0	0	0	0	0	0	0	0
Otu00436	Fungi	Ascomycota	Eurotiomycetes	Eurotiales	Trichocomaceae	Talaromyces	sp.	95	0	0	0	0	0	0	0	0	0	0	0	0	0	0	0	0	0	0	0	0	0	0	0	0	0	0	0	0	0	0	0	0	0	0	0	0	0	0	0	0	0
Otu00438	Fungi	Ascomycota	Dothideomycetes	Capnodiales	Cladosporiaceae	Rachicladosporium	sp.	0	0	0	0	0	0	0	0	0	0	0	0	0	0	0	0	0	0	0	0	0	10	0	0	0	0	0	0	0	0	0	0	0	0	0	0	0	0	382	0	0	0
Otu00440	Fungi	Ascomycota	Sordariomycetes	Hypocreales	Stachybotryaceae	Myrothecium	cinctum	8	0	0	0	0	0	0	0	0	0	0	0	0	0	0	0	0	0	0	0	0	0	0	0	0	0	0	0	0	0	0	0	0	0	0	0	0	0	0	0	0	0
Otu00446	Fungi	Ascomycota	Taphrinomycetes	Taphrinales	Taphrinaceae	Lalaria	inositophila	0	0	0	0	0	0	0	0	0	0	0	0	0	0	12	0	0	0	0	0	0	51	0	0	0	0	0	0	0	0	0	0	0	0	0	0	0	0	0	0	0	0
Otu00448	Fungi	Ascomycota	Dothideomycetes	Pleosporales	Cucurbitariaceae	Curreya	sp.	0	0	0	0	0	0	0	0	0	0	0	0	0	0	0	0	0	0	0	0	0	13	0	0	0	0	0	0	0	0	0	0	0	0	0	0	0	0	0	0	0	0
Otu00449	Fungi	Ascomycota	Saccharomycetes	Saccharomycetales	Saccharomycetaceae			0	0	0	0	488	0	0	0	0	0	0	0	0	0	0	0	0	0	0	0	0	0	0	0	0	0	0	0	0	0	0	0	0	0	0	0	0	0	0	0	0	0
Otu00450	Fungi	Ascomycota	Dothideomycetes	Pleosporales	Massarinaceae	Massarina	sp.	0	0	0	0	0	0	0	0	0	0	0	0	0	0	0	0	0	0	0	0	0	0	0	0	0	0	0	0	0	0	0	0	0	0	0	0	735	0	0	0	0	0
Otu00451	Fungi	Ascomycota	Sordariomycetes	Glomerellales	Plectosphaerellaceae	Lectera	longa	0	0	0	0	0	0	0	0	0	0	0	0	0	0	0	0	0	0	0	0	0	0	0	0	0	0	0	0	0	0	0	0	0	0	0	0	0	0	0	0	1567	0
Otu00454	Fungi	Ascomycota	Dothideomycetes	Pleosporales	Lophiostomataceae	Lophiostoma	arundinis	0	0	0	0	0	0	0	0	0	0	0	0	0	0	0	0	0	0	0	0	0	32	0	0	0	0	0	0	0	0	0	0	0	0	0	0	0	0	0	0	0	0
Otu00456	Fungi	Ascomycota	Sordariomycetes	Hypocreales	Ophiocordycipitaceae	Purpureocillium	sp.	1	0	0	0	0	0	0	0	0	0	0	0	0	0	0	0	0	0	0	0	0	0	0	0	0	0	0	0	0	0	0	0	0	0	0	0	0	0	0	0	0	0
Otu00460	Fungi	Ascomycota	Dothideomycetes	Pleosporales				0	0	0	0	0	0	0	0	0	0	0	0	0	0	0	0	0	0	0	0	0	18	0	0	0	0	0	0	0	0	0	0	0	0	0	0	0	0	0	0	0	0
Otu00462	Fungi	Ascomycota	Orbiliomycetes	Orbiliales	Orbiliaceae	Dactylella	heptameres	0	0	0	0	0	0	0	0	0	0	0	0	0	0	0	0	0	0	0	0	0	0	0	0	0	0	0	0	0	0	0	0	0	0	0	0	0	0	0	0	0	0
Otu00467	Fungi	Ascomycota	Leotiomycetes					0	0	0	0	0	0	0	0	0	0	0	0	0	0	0	0	0	0	0	0	0	0	0	0	0	0	0	0	0	0	0	0	0	0	0	0	0	0	0	0	0	0
Otu00469	Fungi	Ascomycota	Dothideomycetes	Pleosporales	Sporormiaceae	Preussia	sp.	0	0	0	0	0	0	0	0	0	0	0	0	0	0	0	0	0	0	0	0	0	0	0	0	0	0	0	0	0	0	0	0	0	0	0	0	0	0	0	0	0	0
Otu00473	Fungi	Ascomycota	Sordariomycetes	Xylariales	Amphisphaeriaceae	Adisciso	yakushimense	77	0	0	0	0	0	0	0	0	0	0	0	0	0	0	0	0	0	0	0	0	18	0	0	0	0	0	0	0	0	0	0	0	0	0	0	0	0	0	0	0	0
Otu00474	Fungi	Ascomycota	Dothideomycetes	Capnodiales	Mycosphaerellaceae	Zymoseptoria	verkleyi	0	0	0	0	0	0	0	0	0	0	0	0	1076	0	0	0	0	0	0	0	0	0	0	0	0	0	0	0	0	0	0	0	0	0	0	0	216	0	0	0	0	0
Otu00475	Fungi	Ascomycota	Sordariomycetes	Xylariales	Hyponectriaceae			0	0	0	0	0	0	0	0	0	0	0	0	0	0	0	0	0	0	0	0	0	5	0	0	0	0	0	0	0	0	0	0	0	0	0	0	0	0	0	0	0	0
Otu00482	Fungi	Ascomycota	Eurotiomycetes	Eurotiales	Trichocomaceae	Thermomyces	lanuginosus	13	0	0	0	0	0	0	0	0	0	0	0	0	0	0	0	0	0	0	0	0	12	0	0	0	0	0	0	0	0	0	0	0	0	0	0	0	0	0	0	0	0
Otu00484	Fungi	Ascomycota	Dothideomycetes	Pleosporales				0	0	0	0	0	0	0	0	0	0	0	0	0	0	0	0	0	1770	0	0	0	0	0	0	0	0	0	83	0	0	0	0	0	195	0	0	0	0	0	0	0	0
Otu00488	Fungi	Ascomycota	Dothideomycetes	Capnodiales	Teratosphaeriaceae	Teratosphaeria	sp.	0	0	0	0	0	0	0	0	0	0	0	0	0	0	0	0	0	0	0	0	0	11	0	0	0	0	0	0	0	0	0	0	0	0	0	0	0	0	0	0	0	0
Otu00490	Fungi	Ascomycota	Dothideomycetes	Pleosporales	Cucurbitariaceae	Pyrenochaetopsis	leptospora	0	0	0	0	0	0	0	0	0	0	0	0	0	0	0	0	0	0	0	0	0	0	0	0	0	0	0	0	0	0	0	0	0	0	0	0	0	0	0	0	0	0
Otu00492	Fungi	Ascomycota	Eurotiomycetes	Onygenales	Chaetomiaceae	Myceliophthora	fergusii	0	0	0	0	0	0	0	0	0	0	0	0	0	0	0	0	0	0	0	0	0	0	0	0	0	0	0	0	0	0	0	0	0	0	0	0	0	0	0	0	0	0
Otu00497	Fungi	Ascomycota	Leotiomycetes	Helotiales				0	0	0	0	0	0	0	0	0	0	0	0	0	0	0	0	0	0	0	0	0	0	0	0	0	0	0	0	0	0	0	0	0	0	0	0	0	0	0	0	0	0
Otu00498	Fungi	Ascomycota	Dothideomycetes	Pleosporales	Phaeosphaeriaceae	Phaeosphaeria	triglochinicola	0	0	0	0	0	0	0	0	0	0	0	0	0	0	0	0	0	0	0	0	0	0	0	0	0	0	0	0	0	0	0	0	0	0	0	0	0	0	0	0	0	0
Otu00500	Fungi	Ascomycota	Sordariomycetes	Hypocreales				0	0	0	665	0	0	0	0	0	0	0	0	0	0	0	0	0	0	0	0	0	0	0	0	0	0	0	0	0	0	0	0	0	0	0	0	0	0	0	0	0	0
Otu00501	Fungi	Ascomycota	Dothideomycetes	Pleosporales	Venturiaceae			0	0	0	0	0	0	0	0	0	0	0	0	0	0	0	0	0	0	0	0	0	0	0	0	0	0	0	0	0	0	0	0	0	0	0	0	0	0	0	0	0	0
Otu00502	Fungi	Ascomycota	Dothideomycetes	Pleosporales	Phaeosphaeriaceae			0	0	0	0	0	0	0	0	0	0	0	0	0	0	0	0	0	0	0	0	0	0	0	0	0	0	0	0	0	0	0	0	0	0	0	0	0	0	0	0	0	0
Otu00505	Fungi	Ascomycota	Dothideomycetes	Hysteriales	Gloniaceae	Cenococcum	geophilum	0	0	0	0	0	0	0	0	0	0	0	0	0	0	0	0	0	0	0	0	0	0	0	0	0	0	0	0	0	0	0	0	0	0	0	0	0	0	0	0	0	0
Otu00516	Fungi	Ascomycota	Dothideomycetes	Pleosporales	Pleosporaceae			0	0	0	0	0	0	0	0	0	0	0	0	0	0	0	0	0	0	0	0	0	0	0	0	0	0	0	0	0	0	0	0	0	0	0	0	0	0	0	0	0	0
Otu00517	Fungi	Ascomycota	Leotiomycetes	Helotiales	Helotiaceae	Neobulgaria	sp.	0	0	0	0	0	0	0	0	0	0	0	0	0	0	0	0	0	0	0	0	0	0	0	0	0	0	0	0	0	0	0	0	0	0	0	0	0	0	0	0	0	0
Otu00519	Fungi	Ascomycota	Leotiomycetes	Helotiales	Helotiaceae	Neobulgaria	sp.	0	0	0	0	0	0	0	0	0	0	0	0	0	0	0	0	0	0	0	0	0	0	0	0	0	0	0	0	0	0	0	0	0	0	0	0	0	0	0	0	0	0
Otu00521	Fungi	Ascomycota						0	0	0	0	0	0	0	0	0	0	0	0	0	0	0	0	0	0	0	0	0	0	0	0	0	0	0	0	0	0	0	0	0	0	0	0	0	0	0	0	0	0
Otu00526	Fungi	Ascomycota						0	0	0	0	0	0	0	0	0	0	0	0	0	0	0	0	0	0	0	0	0	0	0	0	0	0	0	0	0	0	0	0	0	0	0	0	0	0	0	0	0	0
Otu00527	Fungi	Ascomycota	Eurotiomycetes	Eurotiomycetes_order_Incertae_sedis	Eurotiomycetes_family_Incertae_sedis	Sarcinomyces	sp.	0	0	0	0	0	0	0	0	0	0	0	0	0	0	0	0	0	0	156	0	0	15	0	0	0	0	0	0	0	0	0	0	0	0	0	0	0	0	0	0	0	0
Otu00530	Fungi	Ascomycota	Saccharomycetes	Saccharomycetales	Saccharomycetaceae	Tetrapisispora	sp.	0	0	0	0	0	0	0	0	0	0	0	0	0	0	0	0	0	0	0	0	0	0	0	0	0	0	0	0	0	0	0	0	0	0	0	0	0	0	0	0	0	0
Otu00532	Fungi	Ascomycota						148	0	0	0	0	0	0	0	0	0	0	0	0	0	0	0	0	0	0	0	0	0	0	0	0	0	0	0	0	0	0	0	0	0	0	0	0	0	0	0	0	0
Otu00533	Fungi	Ascomycota	Sordariomycetes	Hypocreales	Nectriaceae			0	0	0	0	0	0	0	0	0	0	0	0	0	0	0	0	0	0	0	0	0	0	0	0	0	0	0	0	0	0	0	0	0	0	0	0	0	0	0	0	0	0
Otu00535	Fungi	Ascomycota	Sordariomycetes	Hypocreales	Nectriaceae	Haematonectria	haematococca	0	0	0	0	0	0	0	0	0	0	0	0	0	0	0	0	0	0	0	0	0	0	0	0	0	0	0	0	0	0	0	0	0	0	0	0	0	0	0	0	0	0
Otu00538	Fungi	Ascomycota	Sordariomycetes	Sordariomycetes_order_Incertae_sedis	Glomerellaceae			0	0	0	0	0	0	0	0	0	0	0	0	0	0	0	0	0	0	0	0	0	3	0	0	0	0	0	0	0	0	0	0	0	0	0	0	0	0	0	0	0	0
Otu00539	Fungi	Ascomycota	Dothideomycetes	Pleosporales	Pleosporales_family_Incertae_sedis	Phoma	sp.	17	0	0	0	0	0	0	0	0	1	0	0	0	0	0	0	0	0	0	0	0	71	0	0	0	0	0	0	0	0	0	0	0	0	0	1	0	0	0	0	0	0
Otu00542	Fungi	Ascomycota	Dothideomycetes	Pleosporales	Montagnulaceae	Paraphaeosphaeria	sp.	0	0	0	0	0	0	0	0	0	0	0	0	0	0	0	0	0	0	0	0	0	0	0	0	0	0	0	0	0	0	0	0	0	107	0	0	0	0	0	0	0	0
Otu00543	Fungi	Ascomycota	Sordariomycetes	Sordariales	Lasiosphaeriaceae	Podospora	longicollis	0	0	0	0	0	0	0	0	0	0	0	0	0	0	0	0	0	0	0	0	0	0	0	0	0	0	0	0	0	0	0	0	0	0	0	0	0	0	0	0	0	0
Otu00544	Fungi	Ascomycota	Sordariomycetes	Hypocreales				0	0	0	0	64	0	0	0	0	0	0	0	0	0	0	0	0	0	0	0	0	0	0	0	0	0	0	0	0	0	0	0	0	0	0	0	0	0	0	0	0	0
Otu00547	Fungi	Ascomycota	Dothideomycetes	Pleosporales	Leptosphaeriaceae			0	0	0	0	0	0	0	0	0	0	0	0	0	0	0	0	0	0	0	0	0	0	0	0	0	0	0	0	0	0	0	0	0	0	0	0	0	0	0	0	0	0
Otu00549	Fungi	Ascomycota	Dothideomycetes	Botryosphaeriales	Botryosphaeriaceae	Botryosphaeria	agaves	0	0	0	0	0	0	0	0	0	0	0	0	0	0	0	0	0	0	0	0	0	0	0	0	0	0	0	0	0	0	0	0	0	0	0	0	0	0	0	0	0	0
Otu00552	Fungi	Ascomycota	Saccharomycetes	Saccharomycetales	Trichomonascaceae	Blastobotrys	sp.	0	0	0	0	0	0	0	0	0	0	0	0	0	122	0	0	0	0	0	0	0	0	0	0	0	0	308	0	0	0	0	0	0	0	0	0	0	0	0	0	0	0
Otu00554	Fungi	Ascomycota	Sordariomycetes	Sordariales	Chaetomiaceae	Chaetomium		0	0	0	0	0	0	0	0	0	0	0	0	0	0	0	0	0	0	0	0	0	17	0	0	0	0	0	0	0	0	0	0	0	0	0	0	0	0	0	0	0	0
Otu00557	Fungi	Ascomycota	Sordariomycetes	Hypocreales	Hypocreales_family_Incertae_sedis	Acremonium	sp.	0	0	0	0	0	0	0	0	0	0	0	0	0	0	0	0	0	0	0	0	0	0	0	0	0	0	0	0	0	0	0	0	317	0	0	0	0	0	0	0	0	0
Otu00558	Fungi	Ascomycota	Dothideomycetes	Pleosporales	Leptosphaeriaceae	Coniothyrium	sp.	0	0	0	0	0	0	0	0	0	0	0	0	0	0	0	0	0	0	0	0	0	23	0	0	0	0	0	0	0	0	0	0	0	0	0	0	0	0	0	0	0	0
Otu00559	Fungi	Ascomycota						0	0	0	0	0	0	0	0	0	0	0	0	0	0	0	0	0	0	0	0	0	0	0	0	0	0	0	0	0	0	0	0	0	0	13	0	0	0	0	0	0	0
Otu00566	Fungi	Ascomycota	Sordariomycetes	Coniochaetales	Coniochaetaceae			0	0	0	0	0	0	0	0	0	0	0	0	0	0	0	0	0	0	0	0	0	0	0	0	0	0	0	0	0	0	0	0	0	0	0	0	0	0	0	0	0	0
Otu00574	Fungi	Ascomycota	Leotiomycetes	Helotiales				0	0	0	0	0	0	0	0	0	0	0	0	0	0	0	0	0	0	0	0	0	0	0	0	0	4	0	0	0	0	0	0	0	0	0	0	0	0	0	0	0	0
Otu00576	Fungi	Ascomycota	Sordariomycetes	Xylariales	Xylariaceae	Hypoxylon	submonticulosum	0	0	0	0	0	0	0	0	0	0	0	0	0	0	0	0	0	0	0	0	0	28	0	0	0	0	0	0	0	0	0	0	410	0	0	961	0	0	184	0	0	0
Otu00582	Fungi	Ascomycota	Dothideomycetes	Pleosporales	Periconiaceae	Periconia	sp.	0	0	0	0	0	0	0	0	0	0	0	0	0	0	0	0	0	0	0	0	0	0	0	0	0	0	0	0	0	0	0	0	0	0	0	0	0	0	0	0	0	0
Otu00585	Fungi	Ascomycota	Eurotiomycetes	Eurotiales	Trichocomaceae	Aspergillus	sp.	0	0	0	0	0	0	0	0	0	7	0	0	0	0	0	0	0	0	0	0	0	0	0	0	0	0	0	0	0	0	0	0	0	0	0	0	0	0	0	0	0	0
Otu00586	Fungi	Ascomycota	Dothideomycetes	Pleosporales	Phaeosphaeriaceae			0	0	0	0	0	0	0	0	0	0	0	0	0	0	0	0	0	0	0	0	0	0	0	0	0	0	0	0	0	0	0	0	0	0	0	0	0	0	0	0	0	0
Otu00587	Fungi	Ascomycota	Eurotiomycetes	Chaetothyriales	Chaetothyriales_family_Incertae_sedis	Coniosporium	apollinis	208	0	0	0	0	0	0	0	0	0	0	0	0	0	0	0	0	0	0	0	0	2	0	0	0	493	0	0	0	0	0	0	0	0	0	0	0	0	0	0	0	0
Otu00591	Fungi	Ascomycota	Dothideomycetes	Pleosporales	Lophiostomataceae	Lophiostoma	sp.	0	0	0	0	0	0	0	0	0	0	0	0	0	0	0	0	0	0	0	0	0	0	0	0	0	0	0	0	0	0	0	0	0	0	0	0	0	0	0	0	0	0
Otu00592	Fungi	Ascomycota	Sordariomycetes	Sordariales	Lasiosphaeriaceae	Podospora	glutinans	0	0	0	0	0	0	0	0	0	0	249	0	0	0	0	0	0	0	0	0	0	0	0	0	0	0	0	0	0	0	0	0	0	0	0	0	0	0	0	0	0	0
Otu00593	Fungi	Ascomycota	Sordariomycetes	Xylariales	Amphisphaeriaceae	Pestalotiopsis	sp.	0	0	0	0	0	0	0	0	0	0	0	0	0	0	0	0	0	0	0	0	0	0	0	0	0	0	0	0	0	0	0	0	0	0	0	0	0	0	0	0	0	0
Otu00594	Fungi	Ascomycota	Dothideomycetes	Pleosporales	Cucurbitariaceae	Pyrenochaeta	keratinophila	19	0	0	0	0	0	0	0	0	0	0	0	0	0	0	0	0	0	0	0	0	0	0	0	0	0	0	0	0	0	0	0	0	0	0	0	0	0	0	0	0	0
Otu00596	Fungi	Ascomycota	Eurotiomycetes	Chaetothyriales	Herpotrichiellaceae	Exophiala	equina	0	0	0	0	0	0	0	0	0	0	0	0	0	0	0	0	0	0	0	0	0	0	32	0	0	0	0	0	0	0	0	0	0	0	0	0	0	0	0	0	0	0
Otu00597	Fungi	Ascomycota	Sordariomycetes	Sordariales	Lasiosphaeriaceae	Arnium	sp.	0	0	0	0	0	0	0	0	0	0	0	0	0	0	0	0	0	0	0	0	0	0	0	0	0	0	0	0	0	0	0	0	0	0	0	0	0	0	0	0	0	0
Otu00600	Fungi	Ascomycota	Sordariomycetes	Chaetosphaeriales	Chaetosphaeriaceae			0	0	0	0	0	0	0	0	0	0	0	0	0	0	0	0	0	0	0	0	0	0	0	0	0	0	0	0	0	0	0	0	0	0	0	0	0	0	40	0	0	0
Otu00601	Fungi	Ascomycota						0	0	0	0	0	0	0	0	0	0	0	0	0	0	0	0	0	0	0	0	0	0	0	0	0	0	0	0	0	0	0	0	0	0	0	0	0	0	0	0	0	0
Otu00602	Fungi	Ascomycota	Dothideomycetes	Pleosporales	Lophiostomataceae	Lophiostoma	sp.	15	0	0	0	0	0	0	0	0	0	0	0	0	0	0	0	0	0	0	0	0	6	0	0	0	0	0	0	0	0	0	0	0	0	0	0	0	0	0	0	249	0
Otu00603	Fungi	Ascomycota	Dothideomycetes	Pleosporales	Montagnulaceae			147	0	0	0	0	0	0	0	0	0	0	0	0	0	0	0	0	0	0	691	0	28	0	0	0	0	0	0	0	0	0	0	0	0	0	0	0	0	0	0	0	0
Otu00604	Fungi	Ascomycota	Sordariomycetes	Hypocreales	Nectriaceae	Nectria	sp.	0	0	0	0	0	0	0	0	0	0	0	0	0	0	0	0	0	0	0	0	0	0	0	0	0	0	0	0	0	0	0	0	0	0	0	0	0	0	0	0	0	0
Otu00605	Fungi	Ascomycota	Sordariomycetes	Hypocreales	Sarocladiaceae	Sarocladium	strictum	0	0	0	0	0	0	0	0	0	0	0	0	0	0	0	0	0	0	0	0	0	0	0	0	0	0	0	0	0	0	0	0	0	0	0	0	0	0	0	0	0	0
Otu00606	Fungi	Ascomycota	Pezizomycetes	Pezizales	Ascobolaceae			6	0	0	0	0	0	0	0	0	0	0	0	0	0	0	0	0	0	0	0	0	0	0	0	0	0	0	0	0	1884	0	0	0	0	0	0	0	0	0	0	0	0
Otu00608	Fungi	Ascomycota	Sordariomycetes					0	0	0	0	0	0	0	0	0	0	0	0	0	0	0	0	0	0	0	0	0	5	0	0	0	0	0	0	0	0	0	0	0	0	0	0	0	0	0	0	0	0
Otu00611	Fungi	Ascomycota	Sordariomycetes	Hypocreales	Cordycipitaceae	Engyodontium	album	0	0	0	0	0	0	0	0	0	0	0	0	955	0	0	0	0	0	0	0	0	0	0	0	0	0	0	0	0	0	0	0	0	0	0	0	0	0	0	561	0	0
Otu00619	Fungi	Ascomycota	Dothideomycetes	Pleosporales	Sporormiaceae	Preussia	flanaganii	0	0	0	0	0	0	0	0	0	0	0	0	0	0	0	0	0	0	0	0	0	9	0	0	0	0	0	0	0	0	0	0	0	0	0	0	0	0	0	0	0	0
Otu00621	Fungi	Ascomycota	Dothideomycetes	Pleosporales				0	0	0	0	0	0	0	0	0	0	0	0	0	0	0	0	0	0	0	0	0	0	0	0	0	0	0	0	0	0	0	0	0	0	0	0	0	0	0	0	0	0
Otu00624	Fungi	Ascomycota	Sordariomycetes	Hypocreales	Nectriaceae	Fusarium	sp.	0	0	0	0	0	0	0	0	0	0	0	0	0	0	0	0	0	0	0	0	0	0	0	0	0	0	0	0	0	0	0	0	0	0	0	0	0	0	0	0	0	0
Otu00626	Fungi	Ascomycota	Sordariomycetes	Xylariales	Microdochiaceae	Microdochium	bolleyi	0	0	0	0	0	0	0	0	0	0	0	0	0	285	0	0	0	0	0	0	0	0	0	0	0	0	0	0	0	0	0	503	0	0	0	0	0	0	0	0	0	0
Otu00632	Fungi	Ascomycota	Sordariomycetes	Sordariales	Chaetomiaceae	Chaetomium	erectum	0	0	0	0	0	0	0	0	0	0	0	0	0	0	0	0	0	0	0	2024	0	7	0	0	0	0	0	0	0	0	0	0	0	0	0	0	0	0	0	0	0	0
Otu00634	Fungi	Ascomycota	Dothideomycetes	Capnodiales	Teratosphaeriaceae	Teratosphaeria	knoxdavesii	0	0	0	0	0	0	0	0	0	0	0	0	0	0	0	0	0	0	0	0	0	0	0	0	0	0	0	0	0	0	0	0	0	0	136	0	0	0	0	0	0	0
Otu00635	Fungi	Ascomycota	Sordariomycetes	Sordariomycetes_order_Incertae_sedis	Magnaporthaceae			0	0	0	0	0	0	0	0	0	0	0	0	0	0	0	0	0	0	0	0	0	0	0	0	0	0	0	0	0	0	0	0	0	0	0	0	0	0	0	0	0	0
Otu00637	Fungi	Ascomycota	Dothideomycetes	Pleosporales	Phaeosphaeriaceae			0	0	0	0	0	0	0	0	0	0	0	0	0	0	0	0	0	0	0	0	0	0	0	0	0	0	0	0	0	0	0	0	0	0	0	0	0	0	0	0	0	0
Otu00638	Fungi	Ascomycota	Dothideomycetes	Pleosporales				0	0	0	0	0	0	0	0	0	0	0	0	0	0	0	0	0	0	0	0	0	0	0	0	0	0	0	0	0	0	0	0	0	0	0	0	0	0	0	0	0	0
Otu00647	Fungi	Ascomycota	Sordariomycetes	Microascales	Microascaceae			0	0	0	0	0	0	0	0	0	0	0	0	0	0	0	0	0	0	0	0	0	0	0	0	0	0	0	0	0	0	0	0	0	0	0	0	0	0	0	0	0	0
Otu00648	Fungi	Ascomycota	Dothideomycetes	Capnodiales	Davidiellaceae			0	0	0	0	0	0	0	0	0	0	0	0	0	0	0	0	0	0	0	0	0	14	107	18	0	0	0	0	0	0	0	1	0	0	0	2	0	0	0	0	0	0
Otu00649	Fungi	Ascomycota	Eurotiomycetes	Eurotiales	Trichocomaceae	Penicillium	concavorugulosum	0	0	0	0	0	0	0	0	0	0	0	0	0	0	0	0	0	0	0	0	0	0	0	0	0	0	0	0	0	0	0	0	0	0	0	0	0	0	0	0	0	0
Otu00653	Fungi	Ascomycota	Eurotiomycetes	Eurotiales	Trichocomaceae	Aspergillus	sp.	0	0	0	0	0	0	0	0	0	0	0	0	0	0	0	0	0	0	0	0	0	0	0	0	0	0	0	0	0	0	0	0	0	0	0	0	0	0	0	0	0	0
Otu00654	Fungi	Ascomycota	Dothideomycetes	Capnodiales	Cladosporiaceae	Toxicocladosporium	sp.	0	0	0	0	0	0	0	0	0	0	0	0	0	0	0	132	0	0	0	0	0	912	0	0	0	0	0	0	0	0	0	0	0	0	0	0	0	0	0	0	0	0
Otu00657	Fungi	Ascomycota						0	0	0	0	0	0	0	0	0	0	0	0	0	0	0	0	0	0	0	0	0	0	0	0	0	0	0	0	0	0	0	0	0	0	0	0	0	0	0	0	0	0
Otu00662	Fungi	Ascomycota	Dothideomycetes	Pleosporales				0	0	0	0	0	0	0	0	0	0	0	0	0	0	0	0	0	0	0	0	0	0	0	0	0	0	0	0	0	0	0	0	0	0	0	0	0	0	0	0	0	0
Otu00663	Fungi	Ascomycota	Sordariomycetes	Hypocreales	Hypocreales_family_Incertae_sedis	Acremonium	stromaticum	0	0	0	0	0	0	0	0	0	0	0	0	0	0	0	0	0	0	0	0	0	0	0	0	0	0	0	0	0	0	0	0	0	0	0	0	0	0	0	0	0	0
Otu00665	Fungi	Ascomycota	Sordariomycetes	Hypocreales				0	0	0	0	0	0	0	0	0	0	0	0	0	0	0	0	0	0	0	0	0	0	0	0	0	0	0	0	0	0	0	0	0	0	0	0	0	0	0	0	0	0
Otu00667	Fungi	Ascomycota	Eurotiomycetes	Eurotiales	Trichocomaceae	Talaromyces	sp.	0	0	0	0	0	0	0	0	0	0	0	0	0	0	0	0	0	0	0	0	392	661	0	0	0	0	0	0	0	0	0	0	0	0	0	0	0	0	0	0	0	0
Otu00668	Fungi	Ascomycota	Dothideomycetes	Pleosporales				0	0	0	0	0	0	0	0	0	0	0	0	0	0	0	0	0	0	0	0	0	0	0	0	0	0	0	0	0	0	0	0	0	0	0	0	0	0	0	0	0	0
Otu00672	Fungi	Ascomycota	Lecanoromycetes	Ostropales	Stictidaceae			0	0	0	0	0	0	0	0	0	0	0	0	0	0	0	0	0	0	0	0	0	0	0	0	0	0	0	0	0	0	0	0	0	0	0	0	0	0	0	0	0	0
Otu00677	Fungi	Ascomycota	Eurotiomycetes	Eurotiales	Trichocomaceae	Penicillium	sp.	0	0	0	0	0	0	0	0	0	2	0	0	0	0	0	0	0	213	62	0	3	0	0	0	0	0	11	0	0	0	0	0	0	0	0	0	0	0	0	0	0	0
Otu00680	Fungi	Ascomycota	Ascomycota_class_Incertae_sedis	Ascomycota_order_Incertae_sedis	Ascomycota_family_Incertae_sedis	Scolecobasidium	dendroides	0	0	0	0	0	0	0	0	0	0	0	0	0	0	0	0	0	0	0	0	0	0	0	0	0	0	0	0	0	0	0	0	0	0	0	0	0	0	0	0	0	0
Otu00681	Fungi	Ascomycota	Dothideomycetes	Dothideales	Dothioraceae			0	0	0	0	0	0	0	0	0	0	0	0	0	0	0	0	0	0	0	0	0	0	0	0	0	0	0	0	0	0	0	0	0	0	0	0	0	0	0	0	0	0
Otu00682	Fungi	Ascomycota	Dothideomycetes	Pleosporales				0	0	0	0	0	0	0	0	0	0	0	0	0	0	0	0	0	0	0	0	0	0	0	0	0	0	0	0	0	0	0	0	0	0	0	0	0	0	0	0	0	0
Otu00684	Fungi	Ascomycota	Dothideomycetes	Pleosporales				0	0	0	0	0	0	0	0	0	0	0	0	0	0	0	0	0	0	0	0	0	0	0	0	0	0	0	0	0	0	0	0	0	0	0	0	0	0	0	0	0	0
Otu00686	Fungi	Ascomycota	Dothideomycetes	Pleosporales	Pleosporaceae	Alternaria	sp.	0	0	0	0	0	0	0	0	0	0	0	0	0	0	0	0	0	0	0	0	0	0	0	0	0	0	0	0	0	0	0	0	0	0	0	0	0	0	0	0	0	0
Otu00688	Fungi	Ascomycota						0	0	0	0	0	0	0	0	0	0	0	0	0	0	0	0	0	0	0	0	0	596	0	0	0	0	0	0	0	0	0	0	0	0	0	0	181	0	0	0	0	0
Otu00690	Fungi	Ascomycota	Pezizomycetes					0	0	0	0	0	0	0	0	0	0	0	0	0	0	0	0	0	0	0	0	0	0	0	0	0	0	0	0	0	0	0	0	0	0	0	0	0	0	0	0	0	0
Otu00692	Fungi	Ascomycota	Dothideomycetes	Capnodiales	Mycosphaerellaceae	Dissoconium	sp.	0	0	0	0	0	0	0	0	0	0	0	0	0	0	0	0	0	0	0	0	0	0	0	0	0	0	0	0	0	0	0	0	0	0	0	0	0	0	0	0	0	0
Otu00694	Fungi	Ascomycota	Dothideomycetes	Pleosporales	Cucurbitariaceae	Pyrenochaeta	keratinophila	0	0	0	0	0	0	0	0	0	0	0	0	0	0	0	0	0	0	0	0	0	0	0	0	0	0	0	0	0	0	0	0	0	0	0	0	0	0	0	0	0	0
Otu00695	Fungi	Ascomycota	Dothideomycetes	Pleosporales	Lophiostomataceae	Lophiostoma	sp.	0	0	0	0	0	0	0	0	0	0	0	0	0	0	0	0	0	0	0	0	0	0	0	0	0	0	0	0	0	0	0	0	0	0	0	0	0	0	0	0	0	0
Otu00697	Fungi	Ascomycota	Leotiomycetes	Helotiales	Leptodontidiaceae	Leptodontidium	sp.	0	0	0	0	0	0	0	0	0	0	0	0	0	0	0	0	0	0	0	0	0	0	0	0	0	0	0	0	0	0	0	0	0	0	0	0	0	0	0	0	0	0
Otu00699	Fungi	Ascomycota	Eurotiomycetes	Eurotiales	Trichocomaceae	Aspergillus	fumigatus	0	0	0	0	0	0	0	0	0	0	0	0	0	0	0	0	0	0	0	0	0	0	0	0	0	0	0	0	0	0	19	0	0	0	0	0	0	0	0	0	0	0
Otu00700	Fungi	Ascomycota	Eurotiomycetes	Chaetothyriales	Herpotrichiellaceae	Cladophialophora	sp.	0	0	0	0	0	0	0	0	0	0	0	0	0	0	0	0	0	0	0	0	0	0	0	0	0	0	0	0	0	0	0	0	0	0	0	0	0	0	0	0	0	0
Otu00703	Fungi	Ascomycota	Sordariomycetes	Hypocreales	Clavicipitaceae	Nomuraea	rileyi	0	0	0	0	0	0	0	0	0	0	0	0	0	0	0	0	0	0	0	0	0	25	0	0	0	0	0	0	0	0	0	0	0	0	0	0	0	0	0	0	0	0
Otu00705	Fungi	Ascomycota						0	0	0	0	0	0	0	0	0	0	0	0	0	0	0	0	0	0	0	0	0	0	0	0	0	0	0	0	0	0	0	0	0	0	0	0	0	0	0	0	0	0
Otu00708	Fungi	Ascomycota	Dothideomycetes	Pleosporales	Montagnulaceae			0	0	0	0	0	0	0	0	0	1	0	0	0	0	0	0	0	0	0	0	0	6	31	14	0	0	0	0	0	0	0	0	0	0	0	0	0	0	0	0	0	0
Otu00709	Fungi	Ascomycota	Sordariomycetes	Microascales	Microascaceae	Scedosporium	prolificans	0	0	0	0	0	0	0	0	0	0	0	0	0	0	0	0	0	0	0	0	0	20	0	0	0	0	0	0	0	0	0	0	0	0	0	0	0	0	0	0	0	0
Otu00713	Fungi	Ascomycota	Eurotiomycetes	Eurotiales	Trichocomaceae			0	0	0	0	0	0	0	0	0	0	0	0	0	0	0	0	0	0	0	0	0	0	0	0	0	0	0	0	0	0	0	0	0	0	0	0	0	0	0	0	0	0
Otu00714	Fungi	Ascomycota	Eurotiomycetes	Eurotiales	Trichocomaceae	Paecilomyces	sp.	0	0	0	0	0	0	0	0	0	0	0	0	0	0	0	0	0	0	0	0	0	0	0	0	0	0	0	0	0	0	0	0	0	0	0	0	0	0	0	0	0	0
Otu00715	Fungi	Ascomycota	Leotiomycetes	Helotiales	Helotiales_family_Incertae_sedis	Tetracladium	sp.	0	0	0	0	0	0	0	0	0	0	0	0	0	0	0	0	0	0	0	0	0	0	0	0	0	0	0	0	0	0	0	0	0	0	0	0	0	0	0	0	0	0
Otu00718	Fungi	Ascomycota	Sordariomycetes	Myrmecridiales	Myrmecridiaceae	Myrmecridium	sp.	22	0	0	0	0	0	0	0	0	0	0	0	0	0	0	0	0	0	0	0	0	0	0	0	0	0	0	0	0	0	0	0	0	0	0	0	0	0	0	0	0	0
Otu00725	Fungi	Ascomycota	Sordariomycetes	Xylariales	Xylariaceae	Nodulisporium	sp.	0	0	0	0	0	0	0	0	0	0	0	0	0	0	0	0	0	0	0	0	0	14	0	0	0	0	0	0	0	0	0	0	0	0	0	0	0	0	0	0	0	0
Otu00726	Fungi	Ascomycota						0	0	0	0	0	0	0	0	0	0	0	0	0	0	0	0	0	0	0	0	0	0	0	0	0	0	0	0	0	0	0	0	0	0	0	0	0	0	0	0	0	0
Otu00731	Fungi	Ascomycota	Sordariomycetes	Hypocreales	Nectriaceae	Fusarium	sp.	16	0	0	0	0	0	0	0	0	0	0	0	0	0	0	0	0	0	0	0	0	0	0	0	0	0	0	0	0	0	0	0	0	0	0	0	0	0	0	126	0	0
Otu00736	Fungi	Ascomycota	Eurotiomycetes	Chaetothyriales	Herpotrichiellaceae	Exophiala	xenobiotica	0	0	0	0	0	0	0	0	0	0	0	0	0	0	0	0	0	0	144	0	0	16	0	0	0	0	0	0	0	0	0	0	0	0	0	0	0	0	0	0	0	0
Otu00737	Fungi	Ascomycota	Sordariomycetes	Hypocreales	Clavicipitaceae	Myriogenospora	atramentosa	54	0	0	0	0	0	0	0	0	0	0	0	0	0	0	0	0	0	0	0	0	0	0	0	0	0	0	0	0	0	0	0	0	0	0	0	0	0	0	0	0	0
Otu00738	Fungi	Ascomycota	Eurotiomycetes	Eurotiales	Trichocomaceae	Eupenicillium	sp.	0	0	0	0	0	0	0	0	0	0	0	0	0	0	0	0	0	0	0	0	0	0	0	0	0	0	0	0	0	0	0	0	0	0	0	0	0	0	0	0	0	0
Otu00739	Fungi	Ascomycota	Dothideomycetes	Pleosporales	Periconiaceae	Periconia	sp.	0	0	0	0	0	0	0	0	0	0	0	0	0	0	0	0	0	0	0	0	0	17	0	0	0	0	0	0	0	0	0	0	0	0	0	0	0	0	0	0	0	0
Otu00741	Fungi	Ascomycota						0	0	0	0	0	0	0	0	0	0	0	0	0	0	0	0	0	0	0	0	0	0	0	0	0	0	0	0	0	0	0	0	0	0	0	0	0	0	0	0	0	0
Otu00744	Fungi	Ascomycota	Dothideomycetes	Pleosporales	Tubeufiaceae			0	0	0	0	0	0	0	0	0	0	0	0	0	0	0	0	0	0	0	0	0	0	0	0	0	0	0	0	0	0	0	0	0	0	0	1554	0	0	0	0	0	0
Otu00749	Fungi	Ascomycota	Dothideomycetes	Capnodiales	Mycosphaerellaceae	Ramichloridium	luteum	0	0	0	0	0	0	0	0	0	0	0	0	0	0	0	0	0	0	0	0	0	0	0	0	0	0	0	0	0	0	0	0	0	0	0	0	0	0	0	0	0	0
Otu00757	Fungi	Ascomycota	Dothideomycetes	Botryosphaeriales	Botryosphaeriaceae			0	0	0	0	0	0	0	0	0	0	0	0	0	0	0	0	0	0	0	0	0	0	0	0	0	0	0	0	0	0	0	0	0	0	0	0	0	0	0	0	0	0
Otu00758	Fungi	Ascomycota	Dothideomycetes	Botryosphaeriales	Camarosporiaceae	Camarosporium	sp.	0	0	0	0	0	0	0	0	0	0	0	0	0	0	0	0	0	0	0	0	0	0	0	0	0	0	0	0	0	0	0	0	0	0	0	0	0	0	0	0	0	0
Otu00759	Fungi	Ascomycota	Dothideomycetes	Pleosporales				0	0	0	0	0	0	0	0	0	0	0	0	0	0	0	0	0	0	0	0	0	0	0	0	0	0	0	0	0	0	0	0	0	0	0	0	0	0	0	0	0	0
Otu00761	Fungi	Ascomycota	Dothideomycetes	Pleosporales				684	0	0	0	0	0	0	0	0	0	0	0	0	0	0	0	0	0	0	0	0	0	0	0	0	0	0	0	0	0	0	0	0	0	0	0	0	0	0	0	0	0
Otu00763	Fungi	Ascomycota						0	0	0	0	0	0	0	0	0	0	0	0	0	0	0	0	0	0	0	0	0	2	0	0	0	0	0	0	0	0	0	0	0	0	0	0	0	0	0	0	0	0
Otu00766	Fungi	Ascomycota	Dothideomycetes	Pleosporales				128	0	0	0	0	0	0	0	0	0	0	0	0	0	0	0	0	0	0	0	0	0	0	0	0	0	0	0	0	0	0	0	0	0	0	0	0	0	0	0	0	0
Otu00767	Fungi	Ascomycota	Sordariomycetes	Hypocreales	Cordycipitaceae	Cordyceps	bassiana	0	0	0	1	7	21	28	0	1	31	11	2	25	18	16	11	2	6	6	3	8	0	0	0	0	0	0	0	0	0	0	0	0	0	0	0	0	0	0	0	0	0
Otu00768	Fungi	Ascomycota	Sordariomycetes	Muyocopronales	Magnaporthaceae	Mycoleptodiscus	sp.	0	0	0	0	0	0	0	0	0	23	0	0	0	0	0	0	0	0	0	0	0	99	0	0	0	0	0	0	0	0	0	0	0	0	0	0	0	0	0	0	0	0
Otu00771	Fungi	Ascomycota	Sordariomycetes	Hypocreales				12	0	0	0	0	0	0	0	0	0	0	0	0	0	0	0	0	0	0	0	0	0	0	0	0	0	0	0	0	0	0	0	0	0	0	0	0	0	0	0	0	0
Otu00773	Fungi	Ascomycota	Dothideomycetes	Pleosporales	Didymosphaeriaceae	Roussoella	japanensis	0	0	0	0	0	0	0	0	0	0	0	0	0	0	0	0	0	0	0	0	0	0	0	0	0	0	0	0	0	0	0	0	0	0	0	0	0	0	0	0	0	0
Otu00778	Fungi	Ascomycota	Dothideomycetes		Pseudeurotiaceae			0	0	0	0	0	0	0	0	0	0	0	0	0	0	0	0	0	0	0	0	0	360	0	0	0	0	0	0	0	0	0	0	0	0	0	0	0	0	0	0	0	0
Otu00784	Fungi	Ascomycota	Dothideomycetes	Pleosporales				0	0	0	0	0	0	0	0	0	0	0	0	0	0	0	0	0	0	0	0	0	0	0	0	0	0	0	0	0	0	0	0	0	0	0	0	0	0	0	0	0	0
Otu00786	Fungi	Ascomycota	Dothideomycetes	Pleosporales	Torulaceae	Torula	sp.	0	0	0	0	0	0	0	0	0	0	0	0	0	0	0	0	0	0	0	0	0	0	0	0	0	0	0	0	0	0	0	0	0	0	0	0	0	0	0	0	0	0
Otu00787	Fungi	Ascomycota	Sordariomycetes	Hypocreales	Stachybotryaceae	Myrothecium	sp.	0	0	0	0	0	0	0	0	0	0	0	0	0	0	0	0	0	0	0	0	0	0	0	0	0	0	0	0	0	0	0	0	0	0	0	0	0	0	0	0	0	0
Otu00798	Fungi	Ascomycota	Dothideomycetes	Pleosporales	Montagnulaceae	Paraconiothyrium	variabile	0	0	0	0	0	0	0	0	0	0	0	0	0	0	0	0	0	0	0	0	0	0	0	0	0	0	0	0	0	0	0	0	0	0	0	0	0	0	0	0	0	0
Otu00800	Fungi	Ascomycota	Leotiomycetes	Helotiales	Helotiaceae	Articulospora	sp.	153	0	0	0	0	0	0	0	0	0	0	0	0	0	0	0	0	0	0	0	0	0	0	0	0	0	0	0	0	0	0	0	0	0	0	0	0	0	0	0	0	0
Otu00803	Fungi	Ascomycota	Dothideomycetes	Pleosporales	Pleosporaceae	Pyrenophora	tritici repentis	0	0	0	0	0	0	0	0	0	0	0	0	0	0	0	0	0	0	0	0	0	0	0	0	0	0	0	0	0	0	0	0	0	0	0	0	0	0	0	0	0	0
Otu00804	Fungi	Ascomycota	Dothideomycetes	Pleosporales				0	0	0	0	0	0	0	0	0	0	0	0	0	0	0	0	0	0	0	0	0	0	0	0	0	0	0	0	0	0	0	0	0	0	0	0	0	0	0	0	0	0
Otu00807	Fungi	Ascomycota	Dothideomycetes	Pleosporales				0	0	0	0	0	0	0	0	0	0	0	0	0	0	0	0	0	0	0	0	0	0	0	0	0	0	0	0	0	0	0	0	0	0	0	0	0	0	0	0	0	0
Otu00808	Fungi	Ascomycota	Eurotiomycetes	Chaetothyriales	Herpotrichiellaceae	Exophiala	sp.	0	0	0	0	0	0	21	0	0	0	0	0	0	0	0	0	831	0	0	0	0	0	0	0	0	389	0	0	0	0	0	0	0	0	0	0	0	0	0	0	0	0
Otu00809	Fungi	Ascomycota	Dothideomycetes	Pleosporales	Pleosporaceae	Edenia	sp.	0	0	0	0	0	0	0	0	0	0	0	0	0	0	0	0	0	0	0	0	0	4	0	0	0	0	0	0	0	0	0	0	0	0	0	0	0	0	0	0	0	0
Otu00811	Fungi	Ascomycota	Eurotiomycetes	Chaetothyriales	Herpotrichiellaceae	Exophiala	sp.	0	0	0	0	0	0	0	0	0	0	0	0	0	0	0	0	0	0	0	0	0	0	0	0	0	0	0	0	0	0	0	0	0	0	0	0	0	0	0	0	0	0
Otu00813	Fungi	Ascomycota	Dothideomycetes	Pleosporales	Periconiaceae	Periconia	sp.	0	0	0	0	0	0	0	0	0	0	0	0	0	0	0	0	0	0	0	0	0	87	0	0	0	0	0	0	0	0	0	0	0	0	0	0	0	0	0	0	0	0
Otu00818	Fungi	Ascomycota	Leotiomycetes	Helotiales	Helotiaceae	Articulospora	sp.	0	0	0	0	0	0	0	0	0	0	0	0	0	0	0	0	0	0	0	0	0	0	0	0	0	0	0	0	0	0	0	0	0	0	0	0	0	0	0	0	0	0
Otu00824	Fungi	Ascomycota	Sordariomycetes	Hypocreales	Bionectriaceae			0	0	0	0	0	0	0	0	0	0	0	0	0	0	0	0	0	0	0	0	0	0	0	0	0	0	0	0	0	0	0	0	0	0	0	0	0	0	0	0	0	0
Otu00825	Fungi	Ascomycota	Sordariomycetes	Xylariales	Amphisphaeriaceae			0	0	0	0	0	0	0	0	0	0	0	0	0	0	0	0	0	0	0	0	0	653	0	0	0	0	0	0	0	0	0	0	0	0	0	0	0	0	0	0	0	0
Otu00828	Fungi	Ascomycota	Sordariomycetes	Atractosporales	Annulatascaceae	Conlarium	duplumascospora	0	0	0	0	0	0	0	0	0	0	0	0	0	0	0	0	0	0	0	0	0	0	0	0	0	0	0	0	0	0	0	0	0	0	0	0	0	0	0	0	0	0
Otu00830	Fungi	Ascomycota	Sordariomycetes	Myrmecridiales	Myrmecridiaceae	Myrmecridium	schulzeri	0	0	0	0	0	0	0	0	0	0	0	0	0	0	0	0	0	0	0	0	0	0	0	0	0	0	0	0	0	0	0	0	0	0	0	0	0	0	0	0	0	0
Otu00832	Fungi	Ascomycota	Sordariomycetes	Hypocreales	Nectriaceae			67	0	0	0	0	0	0	0	0	0	0	0	0	0	0	0	0	0	0	0	0	44	0	0	0	0	0	0	0	0	0	0	0	0	0	0	0	0	0	0	192	0
Otu00833	Fungi	Ascomycota	Dothideomycetes	Capnodiales				0	0	0	0	0	0	0	0	0	0	0	0	0	0	0	0	0	0	0	0	0	0	0	0	0	0	0	0	0	0	0	0	0	0	0	0	0	0	0	0	0	0
Otu00834	Fungi	Ascomycota	Dothideomycetes	Pleosporales				0	0	0	0	0	0	0	0	0	0	0	0	0	0	0	0	0	0	0	0	0	0	0	0	0	0	0	0	0	0	0	0	0	0	0	0	0	0	0	0	0	0
Otu00835	Fungi	Ascomycota	Dothideomycetes	Pleosporales				0	0	0	0	0	0	0	0	0	0	0	0	0	0	0	0	0	0	0	0	0	0	0	0	0	0	0	0	0	0	0	0	0	0	0	0	0	0	0	0	0	0
Otu00840	Fungi	Ascomycota	Sordariomycetes					0	0	0	0	0	0	0	0	0	0	0	0	0	0	0	0	0	0	0	0	0	0	0	0	0	0	0	0	0	0	0	0	0	0	0	0	0	0	0	0	0	0
Otu00841	Fungi	Ascomycota	Dothideomycetes	Pleosporales				0	0	0	0	0	0	0	0	0	0	0	0	0	0	0	0	0	0	0	0	0	0	0	0	0	0	0	0	0	0	0	0	0	0	0	0	0	0	0	0	0	0
Otu00842	Fungi	Ascomycota	Pezizomycetes	Pezizales	Ascobolaceae			0	0	0	0	0	0	0	0	0	0	0	0	0	0	0	0	0	0	0	0	0	1330	0	0	0	0	0	0	0	0	0	0	0	0	0	0	0	0	0	0	0	0
Otu00845	Fungi	Ascomycota	Dothideomycetes	Pleosporales				3	0	0	6	9	0	91	0	0	14	0	0	14	0	0	0	1	0	1	1	2	13	0	0	26	0	0	1	4	7	0	37	11	10	4	148	21	4	13	0	0	0
Otu00846	Fungi	Ascomycota	Dothideomycetes	Pleosporales				0	0	0	0	0	0	0	0	0	0	0	0	1072	0	0	0	0	0	0	0	0	0	0	0	0	0	0	0	0	0	0	0	0	0	0	0	0	0	0	0	0	0
Otu00850	Fungi	Ascomycota	Sordariomycetes	Hypocreales	Hypocreales_family_Incertae_sedis	Acremonium	sp.	0	0	0	0	0	0	0	0	0	0	0	0	0	0	0	0	0	0	0	0	0	0	0	0	0	0	0	0	0	0	0	0	0	0	0	0	0	0	0	0	0	0
Otu00852	Fungi	Ascomycota	Eurotiomycetes	Chaetothyriales	Herpotrichiellaceae			0	0	0	0	0	0	0	0	0	0	0	0	0	0	0	0	0	0	0	0	0	0	0	0	0	0	0	0	0	0	0	0	0	0	0	0	0	0	0	0	0	0
Otu00859	Fungi	Ascomycota	Dothideomycetes	Dothideomycetes_order_Incertae_sedis	Myxotrichaceae	Oidiodendron	maius	0	0	0	0	0	0	0	0	0	0	0	0	0	0	0	0	0	0	0	0	0	0	0	0	0	0	0	0	0	0	0	0	0	0	0	0	0	0	0	0	0	0
Otu00860	Fungi	Ascomycota	Eurotiomycetes	Chaetothyriales	Strelitzianaceae	Strelitziana	albiziae	0	0	0	0	0	0	0	0	0	239	0	0	0	0	0	0	0	0	0	0	0	13	0	0	0	0	0	0	0	0	0	0	0	0	0	0	0	0	0	0	0	0
Otu00865	Fungi	Ascomycota						0	0	0	0	0	0	0	0	0	0	0	0	0	0	0	0	0	150	0	0	0	0	0	0	0	0	0	0	0	0	0	0	0	298	0	0	0	0	0	0	0	0
Otu00869	Fungi	Ascomycota	Eurotiomycetes	Eurotiales	Trichocomaceae	Aspergillus	terreus	13	0	0	0	0	0	0	0	0	0	0	0	0	0	0	0	0	0	0	0	0	0	0	0	0	0	0	0	0	0	0	0	0	0	0	61	0	0	0	0	0	0
Otu00874	Fungi	Ascomycota	Sordariomycetes	Hypocreales	Stachybotryaceae	Myrothecium	inundatum	0	0	0	0	0	0	0	0	0	0	0	0	0	0	0	0	0	0	0	0	0	0	0	0	0	0	0	0	0	0	0	0	0	0	0	0	0	0	0	0	0	0
Otu00877	Fungi	Ascomycota	Sordariomycetes	Sordariales	Lasiosphaeriaceae			0	0	0	0	0	0	0	0	0	0	0	0	0	0	0	0	0	0	0	0	0	0	0	0	0	0	0	0	0	0	0	0	0	0	0	0	0	0	0	0	0	0
Otu00878	Fungi	Ascomycota	Sordariomycetes	Sordariales	Lasiosphaeriaceae	Zopfiella	marina	0	0	0	0	0	0	0	0	0	0	0	0	0	0	0	0	0	0	0	0	0	0	0	0	0	0	0	0	0	0	0	0	0	0	0	0	0	0	0	0	0	0
Otu00882	Fungi	Ascomycota	Sordariomycetes	Trichosphaeriales				0	0	0	0	0	0	0	0	0	0	0	0	0	0	0	0	0	0	0	0	0	0	0	0	0	0	0	0	0	0	0	0	0	0	0	0	0	0	0	0	0	0
Otu00883	Fungi	Ascomycota	Dothideomycetes	Pleosporales				0	0	0	0	0	0	0	0	0	0	0	0	0	0	0	0	0	0	0	0	0	47	0	0	0	0	0	0	0	0	0	0	0	0	0	0	0	0	0	0	541	0
Otu00888	Fungi	Ascomycota	Dothideomycetes	Pleosporales				0	0	0	0	0	0	0	0	0	0	0	0	0	0	0	0	0	0	0	0	0	0	0	0	0	0	0	0	0	0	0	0	0	0	0	0	0	0	0	0	0	0
Otu00890	Fungi	Ascomycota	Taphrinomycetes	Taphrinales	Taphrinaceae	Lalaria	inositophila	0	0	0	0	0	0	0	0	0	0	0	0	0	0	0	0	0	0	0	0	0	69	0	0	0	0	0	0	0	0	0	0	0	0	0	0	0	0	0	0	0	0
Otu00892	Fungi	Ascomycota						0	0	0	0	0	0	0	0	0	0	0	0	0	0	0	0	0	0	0	0	0	0	0	359	0	0	0	0	0	0	0	0	0	0	0	0	0	0	0	0	0	0
Otu00894	Fungi	Ascomycota	Eurotiomycetes	Chaetothyriales	Herpotrichiellaceae	Capronia	semiimmersa	24	0	0	0	0	0	0	0	0	0	0	0	0	0	0	0	0	0	0	0	0	0	0	0	0	0	0	0	0	0	0	0	0	0	0	0	0	0	0	0	0	0
Otu00895	Fungi	Ascomycota	Sordariomycetes	Hypocreales				0	0	0	0	0	0	0	0	0	0	0	0	0	0	0	0	0	0	0	0	0	0	0	0	0	0	0	0	0	0	0	0	0	0	0	0	0	0	0	0	0	0
Otu00899	Fungi	Ascomycota	Taphrinomycetes	Taphrinales				0	0	0	0	0	0	0	0	0	0	0	0	0	0	0	0	0	0	0	0	0	0	0	0	0	0	0	0	0	0	0	0	0	0	0	0	0	0	0	0	0	0
Otu00902	Fungi	Ascomycota	Dothideomycetes	Dothideomycetes_order_Incertae_sedis	Pseudeurotiaceae	Pseudeurotium	hygrophilum	0	0	0	0	0	0	0	0	0	0	0	0	0	0	0	0	0	0	0	0	0	0	0	0	0	0	0	0	0	0	0	0	0	0	0	0	0	0	0	0	0	0
Otu00906	Fungi	Ascomycota	Sordariomycetes	Hypocreales	Hypocreales_family_Incertae_sedis	Acremonium	implicatum	0	0	0	0	0	0	0	0	0	0	0	0	0	0	0	0	0	0	0	0	0	3	0	0	0	0	0	0	0	0	0	0	0	0	0	0	0	0	0	0	0	0
Otu00907	Fungi	Ascomycota	Dothideomycetes	Pleosporales	Phaeosphaeriaceae	Neostagonospora	caricis	0	0	0	0	0	0	0	0	0	0	0	0	0	0	0	0	0	0	0	0	0	0	190	0	0	0	0	0	0	0	0	0	0	0	0	0	0	0	0	0	0	0
Otu00908	Fungi	Ascomycota	Dothideomycetes	Pleosporales	Phaeosphaeriaceae			0	0	0	0	0	0	0	0	0	0	0	0	0	0	0	0	0	0	0	0	0	0	0	0	0	0	0	0	0	0	0	0	0	0	0	0	0	0	0	0	0	0
Otu00910	Fungi	Ascomycota	Sordariomycetes	Sordariales	Chaetomiaceae	Chaetomium		0	0	0	0	0	0	0	0	0	0	0	0	0	0	0	0	0	0	0	0	0	0	0	0	0	0	0	0	0	0	0	0	0	0	0	0	0	0	0	0	0	0
Otu00911	Fungi	Ascomycota	Eurotiomycetes	Chaetothyriales	Chaetothyriaceae	Cyphellophora	reptans	0	0	0	0	0	0	0	0	0	0	0	0	0	0	0	0	0	0	0	0	0	0	0	0	0	0	0	0	0	0	0	0	0	0	0	0	0	0	0	0	0	0
Otu00913	Fungi	Ascomycota	Eurotiomycetes	Eurotiales	Trichocomaceae	Penicillium	roseopurpureum	0	0	0	0	0	0	0	0	0	0	0	0	0	0	0	0	0	0	0	0	0	0	0	0	0	0	68	20	0	0	56	0	0	0	0	0	0	0	0	0	0	0
Otu00914	Fungi	Ascomycota	Eurotiomycetes	Eurotiales	Trichocomaceae	Aspergillus	sp.	0	0	0	0	0	0	0	0	0	0	0	0	0	0	0	0	0	0	0	0	0	0	0	0	0	0	0	0	0	0	0	0	0	0	0	0	0	0	0	0	0	0
Otu00916	Fungi	Ascomycota	Eurotiomycetes	Eurotiales	Trichocomaceae	Talaromyces	sp.	0	0	0	0	0	0	0	0	0	0	0	0	0	0	0	0	0	0	0	0	0	6	0	0	0	0	0	0	0	0	247	0	0	0	0	0	0	0	0	0	0	0
Otu00919	Fungi	Ascomycota						0	0	0	0	0	0	0	0	0	0	0	0	0	0	0	0	0	0	0	0	0	3	0	0	0	0	0	0	0	0	0	0	0	0	0	0	0	0	0	0	0	0
Otu00922	Fungi	Ascomycota	Sordariomycetes	Diaporthales	Valsaceae			0	0	0	0	0	0	0	0	0	0	0	0	0	0	0	0	0	0	0	0	0	0	0	0	0	0	0	0	0	0	0	0	0	0	0	0	0	0	0	0	0	0
Otu00923	Fungi	Ascomycota	Orbiliomycetes	Orbiliales	Orbiliaceae			0	0	0	0	0	0	0	0	0	0	0	0	0	0	0	0	0	0	0	0	0	28	0	0	0	0	0	0	0	0	0	0	0	0	0	0	0	0	0	0	0	0
Otu00924	Fungi	Ascomycota	Dothideomycetes	Capnodiales	Mycosphaerellaceae	Zymoseptoria	verkleyi	0	0	0	0	0	0	0	0	0	0	0	0	0	0	0	0	0	72	0	0	0	0	0	0	0	0	0	0	0	0	0	0	0	95	0	0	0	0	0	0	0	0
Otu00928	Fungi	Ascomycota	Pezizomycetes	Pezizales	Pyronemataceae	Geopora	cooperi	0	0	0	0	0	0	0	0	0	0	0	0	0	0	0	0	0	0	0	0	0	0	0	0	0	0	0	0	0	0	0	0	0	0	0	0	0	0	0	562	0	0
Otu00930	Fungi	Ascomycota	Dothideomycetes	Pleosporales	Cucurbitariaceae	Pyrenochaetopsis	leptospora	0	0	0	0	0	0	0	0	0	0	0	0	0	0	0	0	0	0	0	0	0	0	0	0	0	0	0	0	0	0	0	0	0	0	0	0	0	0	0	0	0	0
Otu00931	Fungi	Ascomycota						0	0	0	0	0	0	0	0	0	0	0	0	0	0	0	0	0	0	0	0	0	0	0	0	0	0	0	0	0	0	0	0	441	0	0	0	0	0	0	0	0	0
Otu00933	Fungi	Ascomycota	Dothideomycetes	Pleosporales	Pleosporales_family_Incertae_sedis	Phoma	sp.	0	0	0	0	0	0	0	0	0	0	0	0	0	0	0	0	0	0	0	0	0	94	0	0	0	0	0	0	0	0	0	0	0	0	0	0	0	0	0	0	0	0
Otu00940	Fungi	Ascomycota						0	0	0	0	0	0	0	0	0	0	0	0	0	0	0	0	0	0	0	0	0	0	0	0	0	0	0	0	0	0	0	0	0	0	0	0	0	0	0	0	0	0
Otu00944	Fungi	Ascomycota	Dothideomycetes	Pleosporales	Periconiaceae	Periconia	sp.	44	0	0	0	0	0	0	0	0	0	0	0	0	0	0	0	0	0	0	0	0	6	0	0	554	0	0	0	0	0	0	0	0	0	0	0	0	0	0	0	264	0
Otu00945	Fungi	Ascomycota	Sordariomycetes	Hypocreales	Clavicipitaceae	Metarhizium	pinghaense	0	0	0	0	0	0	0	0	0	0	0	0	0	0	0	0	0	0	0	0	0	0	0	0	0	0	0	0	0	0	0	0	577	0	0	0	0	0	0	0	0	0
Otu00952	Fungi	Ascomycota	Dothideomycetes	Pleosporales	Phaeosphaeriaceae			0	0	0	0	0	0	0	0	0	0	0	0	0	0	0	0	0	0	0	0	0	33	0	0	0	0	0	0	0	0	0	0	0	0	0	0	0	0	0	0	0	0
Otu00954	Fungi	Ascomycota	Dothideomycetes	Pleosporales				0	0	0	0	0	0	0	0	0	0	177	0	0	0	0	0	0	0	0	0	0	0	0	0	0	0	0	0	0	0	0	0	0	0	0	0	0	0	0	0	0	0
Otu00955	Fungi	Ascomycota	Dothideomycetes	Pleosporales	Cucurbitariaceae	Pyrenochaetopsis	leptospora	0	0	0	0	0	0	0	0	0	0	0	0	0	0	0	0	0	0	0	0	0	0	0	0	0	0	0	0	0	0	0	0	0	0	0	0	0	0	0	0	0	0
Otu00958	Fungi	Ascomycota	Dothideomycetes	Pleosporales	Pleosporaceae	Pleospora	herbarum	0	0	0	0	0	0	0	0	0	0	0	0	0	0	0	0	0	0	0	0	0	0	0	0	0	0	0	0	0	0	0	0	0	0	0	0	0	0	0	0	0	0
Otu00962	Fungi	Ascomycota	Dothideomycetes	Capnodiales	Davidiellaceae			0	0	0	0	0	0	0	0	0	0	0	0	0	0	0	0	0	0	0	0	0	2	23	11	0	0	0	0	0	0	1	3	0	0	0	0	0	0	0	0	0	0
Otu00964	Fungi	Ascomycota	Sordariomycetes	Microascales	Microascaceae	Pseudallescheria	apiosperma	0	0	0	0	0	0	0	0	0	0	0	0	0	0	0	0	0	0	0	0	0	16	0	0	0	0	0	0	0	0	0	0	0	0	0	0	0	0	0	0	0	0
Otu00967	Fungi	Ascomycota	Sordariomycetes	Xylariales	Xylariaceae	Hypoxylon	perforatum	0	0	0	0	0	0	0	0	0	0	0	0	0	0	0	0	0	0	0	0	0	0	0	0	424	0	0	0	0	0	0	0	0	0	0	0	0	0	0	0	458	0
Otu00968	Fungi	Ascomycota	Sordariomycetes	Xylariales	Diatrypaceae	Diatrype	ambiens subsp. leucostomoides	0	0	0	0	0	0	0	0	0	0	0	0	0	0	0	0	0	0	0	0	0	0	0	0	0	0	0	0	0	0	0	0	0	0	0	0	0	0	0	0	0	0
Otu00969	Fungi	Ascomycota	Eurotiomycetes	Chaetothyriales	Chaetothyriaceae	Cyphellophora	sp.	0	0	0	0	0	0	0	0	0	0	0	0	0	0	120	0	0	0	0	0	0	0	0	0	0	0	0	0	0	0	0	0	0	0	0	0	0	0	0	0	0	0
Otu00974	Fungi	Ascomycota	Eurotiomycetes	Eurotiales	Trichocomaceae	Aspergillus	pseudonomius	0	0	0	0	0	0	0	0	0	0	0	0	0	0	0	0	0	0	0	0	0	0	0	0	0	0	0	0	0	0	0	0	0	0	0	0	0	0	0	0	0	0
Otu00977	Fungi	Ascomycota	Eurotiomycetes	Eurotiales	Trichocomaceae	Penicillium	corylophilum	0	0	0	0	0	0	0	0	0	0	0	0	0	0	0	0	0	0	0	0	0	0	0	0	0	0	0	0	0	0	0	0	0	0	0	0	0	0	0	0	0	0
Otu00978	Fungi	Ascomycota	Dothideomycetes	Pleosporales				0	0	0	0	0	0	0	0	0	0	0	0	0	0	0	0	0	0	0	0	0	0	0	0	0	0	0	0	0	0	0	0	0	0	0	0	0	0	0	0	0	0
Otu00979	Fungi	Ascomycota	Dothideomycetes	Pleosporales				0	0	0	0	0	0	0	0	0	0	0	0	0	0	0	0	0	0	0	0	0	23	0	0	0	0	0	0	0	0	0	0	0	0	0	0	0	0	0	0	0	0
Otu00982	Fungi	Ascomycota	Sordariomycetes	Hypocreales	Nectriaceae	Microcera	rubra	0	0	0	0	0	0	0	0	0	0	0	0	0	0	0	0	0	0	0	0	0	0	0	0	0	0	0	0	0	0	0	0	0	0	0	0	0	0	0	0	0	0
Otu00987	Fungi	Ascomycota	Dothideomycetes	Pleosporales	Lophiostomataceae	Lophiostoma	sp.	0	0	0	0	0	0	0	0	0	0	0	0	0	0	0	0	0	0	0	0	0	0	0	0	0	0	0	0	0	0	0	0	0	0	0	0	0	0	0	0	0	0
Otu00991	Fungi	Ascomycota	Sordariomycetes					0	0	0	0	0	0	0	0	0	0	0	0	0	0	0	0	0	0	0	0	0	0	0	0	0	0	0	0	0	0	0	0	0	0	0	0	0	0	0	0	0	0
Otu00996	Fungi	Ascomycota	Sordariomycetes	Microascales	Halosphaeriaceae			0	0	0	0	0	0	0	0	0	0	0	0	0	0	0	0	0	0	0	0	0	0	0	0	0	0	0	0	0	0	0	0	0	0	0	0	0	0	0	0	0	0
Otu00997	Fungi	Ascomycota	Ascomycota_class_Incertae_sedis	Ascomycota_order_Incertae_sedis	Ascomycota_family_Incertae_sedis	Scolecobasidium	sp.	0	0	0	0	0	0	0	0	0	0	0	0	0	0	0	0	0	0	0	0	0	0	0	0	0	0	0	0	0	0	0	0	0	0	0	0	0	0	0	0	0	0
Otu01000	Fungi	Ascomycota	Dothideomycetes	Pleosporales	Montagnulaceae	Paraconiothyrium	brasiliense	0	0	0	0	0	0	0	0	0	0	0	0	0	0	0	0	0	0	0	0	0	4	0	0	0	0	0	0	0	0	0	0	0	0	0	0	0	0	0	0	0	0
Otu01001	Fungi	Ascomycota	Sordariomycetes	Coniochaetales	Coniochaetaceae			0	0	0	0	0	0	0	0	0	0	0	0	0	0	0	0	0	0	0	0	0	27	0	0	0	0	0	0	0	0	0	0	0	0	0	0	0	0	0	0	0	0
Otu01002	Fungi	Ascomycota						0	0	0	0	0	0	0	0	0	0	0	0	0	0	1	0	0	0	0	0	0	0	0	0	0	0	0	0	0	0	0	0	0	0	0	0	0	0	0	0	0	0
Otu01004	Fungi	Ascomycota	Eurotiomycetes	Chaetothyriales	Chaetothyriaceae	Cyphellophora	sp.	0	0	0	0	0	0	0	0	0	0	0	0	0	0	0	0	0	0	0	0	0	0	0	0	0	0	0	0	0	0	0	0	187	2	0	0	81	278	96	0	0	0
Otu01005	Fungi	Ascomycota	Dothideomycetes					0	0	0	0	0	0	0	0	0	0	0	0	0	0	0	0	0	0	0	0	0	0	0	0	0	0	125	0	0	0	0	0	0	0	0	0	0	0	0	0	0	0
Otu01006	Fungi	Ascomycota						0	0	0	0	0	0	0	0	0	0	0	0	0	0	0	0	0	0	0	0	0	0	0	0	0	0	0	0	0	0	0	0	0	0	0	0	0	0	0	0	0	0
Otu01007	Fungi	Ascomycota	Sordariomycetes	Xylariales				0	0	0	0	0	0	0	0	0	0	0	0	0	0	0	0	0	0	0	0	0	0	0	0	0	0	0	0	0	0	0	0	0	0	0	0	0	0	0	0	0	0
Otu01009	Fungi	Ascomycota	Eurotiomycetes					0	0	0	0	0	0	0	0	0	0	0	0	0	0	0	0	0	0	0	0	975	0	0	0	0	0	0	0	0	0	0	0	0	0	0	0	0	0	0	0	0	0
Otu01010	Fungi	Ascomycota	Ascomycota_class_Incertae_sedis	Ascomycota_order_Incertae_sedis	Ascomycota_family_Incertae_sedis	Hansfordia	pulvinata	0	0	0	0	0	0	0	0	0	0	0	0	0	0	0	0	0	0	0	0	0	0	0	0	0	0	0	0	0	0	0	0	0	0	0	0	0	0	0	0	0	0
Otu01012	Fungi	Ascomycota	Dothideomycetes	Dothideomycetes_order_Incertae_sedis	Eremomycetaceae	Arthrographis	sp.	0	0	0	0	0	0	0	0	0	0	0	0	0	0	0	0	0	0	0	0	0	0	0	0	0	0	0	0	0	0	0	0	0	0	0	0	0	0	0	0	0	0
Otu01015	Fungi	Ascomycota	Dothideomycetes	Pleosporales				0	0	0	0	0	0	0	0	0	0	0	0	0	0	0	0	0	0	0	0	0	151	0	0	0	0	0	0	0	0	0	0	0	0	0	0	0	0	0	0	0	0
Otu01018	Fungi	Ascomycota	Ascomycota_class_Incertae_sedis	Ascomycota_order_Incertae_sedis	Ascomycota_family_Incertae_sedis	Hansfordia	pulvinata	0	0	0	0	0	0	0	0	0	0	0	0	0	0	0	0	0	0	0	0	0	11	0	0	0	0	0	0	0	0	0	0	0	0	0	0	0	0	0	0	0	0
Otu01019	Fungi	Ascomycota						0	0	0	0	0	936	0	0	0	0	0	0	0	0	0	0	0	0	0	0	0	0	0	0	0	0	0	0	0	0	0	0	0	0	0	0	0	0	0	0	0	0
Otu01021	Fungi	Ascomycota	Dothideomycetes	Pleosporales				0	0	0	0	0	0	0	0	0	0	0	0	0	0	0	0	0	0	0	0	0	0	0	0	0	0	0	0	0	0	0	0	0	0	0	0	0	0	0	0	0	0
Otu01024	Fungi	Ascomycota	Sordariomycetes	Glomerellales	Glomerellaceae	Colletotrichum	sp.	87	0	0	0	0	0	0	0	0	0	0	0	0	0	0	0	0	0	0	0	0	0	0	0	0	0	0	0	0	0	0	0	0	0	0	0	0	0	0	0	0	0
Otu01026	Fungi	Ascomycota	Dothideomycetes	Capnodiales	Mycosphaerellaceae	Colletogloeum	sp.	0	0	0	0	0	0	0	0	0	0	0	0	0	0	0	0	0	0	0	0	0	0	0	0	0	0	0	0	0	0	0	0	0	0	0	0	0	0	0	0	0	0
Otu01028	Fungi	Ascomycota	Eurotiomycetes	Eurotiales	Trichocomaceae	Penicillium	christenseniae	0	0	0	0	0	0	0	0	0	0	0	0	0	0	0	0	0	0	0	0	0	0	0	0	0	0	0	0	0	0	0	0	0	0	0	0	0	0	0	0	0	0
Otu01030	Fungi	Ascomycota	Sordariomycetes	Sordariales	Chaetomiaceae	Chaetomium		0	0	0	0	0	0	0	0	0	0	0	0	0	0	0	0	0	0	0	0	0	0	0	0	0	0	0	0	0	0	0	0	0	0	0	0	0	0	0	0	0	0
Otu01033	Fungi	Ascomycota	Sordariomycetes	Sordariales	Chaetomiaceae	Chaetomium		0	0	0	0	0	0	0	0	0	0	0	0	0	0	0	0	0	0	0	0	0	0	0	0	0	0	0	0	0	0	0	0	0	0	0	0	0	0	0	0	0	0
Otu01034	Fungi	Ascomycota	Leotiomycetes	Leotiomycetes_order_Incertae_sedis	Leotiomycetes_family_Incertae_sedis	Leohumicola	sp.	0	0	0	0	0	0	0	0	0	0	0	0	0	0	0	0	0	0	0	0	0	0	0	0	0	0	0	0	0	0	0	0	0	0	0	0	0	0	0	926	0	0
Otu01035	Fungi	Ascomycota	Dothideomycetes	Pleosporales	Montagnulaceae	Deniquelata	barringtoniae	0	0	0	0	0	0	0	0	0	0	0	0	0	0	0	0	0	0	0	0	0	34	0	0	0	0	0	0	0	0	0	0	0	0	0	0	0	0	0	0	0	0
Otu01039	Fungi	Ascomycota	Eurotiomycetes					0	0	0	0	0	0	0	918	0	0	0	0	0	0	0	0	0	0	0	0	0	0	0	0	0	0	0	0	0	0	0	0	0	0	0	0	0	0	0	0	0	0
Otu01040	Fungi	Ascomycota	Dothideomycetes					0	0	0	0	0	0	0	0	0	0	0	0	0	0	0	0	0	0	0	0	0	0	0	0	0	0	0	0	0	0	0	0	0	0	0	0	0	0	0	0	0	0
Otu01041	Fungi	Ascomycota	Dothideomycetes	Pleosporales				0	0	0	0	0	0	0	0	0	0	0	0	0	0	0	0	0	0	0	0	0	0	0	0	0	0	0	0	0	0	0	0	0	0	0	0	0	0	0	0	0	0
Otu01042	Fungi	Ascomycota	Dothideomycetes	Pleosporales				0	0	0	0	0	0	0	0	0	0	0	0	0	0	0	0	0	0	0	0	0	0	0	0	0	0	0	0	0	0	0	0	0	0	0	0	0	0	0	0	0	0
Otu01044	Fungi	Ascomycota	Dothideomycetes	Dothideales	Dothideaceae			0	0	0	0	0	0	0	0	0	0	0	0	0	0	0	0	0	0	0	0	0	0	0	0	0	0	0	0	0	0	0	0	0	0	0	0	0	0	0	0	0	0
Otu01050	Fungi	Ascomycota						0	0	0	0	0	0	0	0	678	0	0	0	0	0	0	0	0	0	0	0	0	0	229	0	0	0	0	0	0	0	0	0	0	0	0	0	0	0	0	0	0	0
Otu01054	Fungi	Ascomycota	Dothideomycetes	Pleosporales	Pleosporaceae			247	0	0	0	0	0	0	0	0	0	0	0	0	0	0	0	0	0	0	0	0	0	0	0	0	0	0	0	0	0	0	0	0	0	0	0	0	0	0	0	0	0
Otu01057	Fungi	Ascomycota	Eurotiomycetes	Eurotiales	Trichocomaceae	Aspergillus	sp.	0	0	0	0	0	0	0	0	0	0	0	0	0	0	0	0	0	0	0	0	0	0	0	0	0	0	0	0	0	0	0	0	0	0	0	0	0	0	0	0	0	0
Otu01059	Fungi	Ascomycota	Eurotiomycetes	Eurotiales	Trichocomaceae	Paecilomyces	marquandii	9	0	0	0	0	0	0	0	0	0	0	0	0	0	0	0	0	0	0	0	0	0	0	0	0	0	0	0	0	0	0	0	0	0	0	0	0	0	0	0	0	0
Otu01061	Fungi	Ascomycota	Dothideomycetes	Botryosphaeriales	Botryosphaeriaceae	Microdiplodia	sp.	0	0	0	0	0	0	0	0	0	0	0	0	0	0	0	0	0	0	0	0	0	0	0	0	0	0	0	0	0	0	0	0	0	0	0	0	0	0	0	0	0	0
Otu01067	Fungi	Ascomycota	Sordariomycetes	Hypocreales				0	0	0	0	0	0	0	0	0	78	0	0	0	0	0	0	0	0	0	0	0	0	0	0	0	0	0	0	0	0	0	0	0	0	0	0	0	0	0	0	0	0
Otu01070	Fungi	Ascomycota	Dothideomycetes	Pleosporales	Tubeufiaceae			0	0	0	0	0	0	0	0	0	0	0	0	0	0	0	0	0	0	0	0	0	0	0	0	0	0	0	0	0	0	0	0	0	0	0	0	0	0	0	0	0	0
Otu01073	Fungi	Ascomycota	Sordariomycetes	Xylariales	Amphisphaeriaceae	Pestalotiopsis	adusta	0	0	0	0	0	0	0	0	0	0	0	0	0	0	0	0	0	0	0	0	0	0	0	0	0	0	0	0	0	0	0	0	0	0	0	0	0	0	0	0	0	0
Otu01085	Fungi	Ascomycota	Dothideomycetes	Pleosporales	Tubeufiaceae			0	0	0	0	0	0	0	0	0	0	0	0	0	0	0	0	0	0	0	0	0	0	0	0	0	0	0	0	0	0	0	0	0	0	0	0	0	0	0	0	0	0
Otu01086	Fungi	Ascomycota	Sordariomycetes	Xylariales	Xylariaceae	Hypoxylon	sp.	0	0	0	0	0	0	0	0	0	0	0	0	0	0	0	0	0	0	843	0	0	0	0	0	0	0	0	0	0	0	0	0	0	0	0	0	0	0	0	0	0	0
Otu01087	Fungi	Ascomycota	Dothideomycetes	Pleosporales	Didymosphaeriaceae	Roussoella	japanensis	18	0	0	0	0	0	0	0	0	0	0	0	0	0	0	0	0	0	0	0	0	0	0	0	0	0	0	0	0	0	0	0	0	0	0	0	0	0	0	0	0	0
Otu01090	Fungi	Ascomycota	Sordariomycetes	Hypocreales	Nectriaceae	Gibberella	intricans	1	0	0	0	0	0	0	0	0	0	0	0	0	0	0	0	0	0	0	0	0	0	0	0	0	0	0	0	0	0	0	0	0	0	0	0	0	0	0	0	0	0
Otu01091	Fungi	Ascomycota						0	0	0	0	0	0	0	0	0	0	0	0	0	0	0	0	0	0	0	0	0	0	0	0	0	0	0	0	0	0	0	0	0	0	0	0	269	0	0	0	0	0
Otu01092	Fungi	Ascomycota	Dothideomycetes	Hysteriales	Gloniaceae	Cenococcum	geophilum	0	0	0	0	0	0	0	0	0	0	0	0	0	0	0	0	0	0	0	0	0	0	0	0	0	0	0	0	0	0	0	0	0	0	0	0	0	0	0	0	0	0
Otu01099	Fungi	Ascomycota	Dothideomycetes	Capnodiales	Teratosphaeriaceae	Devriesia	fraseriae	0	0	0	0	0	0	0	0	0	0	0	0	0	0	0	0	0	0	0	0	0	0	0	0	0	0	0	0	0	0	0	0	0	0	0	0	0	0	0	0	0	0
Otu01101	Fungi	Ascomycota	Dothideomycetes	Pleosporales	Lophiostomataceae	Lophiostoma	cf. cynaroidis	14	0	0	0	0	0	0	0	0	0	0	0	0	0	0	0	0	0	0	0	0	0	0	0	0	0	0	0	0	0	0	0	0	0	0	0	0	0	0	0	0	0
Otu01102	Fungi	Ascomycota	Dothideomycetes	Pleosporales	Didymosphaeriaceae	Didymosphaeria	sp.	0	0	0	0	0	0	0	0	0	0	0	0	0	0	0	0	0	0	0	0	0	0	0	0	0	0	0	0	0	0	0	0	0	0	0	0	0	0	0	0	0	0
Otu01106	Fungi	Ascomycota	Sordariomycetes	Microascales	Ceratocystidaceae	Thielaviopsis	sp.	0	0	0	0	0	0	0	0	0	0	0	0	0	0	0	0	0	0	0	0	0	0	0	0	0	0	0	0	0	0	0	0	0	0	0	0	0	0	0	0	0	0
Otu01107	Fungi	Ascomycota	Eurotiomycetes	Chaetothyriales	Chaetothyriaceae	Cyphellophora	sp.	0	0	0	0	0	0	0	0	0	0	0	0	0	0	0	0	0	0	0	0	0	0	0	0	0	0	0	0	0	0	0	0	0	0	0	0	0	0	0	0	0	0
Otu01110	Fungi	Ascomycota	Dothideomycetes	Pleosporales	Phaeosphaeriaceae			0	0	0	0	0	0	0	0	0	0	0	0	0	0	0	0	0	0	0	0	0	5	0	0	0	0	0	0	0	0	0	0	0	0	0	0	0	0	0	0	0	0
Otu01111	Fungi	Ascomycota	Sordariomycetes	Melanosporales	Ceratostomataceae	Harzia	acremonioides	0	0	0	0	0	0	0	0	0	0	0	0	0	0	0	0	0	0	0	0	0	0	0	0	0	0	0	0	0	0	0	0	0	0	0	0	0	0	0	0	0	0
Otu01112	Fungi	Ascomycota						0	0	0	0	0	0	0	0	0	0	0	0	0	0	0	0	0	0	0	0	0	0	0	0	0	0	0	0	0	0	0	0	0	0	0	0	0	0	0	0	0	0
Otu01114	Fungi	Ascomycota	Dothideomycetes	Pleosporales	Massarinaceae	Massarina	sp.	0	0	0	0	0	0	0	0	0	0	0	0	0	0	0	0	0	0	0	0	0	0	0	0	0	0	0	0	0	0	0	0	0	0	0	0	0	0	0	0	0	0
Otu01118	Fungi	Ascomycota	Ascomycota_class_Incertae_sedis	Ascomycota_order_Incertae_sedis	Ascomycota_family_Incertae_sedis	Staphylotrichum	sp.	1	0	0	0	0	0	0	0	0	0	0	0	0	0	0	0	0	0	0	0	0	0	0	0	0	0	0	0	0	0	0	0	0	0	0	0	0	0	0	0	0	0
Otu01119	Fungi	Ascomycota						0	0	0	0	0	0	0	0	0	0	0	0	0	0	0	0	0	0	0	0	0	0	0	0	0	0	0	0	0	0	0	0	0	0	0	0	0	0	0	0	0	0
Otu01121	Fungi	Ascomycota	Sordariomycetes	Hypocreales	Hypocreales_family_Incertae_sedis	Acremonium	sp.	0	0	0	0	0	0	0	0	0	0	0	0	0	0	0	0	0	0	0	0	0	0	0	0	0	0	0	0	0	0	0	0	0	0	0	0	0	0	0	0	0	0
Otu01126	Fungi	Ascomycota	Dothideomycetes	Pleosporales	Cucurbitariaceae	Curreya	austroafricana	0	0	0	0	0	0	0	0	0	0	0	0	0	0	0	0	0	0	0	0	0	19	0	0	0	0	0	0	0	0	0	0	0	0	0	0	79	0	0	0	0	0
Otu01127	Fungi	Ascomycota	Leotiomycetes	Helotiales	Hyaloscyphaceae			0	0	0	0	0	0	0	0	0	0	0	0	0	0	0	0	0	0	0	0	0	0	0	0	0	0	0	0	0	0	0	0	0	0	0	0	0	0	0	0	0	0
Otu01130	Fungi	Ascomycota	Leotiomycetes	Helotiales	Helotiaceae			0	0	0	0	0	0	0	0	0	0	0	0	0	174	0	0	0	0	0	0	0	0	0	0	0	0	0	0	0	0	0	0	0	0	0	0	0	0	0	0	0	0
Otu01134	Fungi	Ascomycota						0	0	0	0	0	0	0	0	0	0	0	0	0	0	0	0	0	0	0	0	0	0	0	0	0	0	0	0	0	0	0	0	0	0	0	0	0	0	0	0	0	0
Otu01135	Fungi	Ascomycota	Pezizomycetes	Pezizales	Pyronemataceae	Geopora	sp.	0	0	0	0	0	0	0	0	0	0	0	0	0	0	0	0	0	0	0	0	0	0	0	0	0	0	0	0	0	0	0	0	0	0	0	0	0	0	0	594	0	0
Otu01136	Fungi	Ascomycota	Dothideomycetes	Pleosporales	Lophiostomataceae	Lophiostoma	sp.	0	0	0	0	0	0	0	0	0	0	0	0	0	0	0	0	0	0	0	0	0	0	0	0	0	0	0	0	0	0	0	0	0	0	0	0	0	0	0	0	0	0
Otu01139	Fungi	Ascomycota						0	0	0	0	0	0	0	0	0	0	0	0	0	0	0	0	0	0	0	0	0	3	0	0	0	0	0	0	0	0	0	0	0	0	0	0	0	0	0	0	0	0
Otu01141	Fungi	Ascomycota	Dothideomycetes	Botryosphaeriales	Botryosphaeriaceae	Diplodia	pseudoseriata	0	0	0	0	0	0	0	0	0	0	0	0	0	0	0	0	0	0	0	0	0	0	0	0	0	0	0	0	0	0	0	0	0	0	0	0	0	0	0	0	0	0
Otu01144	Fungi	Ascomycota	Eurotiomycetes	Chaetothyriales	Herpotrichiellaceae			0	0	0	0	0	0	0	0	0	0	0	0	0	0	0	0	0	0	0	0	0	0	0	0	0	0	0	0	0	0	0	0	0	0	0	0	0	0	51	0	0	0
Otu01152	Fungi	Ascomycota	Dothideomycetes	Pleosporales	Pleosporales_family_Incertae_sedis	Phoma	macrostoma	0	0	0	0	0	0	0	0	0	0	0	0	0	0	0	0	0	0	0	0	0	0	0	0	0	0	0	0	0	0	0	0	0	0	0	0	0	0	0	0	0	0
Otu01154	Fungi	Ascomycota	Eurotiomycetes	Chaetothyriales	Chaetothyriaceae	Cyphellophora	sp.	0	0	0	0	0	0	0	0	0	0	0	0	0	0	0	0	0	0	0	0	0	0	0	0	0	0	0	158	0	0	0	0	0	0	0	0	0	0	0	0	0	0
Otu01156	Fungi	Ascomycota	Sordariomycetes	Diaporthales	Diaporthaceae			0	0	0	0	0	0	0	0	0	0	0	0	0	0	0	0	0	0	0	0	29	0	0	0	0	0	0	0	0	0	0	0	0	0	0	0	0	0	0	0	0	0
Otu01157	Fungi	Ascomycota	Sordariomycetes	Sordariales	Chaetomiaceae	Chaetomium		0	0	0	0	0	0	0	0	0	0	0	0	0	0	0	0	0	0	0	0	0	0	0	0	0	0	0	0	0	0	0	0	0	0	0	0	0	0	0	0	0	0
Otu01161	Fungi	Ascomycota	Sordariomycetes	Hypocreales	Hypocreales_family_Incertae_sedis	Acremonium		0	0	0	0	0	0	0	0	0	0	0	0	0	0	0	0	0	0	0	0	0	0	0	0	0	0	0	0	0	0	0	0	0	0	0	0	0	0	0	0	0	0
Otu01165	Fungi	Ascomycota	Sordariomycetes	Hypocreales	Nectriaceae	Fusarium	acetilerea	0	0	0	0	0	0	0	0	0	0	0	0	0	0	0	0	0	0	0	0	0	0	0	0	0	0	0	0	0	0	0	0	0	0	0	0	0	0	0	0	0	0
Otu01166	Fungi	Ascomycota	Eurotiomycetes	Eurotiales	Trichocomaceae	Penicillium	sp.	1	0	0	0	0	0	0	0	0	0	0	0	0	0	0	0	0	0	0	0	0	0	0	0	0	0	0	0	0	0	0	0	0	0	0	0	0	0	0	0	0	0
Otu01171	Fungi	Ascomycota	Sordariomycetes	Sordariales	Lasiosphaeriaceae	Zopfiella	sp.	0	0	0	0	0	0	0	0	0	0	0	0	0	0	0	0	0	0	0	0	0	0	0	0	0	0	0	0	0	0	0	0	0	0	0	0	0	0	0	0	0	0
Otu01172	Fungi	Ascomycota	Eurotiomycetes	Chaetothyriales				0	0	0	743	0	0	0	0	0	0	0	0	0	0	0	0	0	0	0	0	0	0	0	0	0	0	0	0	0	0	0	0	0	0	0	0	0	0	0	0	0	0
Otu01175	Fungi	Ascomycota						0	0	0	0	0	0	0	0	0	0	0	0	0	0	0	0	0	0	0	0	0	0	0	0	0	0	0	0	0	0	0	0	0	0	0	0	0	0	0	0	0	0
Otu01186	Fungi	Ascomycota	Dothideomycetes	Pleosporales	Pleosporaceae			0	0	0	0	0	0	0	0	0	0	0	0	0	0	0	0	0	0	0	0	0	0	0	0	0	0	0	0	0	0	0	0	0	0	0	0	0	0	0	0	0	0
Otu01187	Fungi	Ascomycota	Sordariomycetes	Hypocreales	Cordycipitaceae	Simplicillium	lamellicola	0	0	0	0	0	0	0	0	0	0	0	0	0	603	0	0	0	0	0	0	0	0	0	0	0	0	0	0	0	0	0	0	0	0	0	0	0	0	0	0	0	0
Otu01188	Fungi	Ascomycota	Eurotiomycetes	Onygenales	Onygenaceae	Chrysosporium	sp.	0	0	0	0	0	0	0	0	0	0	0	0	0	0	0	0	0	0	0	0	0	8	0	0	0	0	0	0	0	0	0	0	0	0	0	0	0	0	0	0	0	0
Otu01190	Fungi	Ascomycota	Dothideomycetes	Pleosporales	Leptosphaeriaceae	Leptosphaeria	sp.	0	0	0	0	0	0	0	0	0	0	0	0	0	0	0	0	0	0	0	0	0	0	0	0	0	0	0	0	0	0	0	0	0	0	0	0	0	0	0	0	0	0
Otu01193	Fungi	Ascomycota	Leotiomycetes	Helotiales				59	0	0	0	0	0	0	0	0	0	0	0	0	0	96	0	0	0	0	0	0	0	0	0	0	0	0	0	0	0	0	0	0	0	88	109	0	0	0	0	0	0
Otu01196	Fungi	Ascomycota	Eurotiomycetes	Chaetothyriales	Herpotrichiellaceae	Exophiala	pisciphila	0	0	0	0	0	0	0	0	0	0	0	0	0	0	0	268	0	0	0	0	0	0	0	0	0	0	0	0	0	0	0	0	0	0	0	0	0	0	0	0	0	0
Otu01199	Fungi	Ascomycota	Dothideomycetes	Pleosporales				0	0	0	0	0	0	0	0	0	0	0	0	0	0	0	0	0	0	0	0	0	0	0	0	0	0	0	0	0	0	0	0	0	0	0	0	0	0	0	0	0	0
Otu01204	Fungi	Ascomycota	Sordariomycetes	Hypocreales	Nectriaceae	Neocosmospora	vasinfecta	0	0	0	0	0	0	0	0	0	0	0	0	0	0	0	0	0	0	0	0	0	0	0	0	0	0	0	0	0	0	0	0	0	0	0	0	0	0	0	0	0	0
Otu01206	Fungi	Ascomycota	Leotiomycetes	Helotiales	Helotiaceae	Hymenoscyphus	sp.	0	0	0	0	0	0	0	0	0	0	0	0	0	0	0	0	0	0	0	0	0	0	0	0	0	0	0	0	0	0	0	0	0	0	0	0	0	482	0	0	0	0
Otu01208	Fungi	Ascomycota	Eurotiomycetes	Eurotiales	Trichocomaceae	Aspergillus	sp.	0	0	0	0	0	0	0	0	0	0	0	0	0	0	0	0	0	0	0	0	0	0	0	0	0	0	0	0	0	0	0	0	0	0	0	44	0	0	0	0	0	0
Otu01209	Fungi	Ascomycota	Eurotiomycetes	Eurotiales	Trichocomaceae	Paecilomyces	carneus	0	0	0	0	0	0	0	0	0	0	0	0	0	0	0	0	0	0	0	0	0	0	0	0	0	0	0	0	0	0	0	0	0	0	0	0	0	0	0	0	0	0
Otu01210	Fungi	Ascomycota	Leotiomycetes	Helotiales				44	0	0	0	0	0	0	0	0	0	0	0	0	0	0	0	0	0	0	0	0	0	0	0	0	0	0	0	0	0	0	0	0	0	0	0	0	0	0	0	0	0
Otu01212	Fungi	Ascomycota	Sordariomycetes					0	0	0	0	0	0	0	0	0	0	0	0	0	0	0	0	0	0	0	0	0	0	0	0	0	0	0	0	0	0	0	0	0	0	0	0	0	0	0	0	0	0
Otu01213	Fungi	Ascomycota						0	0	0	0	0	0	0	0	0	0	0	0	0	0	0	0	0	0	0	0	0	0	0	0	0	0	0	0	0	0	0	0	0	0	0	0	0	0	0	0	0	0
Otu01218	Fungi	Ascomycota	Sordariomycetes	Diaporthales	Gnomoniaceae	Ophiognomonia	sp.	0	0	0	0	0	0	0	0	0	0	0	0	0	0	0	0	0	0	0	0	0	0	0	0	0	0	0	0	0	0	0	0	0	0	0	0	0	0	0	0	0	0
Otu01219	Fungi	Ascomycota	Sordariomycetes	Hypocreales	Nectriaceae	Volutella	sp.	0	0	0	0	0	0	0	0	0	0	0	0	0	0	0	0	0	0	0	0	0	0	0	0	0	0	0	0	0	0	0	0	0	0	0	0	0	0	0	0	0	0
Otu01220	Fungi	Ascomycota	Sordariomycetes	Hypocreales	Stachybotryaceae	Myrothecium	verrucaria	0	0	0	0	0	0	0	0	0	0	0	0	0	0	0	0	0	0	0	0	0	0	0	0	0	0	0	0	0	0	0	0	0	0	0	0	0	0	0	0	0	0
Otu01226	Fungi	Ascomycota				Veronaea	compacta	0	0	0	0	0	0	0	0	0	0	0	0	0	0	0	0	0	0	0	0	0	0	0	0	0	0	0	0	0	0	0	0	0	0	0	0	0	0	0	0	0	0
Otu01233	Fungi	Ascomycota	Dothideomycetes	Pleosporales	Phaeosphaeriaceae	Phaeosphaeria	sp.	0	0	0	0	0	0	0	0	0	0	0	0	0	0	0	0	0	0	0	0	0	0	0	0	0	0	0	0	0	0	0	0	0	0	0	0	0	0	0	0	0	0
Otu01238	Fungi	Ascomycota	Dothideomycetes	Pleosporales				0	0	0	0	0	0	0	0	0	0	0	0	0	0	0	0	0	0	0	0	0	0	0	0	0	0	0	0	0	0	0	0	0	0	0	0	0	0	0	0	0	0
Otu01239	Fungi	Ascomycota	Taphrinomycetes	Taphrinales	Taphrinaceae	Lalaria	inositophila	0	0	0	0	0	0	0	0	0	0	0	0	0	0	0	0	0	0	0	0	0	0	0	0	0	0	0	0	0	0	0	0	0	0	0	0	0	0	0	0	0	0
Otu01240	Fungi	Ascomycota	Sordariomycetes	Xylariales	Xylariaceae			0	0	0	0	0	0	0	0	0	0	0	0	0	0	0	0	0	0	0	0	0	0	0	0	0	0	0	0	0	0	0	0	0	0	0	0	0	0	0	0	0	0
Otu01244	Fungi	Ascomycota	Sordariomycetes	Xylariales	Xylariaceae	Nemania	sp.	0	0	0	0	0	0	0	0	0	0	0	0	0	0	0	0	0	0	0	0	0	0	0	0	0	0	0	0	0	0	0	0	0	0	0	0	0	0	0	0	0	0
Otu01246	Fungi	Ascomycota						0	0	0	0	0	0	0	0	0	0	0	0	0	0	0	0	0	0	0	0	0	0	0	0	0	0	0	0	0	0	0	0	0	0	0	0	0	0	0	0	1	0
Otu01249	Fungi	Ascomycota						0	0	0	0	0	0	0	0	0	672	0	0	0	0	0	0	0	0	0	0	0	0	0	0	0	0	0	0	0	0	0	0	0	0	0	0	0	0	0	0	0	0
Otu01257	Fungi	Ascomycota	Dothideomycetes	Botryosphaeriales	Botryosphaeriaceae			0	0	0	0	0	0	0	0	0	0	0	0	0	0	0	0	0	0	0	0	0	0	0	0	0	0	0	0	0	0	0	0	0	0	0	0	0	0	0	0	0	0
Otu01260	Fungi	Ascomycota	Dothideomycetes	Pleosporales	Montagnulaceae			0	0	0	0	0	0	0	0	0	0	0	0	0	0	0	0	0	0	0	0	0	151	0	0	0	0	0	0	0	0	0	0	0	0	6	0	0	0	0	0	0	0
Otu01263	Fungi	Ascomycota	Dothideomycetes	Pleosporales	Pleosporaceae	Edenia	sp.	0	0	0	0	0	0	0	0	0	0	0	0	0	0	0	0	0	0	0	0	0	0	0	0	0	0	0	0	0	0	0	0	0	105	0	0	0	0	0	0	0	0
Otu01266	Fungi	Ascomycota	Saccharomycetes	Saccharomycetales	Trichomonascaceae	Trichomonascus	ciferrii	0	0	0	0	0	0	0	0	0	0	0	0	0	0	0	0	0	0	0	0	0	0	0	0	0	0	0	0	0	0	0	0	0	0	0	0	0	0	0	0	0	0
Otu01269	Fungi	Ascomycota	Pezizomycetes	Pezizales				0	0	0	0	0	0	0	0	0	0	0	0	0	0	0	0	0	0	0	0	0	0	0	0	0	0	0	0	0	0	0	0	0	0	0	0	0	0	0	0	0	0
Otu01270	Fungi	Ascomycota	Sordariomycetes	Hypocreales	Stachybotryaceae	Stachybotrys	cf. elegans	0	0	0	0	0	0	0	0	0	0	0	0	0	0	0	0	0	0	0	0	0	0	0	0	0	0	0	0	0	0	0	0	0	0	0	0	0	0	0	0	0	0
Otu01271	Fungi	Ascomycota	Dothideomycetes	Pleosporales	Massarinaceae	Massarina	sp.	0	0	0	0	0	0	0	0	0	0	0	0	0	0	0	0	0	0	0	0	0	0	0	0	0	0	0	0	0	0	0	0	0	0	0	0	0	0	0	0	0	0
Otu01275	Fungi	Ascomycota	Dothideomycetes	Pleosporales	Montagnulaceae			0	0	0	0	0	0	0	0	0	0	0	0	0	0	0	0	0	0	0	0	0	385	0	0	0	0	0	0	0	0	0	0	0	0	2	0	0	0	0	0	0	0
Otu01276	Fungi	Ascomycota	Sordariomycetes	Sordariales	Sordariaceae	Sordaria	sp.	0	0	0	0	0	0	0	0	0	0	0	0	0	0	0	0	0	0	0	0	0	0	0	0	0	0	0	0	0	0	0	0	0	0	0	0	0	0	0	0	0	0
Otu01282	Fungi	Ascomycota	Dothideomycetes	Pleosporales	Phaeosphaeriaceae			20	0	0	0	0	0	0	0	0	0	0	0	0	0	0	0	0	0	0	0	0	0	0	0	0	0	0	275	0	0	0	0	0	0	0	0	0	0	0	0	0	0
Otu01284	Fungi	Ascomycota	Sordariomycetes	Microascales	Microascaceae	Wardomyces	inflatus	0	0	0	0	0	0	0	0	0	0	0	0	0	0	0	0	0	0	0	0	0	0	0	0	0	0	0	0	0	0	0	0	0	0	0	0	0	0	0	0	0	0
Otu01288	Fungi	Ascomycota	Sordariomycetes	Sordariomycetes_order_Incertae_sedis	Barbatosphaeriaceae	Xylomelasma	sp.	0	0	0	0	0	0	0	0	0	0	0	0	0	0	0	0	0	0	0	0	0	12	0	0	421	0	0	0	0	0	0	0	0	0	0	0	0	0	0	0	0	0
Otu01294	Fungi	Ascomycota	Sordariomycetes	Hypocreales	Nectriaceae	Neonectria	sp.	9	0	0	0	0	0	0	0	0	0	0	0	0	0	0	0	0	0	0	0	0	0	0	0	0	0	0	0	0	0	0	0	0	0	0	0	0	0	0	0	0	0
Otu01298	Fungi	Ascomycota	Sordariomycetes	Hypocreales	Hypocreales_family_Incertae_sedis	Acremonium	sp.	0	0	0	0	0	0	0	0	0	0	0	0	0	0	0	0	0	0	0	0	0	0	0	0	0	0	0	0	0	0	0	0	0	0	0	0	0	0	0	0	0	0
Otu01299	Fungi	Ascomycota	Ascomycota_class_Incertae_sedis	Ascomycota_order_Incertae_sedis	Ascomycota_family_Incertae_sedis	Myriodontium	keratinophilum	0	0	0	0	0	0	0	0	0	0	0	0	0	0	0	0	0	0	0	0	0	0	0	0	0	0	0	0	0	0	0	0	0	0	0	0	0	0	0	0	0	0
Otu01304	Fungi	Ascomycota						0	0	0	0	0	0	0	0	0	0	0	0	0	0	0	0	0	0	0	0	0	0	0	0	0	0	0	0	0	0	0	0	0	0	0	0	0	0	0	0	0	0
Otu01309	Fungi	Ascomycota	Dothideomycetes	Pleosporales				0	0	0	0	0	0	0	0	0	0	0	0	0	0	0	0	0	0	0	0	0	0	0	0	0	0	0	0	0	0	0	0	0	0	0	0	0	0	0	0	0	0
Otu01311	Fungi	Ascomycota	Sordariomycetes	Diaporthales				0	0	0	0	0	0	0	0	0	0	0	0	0	0	0	0	0	0	0	0	0	0	0	0	0	0	0	0	0	0	0	0	0	0	0	0	0	0	0	0	0	0
Otu01313	Fungi	Ascomycota	Eurotiomycetes	Chaetothyriales	Herpotrichiellaceae	Cladophialophora	sp.	0	0	0	0	0	0	0	0	0	0	0	0	0	0	0	0	0	0	0	0	0	0	0	0	0	0	0	0	0	0	0	0	0	0	0	0	0	0	0	0	0	0
Otu01315	Fungi	Ascomycota	Sordariomycetes	Myrmecridiales	Myrmecridiaceae	Myrmecridium	schulzeri	0	0	0	0	0	0	0	0	0	0	0	0	0	0	0	0	0	0	0	0	0	0	0	0	0	0	0	0	0	0	0	0	0	0	0	0	0	0	0	0	0	0
Otu01318	Fungi	Ascomycota	Dothideomycetes	Pleosporales				0	0	0	0	0	0	0	0	0	0	0	0	0	0	0	0	0	0	0	0	0	0	0	0	0	0	0	0	0	0	0	0	0	0	0	0	0	0	0	0	0	0
Otu01319	Fungi	Ascomycota	Dothideomycetes	Pleosporales				0	0	0	0	0	0	0	0	0	0	0	0	0	0	0	0	0	0	0	0	0	0	0	0	0	0	0	0	0	0	0	0	0	194	0	0	0	0	0	0	0	0
Otu01323	Fungi	Ascomycota	Sordariomycetes	Hypocreales				11	0	0	0	0	0	0	0	0	0	0	0	0	0	0	0	0	0	0	0	0	0	0	0	0	0	0	0	0	0	0	0	0	0	0	0	0	0	0	0	0	0
Otu01331	Fungi	Ascomycota	Dothideomycetes	Pleosporales	Phaeosphaeriaceae			0	0	0	0	0	0	0	0	0	0	0	0	0	0	0	0	0	0	0	0	0	0	0	0	0	0	0	0	0	0	0	0	0	0	0	0	0	0	0	0	0	0
Otu01332	Fungi	Ascomycota	Eurotiomycetes	Eurotiales	Trichocomaceae	Penicillium	sp.	4	0	0	0	0	0	0	0	0	0	0	0	0	0	0	0	0	0	0	0	0	0	0	0	0	0	0	0	0	0	0	0	0	0	0	0	0	0	0	0	0	0
Otu01333	Fungi	Ascomycota	Dothideomycetes	Pleosporales	Pleosporales_family_Incertae_sedis	Phoma	saxea	0	0	0	0	0	0	0	0	0	0	0	0	0	0	0	0	0	0	0	0	0	0	0	0	0	0	0	0	0	0	0	0	0	0	0	0	0	0	0	0	450	0
Otu01334	Fungi	Ascomycota	Dothideomycetes	Pleosporales				0	0	0	0	0	0	0	0	0	0	0	0	0	0	0	0	0	0	0	0	0	0	0	0	0	0	0	0	0	0	0	0	0	0	0	0	0	0	0	0	0	0
Otu01338	Fungi	Ascomycota	Dothideomycetes	Pleosporales				3	0	0	0	0	0	0	0	0	0	0	0	0	0	0	0	0	0	0	0	0	0	0	0	0	0	0	0	0	0	0	0	0	0	0	0	0	0	0	0	0	0
Otu01339	Fungi	Ascomycota						0	0	0	0	0	0	0	0	0	0	0	0	0	0	0	0	0	0	0	0	0	12	0	0	0	0	0	0	0	0	0	0	0	0	0	0	0	0	160	0	0	0
Otu01340	Fungi	Ascomycota	Sordariomycetes	Xylariales	Diatrypaceae			0	0	0	0	0	0	0	0	0	0	0	0	0	0	0	0	0	0	0	0	0	0	0	0	0	0	0	0	0	0	0	0	0	0	0	0	0	0	0	0	0	0
Otu01343	Fungi	Ascomycota	Dothideomycetes	Pleosporales				0	0	0	0	0	0	0	0	0	0	0	0	0	0	0	0	0	0	0	0	0	0	0	0	0	0	0	0	0	0	0	0	0	0	0	0	0	0	0	0	0	0
Otu01344	Fungi	Ascomycota	Sordariomycetes	Sordariales	Lasiosphaeriaceae	Zopfiella	marina	0	0	0	0	0	0	0	0	0	0	0	0	0	0	0	0	0	0	0	0	0	0	0	0	0	0	0	0	0	0	0	0	0	0	0	0	0	0	0	0	0	0
Otu01345	Fungi	Ascomycota	Eurotiomycetes	Chaetothyriales	Herpotrichiellaceae	Exophiala	phaeomuriformis	0	0	0	0	0	0	0	0	0	0	0	0	0	0	0	0	0	0	0	0	0	3	0	0	0	0	0	0	0	0	0	0	0	0	0	0	0	0	0	0	0	0
Otu01347	Fungi	Ascomycota	Dothideomycetes	Pleosporales	Pleosporaceae	Pyrenophora	tritici repentis	0	0	0	0	0	0	0	0	0	0	0	0	0	4	0	0	0	0	3	0	0	12	8	0	0	0	0	8	0	0	15	0	0	0	0	0	0	0	0	0	0	0
Otu01348	Fungi	Ascomycota	Eurotiomycetes	Chaetothyriales	Chaetothyriaceae	Cyphellophora	sp.	0	0	0	0	0	0	0	0	0	0	0	0	0	0	0	0	0	0	0	0	0	0	0	0	0	0	0	0	0	0	0	0	0	0	0	0	0	0	0	0	0	0
Otu01357	Fungi	Ascomycota	Sordariomycetes	Xylariales	Xylariaceae	Lopadostoma	sp.	0	0	0	0	0	0	0	0	0	0	0	0	0	0	0	0	0	0	0	0	0	0	0	0	0	0	0	0	0	0	0	0	0	0	0	0	0	0	0	0	0	0
Otu01358	Fungi	Ascomycota	Eurotiomycetes	Chaetothyriales	Chaetothyriales_family_Incertae_sedis	Coniosporium	sp.	0	0	0	0	0	0	0	0	0	0	0	0	0	0	0	0	0	0	0	0	0	0	0	0	0	0	0	0	0	0	0	0	0	0	0	0	0	0	0	0	0	0
Otu01360	Fungi	Ascomycota	Dothideomycetes	Pleosporales	Phaeosphaeriaceae	Phaeosphaeria	sp.	0	0	0	0	0	0	0	0	0	0	0	0	0	0	0	0	0	0	0	0	0	0	0	0	0	0	0	0	0	0	0	0	0	0	0	0	0	0	0	0	0	0
Otu01364	Fungi	Ascomycota	Saccharomycetes	Saccharomycetales	Saccharomycetaceae	Lachancea	thermotolerans	0	0	0	0	0	0	0	0	0	0	0	0	0	0	0	0	0	0	0	0	0	0	0	0	0	0	0	0	0	0	0	0	0	0	0	0	0	0	0	0	0	0
Otu01370	Fungi	Ascomycota	Sordariomycetes	Xylariales	Xylariaceae	Hypoxylon	sp.	0	0	0	0	0	0	0	0	0	0	0	0	0	0	0	0	0	0	0	0	0	14	0	0	232	0	0	0	0	0	0	0	0	0	0	0	0	0	0	0	0	0
Otu01377	Fungi	Ascomycota	Dothideomycetes	Pleosporales				0	0	0	0	0	0	0	0	0	0	0	0	0	0	0	0	0	0	0	0	0	0	0	0	374	0	0	0	0	0	0	0	0	0	0	0	0	0	0	0	0	0
Otu01381	Fungi	Ascomycota	Leotiomycetes	Sareales	Sareaceae	Sarea	resinae	0	0	0	0	0	0	0	0	0	0	0	0	0	0	0	0	0	0	0	0	0	0	0	0	0	0	0	0	0	0	0	0	0	0	0	0	0	0	0	0	0	0
Otu01384	Fungi	Ascomycota	Eurotiomycetes	Eurotiales	Trichocomaceae	Penicillium	rolfsii	0	0	0	0	0	0	0	0	0	0	0	0	0	0	0	0	0	0	0	0	0	0	0	0	0	0	0	0	0	0	0	0	0	0	0	0	0	0	0	0	0	0
Otu01387	Fungi	Ascomycota						0	0	0	0	0	0	0	0	0	0	0	0	0	0	0	0	0	0	0	0	0	0	0	0	0	0	0	0	0	0	0	0	0	0	0	0	0	0	0	0	0	0
Otu01388	Fungi	Ascomycota	Leotiomycetes	Helotiales				0	0	0	0	0	0	0	0	0	0	0	0	0	0	0	0	0	0	0	0	0	0	0	0	0	0	0	0	0	0	0	0	0	0	0	0	0	0	0	0	0	0
Otu01390	Fungi	Ascomycota	Lecanoromycetes	Teloschistales	Physciaceae	Phaeophyscia	sp.	0	0	0	0	0	0	0	0	0	0	0	0	0	0	0	0	0	0	0	0	0	0	0	0	0	0	0	0	0	0	0	0	0	0	0	0	0	0	0	0	0	0
Otu01394	Fungi	Ascomycota	Saccharomycetes	Saccharomycetales	Saccharomycetales_family_Incertae_sedis	Cyberlindnera	saturnus	0	0	0	0	0	0	0	0	0	0	0	0	0	0	0	0	0	0	0	0	0	0	0	0	0	0	0	0	0	0	0	0	0	0	0	0	0	0	0	0	0	0
Otu01401	Fungi	Ascomycota	Dothideomycetes	Pleosporales	Sporormiaceae	Preussia	terricola	0	0	0	0	0	0	0	0	0	0	0	0	0	0	0	0	0	0	0	0	0	0	0	0	0	0	0	0	0	0	0	0	0	0	0	0	0	0	0	0	0	0
Otu01404	Fungi	Ascomycota	Sordariomycetes	Sordariales	Lasiosphaeriaceae	Podospora	sp.	0	0	0	0	0	0	0	0	0	0	0	0	0	0	0	0	0	0	0	0	0	0	0	0	0	0	0	0	0	0	0	0	0	0	0	0	0	0	0	0	0	0
Otu01408	Fungi	Ascomycota	Dothideomycetes	Pleosporales	Periconiaceae	Periconia	sp.	0	0	0	0	0	0	0	0	0	0	0	0	0	0	0	0	0	0	0	0	0	0	0	0	0	0	0	0	0	0	0	0	0	0	0	0	0	0	0	0	0	0
Otu01409	Fungi	Ascomycota	Sordariomycetes	Hypocreales				0	0	0	0	0	0	0	0	0	0	0	0	0	0	0	0	0	498	0	0	0	0	0	0	0	0	0	0	0	0	0	0	0	0	0	0	0	0	0	0	0	0
Otu01410	Fungi	Ascomycota						0	0	0	0	0	0	0	0	0	0	0	0	0	0	0	0	0	0	0	0	0	0	0	0	0	0	0	0	0	0	0	0	0	0	0	0	0	0	0	0	0	0
Otu01420	Fungi	Ascomycota						0	0	0	0	0	0	0	0	0	0	0	0	0	0	0	0	0	0	0	0	0	0	0	0	0	0	0	0	0	0	0	0	0	0	0	0	0	0	0	0	0	0
Otu01421	Fungi	Ascomycota						0	0	0	0	0	0	0	0	0	0	0	0	0	0	0	0	0	0	0	0	0	0	0	0	0	0	0	0	0	0	0	0	0	0	0	0	0	0	0	0	0	0
Otu01425	Fungi	Ascomycota	Sordariomycetes	Sordariales	Chaetomiaceae			6	0	0	0	0	0	0	0	0	0	0	0	0	0	0	0	0	0	0	0	0	0	0	0	0	0	0	0	0	0	0	0	0	0	0	0	0	0	0	0	0	0
Otu01426	Fungi	Ascomycota						0	0	0	0	0	0	0	0	0	0	0	0	0	0	0	0	0	0	0	0	0	0	0	0	0	0	0	0	0	0	0	0	0	198	0	0	0	324	0	0	0	0
Otu01427	Fungi	Ascomycota	Dothideomycetes	Pleosporales	Cucurbitariaceae	Pyrenochaetopsis	leptospora	0	0	0	0	0	0	0	0	0	0	0	0	0	0	0	0	0	0	0	0	0	0	0	0	0	0	0	0	0	0	0	0	0	0	0	0	0	0	0	0	0	0
Otu01428	Fungi	Ascomycota	Dothideomycetes	Pleosporales	Lophiostomataceae	Lophiostoma	cf. cynaroidis	0	0	0	0	0	0	0	0	0	0	0	0	0	0	0	0	0	0	0	0	0	0	0	0	0	0	0	0	0	0	0	0	0	0	0	0	0	0	0	0	0	0
Otu01429	Fungi	Ascomycota	Dothideomycetes	Pleosporales	Phaeosphaeriaceae	Phaeosphaeria	sp.	0	0	0	0	0	0	0	0	0	0	0	0	0	0	0	0	0	0	0	0	0	0	0	0	0	0	0	0	0	0	0	0	0	0	0	0	0	0	0	0	0	0
Otu01432	Fungi	Ascomycota	Dothideomycetes	Capnodiales	Mycosphaerellaceae	Zymoseptoria	verkleyi	0	0	0	0	0	0	0	0	0	0	0	0	0	0	0	0	0	0	0	0	0	0	0	0	0	0	0	0	0	0	0	0	0	0	0	0	0	0	0	0	0	0
Otu01436	Fungi	Ascomycota	Eurotiomycetes	Chaetothyriales	Herpotrichiellaceae	Phaeococcomyces	sp.	0	0	0	0	0	0	0	0	0	0	0	0	0	0	0	0	0	0	0	0	0	0	0	0	0	0	0	0	0	0	0	0	0	0	0	0	0	0	0	0	0	0
Otu01438	Fungi	Ascomycota						0	0	0	0	0	0	0	0	0	0	0	0	0	0	0	0	0	0	0	0	0	0	0	0	0	0	0	0	0	0	0	0	0	0	0	0	0	0	0	0	0	0
Otu01441	Fungi	Ascomycota	Eurotiomycetes	Eurotiales	Trichocomaceae	Penicillium	steckii	0	0	0	0	0	0	0	0	0	0	0	0	0	0	0	0	0	0	0	0	0	0	0	0	0	0	0	0	0	0	0	0	0	0	0	0	0	0	0	0	0	0
Otu01445	Fungi	Ascomycota	Sordariomycetes	Sordariales	Lasiosphaeriaceae	Zopfiella	sp.	0	0	0	0	0	0	0	0	0	0	0	0	0	0	0	0	0	0	0	0	0	81	0	0	0	0	0	0	0	0	0	0	0	0	0	0	0	0	0	0	0	0
Otu01446	Fungi	Ascomycota	Sordariomycetes	Hypocreales				0	0	0	0	0	0	0	0	0	0	0	0	0	0	0	0	0	0	0	0	0	0	0	0	0	0	0	0	0	0	0	0	0	0	0	0	0	0	0	0	0	0
Otu01447	Fungi	Ascomycota	Dothideomycetes	Pleosporales				0	0	0	0	0	0	0	0	0	0	0	0	0	0	0	0	0	0	0	0	0	0	0	0	0	0	0	0	0	0	0	0	0	0	0	0	0	0	0	0	0	0
Otu01449	Fungi	Ascomycota	Dothideomycetes	Pleosporales	Phaeosphaeriaceae	Ampelomyces	sp.	507	0	0	0	0	0	0	0	0	0	0	0	0	0	0	0	0	0	0	0	0	0	0	0	0	0	0	0	0	0	0	0	0	0	0	0	0	0	0	0	0	0
Otu01453	Fungi	Ascomycota	Dothideomycetes	Pleosporales	Pleosporaceae	Curvularia	sp.	0	0	0	0	0	0	0	0	0	0	0	0	0	0	0	0	0	0	0	0	0	0	0	0	0	0	0	0	0	0	0	0	0	0	0	0	0	0	0	0	0	0
Otu01454	Fungi	Ascomycota						0	0	0	0	0	0	0	0	0	0	0	0	0	0	0	0	0	0	0	0	0	0	0	0	0	0	0	0	0	0	0	0	0	0	0	0	0	0	0	0	0	0
Otu01455	Fungi	Ascomycota	Sordariomycetes	Diaporthales	Valsariaceae	Valsaria	ceratoniae	0	0	0	0	0	0	0	0	0	0	0	0	0	0	0	0	0	0	0	0	0	0	0	0	0	0	0	0	0	0	0	0	0	0	0	0	0	0	0	0	0	0
Otu01461	Fungi	Ascomycota	Dothideomycetes	Pleosporales	Cucurbitariaceae	Pyrenochaetopsis	leptospora	0	0	0	0	0	0	0	0	0	0	0	0	0	0	0	0	0	0	0	0	0	0	0	0	0	0	0	0	0	0	0	0	0	0	0	0	0	0	0	0	0	0
Otu01463	Fungi	Ascomycota	Dothideomycetes	Pleosporales	Leptosphaeriaceae			0	0	0	0	0	0	0	0	0	0	0	0	0	0	0	0	0	0	0	0	0	0	0	0	0	0	0	0	0	0	0	0	0	0	0	0	0	0	0	0	0	0
Otu01468	Fungi	Ascomycota						0	0	0	0	0	0	0	0	0	0	0	0	0	0	0	0	0	0	0	0	0	0	0	0	0	0	0	0	0	0	0	0	0	0	0	0	0	0	0	0	0	0
Otu01471	Fungi	Ascomycota	Dothideomycetes	Pleosporales	Dothidotthiaceae	Spencermartinsia	viticola	0	0	0	0	0	0	0	0	0	0	0	0	0	0	0	0	0	0	0	0	0	0	0	0	0	0	0	0	0	0	0	0	0	0	0	0	0	0	0	0	0	0
Otu01478	Fungi	Ascomycota	Dothideomycetes	Pleosporales	Leptosphaeriaceae	Coniothyrium	sp.	0	0	0	0	0	0	0	0	483	0	0	0	0	0	0	0	0	0	0	0	0	0	0	0	0	0	0	0	0	0	0	0	0	0	0	0	0	0	0	0	0	0
Otu01479	Fungi	Ascomycota	Dothideomycetes	Pleosporales	Leptosphaeriaceae	Coniothyrium	sidae	0	0	0	0	0	0	0	0	0	0	0	0	0	0	0	0	0	0	0	0	0	284	0	0	0	0	0	0	0	0	0	0	0	0	0	0	0	0	0	0	0	0
Otu01487	Fungi	Ascomycota						0	0	0	0	0	0	0	0	0	0	0	0	0	0	0	0	0	0	0	0	0	0	0	0	0	0	0	0	0	0	0	0	0	0	0	0	0	0	0	0	0	0
Otu01491	Fungi	Ascomycota	Sordariomycetes	Hypocreales	Hypocreaceae			0	0	0	0	0	0	0	0	0	0	0	0	0	0	0	0	0	0	0	0	0	0	0	0	0	0	0	0	0	0	0	0	0	0	0	0	0	0	0	0	0	0
Otu01493	Fungi	Ascomycota	Dothideomycetes	Pleosporales				281	0	0	0	0	0	0	0	0	0	0	0	0	0	0	0	0	0	0	0	0	0	0	0	0	0	0	0	0	0	0	0	0	0	0	0	0	0	0	0	0	0
Otu01494	Fungi	Ascomycota	Dothideomycetes	Pleosporales	Leptosphaeriaceae			58	0	0	0	0	0	0	0	0	0	0	0	0	0	0	0	0	0	0	0	0	23	0	0	0	0	0	0	0	0	0	0	0	0	0	0	0	0	0	0	0	0
Otu01498	Fungi	Ascomycota	Sordariomycetes	Xylariales	Xylariaceae	Nemania	sp.	0	0	0	0	0	0	0	0	0	0	0	0	0	0	0	0	0	0	0	0	0	296	0	0	0	0	0	0	0	0	0	0	0	0	0	0	0	0	0	0	0	0
Otu01509	Fungi	Ascomycota	Eurotiomycetes	Eurotiales	Trichocomaceae	Sagenomella	diversispora	0	0	0	0	0	0	0	0	0	0	0	0	0	0	0	0	0	0	0	0	0	0	0	0	0	0	0	0	0	0	0	0	0	0	0	0	0	0	0	465	0	0
Otu01510	Fungi	Ascomycota	Ascomycota_class_Incertae_sedis	Ascomycota_order_Incertae_sedis	Ascomycota_family_Incertae_sedis	Staphylotrichum	sp.	0	0	0	0	0	0	0	0	0	0	0	0	0	0	0	0	0	0	0	0	0	0	0	0	0	0	0	0	0	0	0	0	0	0	0	0	0	0	0	0	0	0
Otu01515	Fungi	Ascomycota	Eurotiomycetes	Chaetothyriales	Herpotrichiellaceae			0	0	0	0	0	0	0	0	0	0	0	0	0	0	0	0	0	0	0	0	0	0	0	0	0	0	0	0	0	0	0	0	0	0	0	0	0	0	0	0	0	0
Otu01518	Fungi	Ascomycota	Pezizomycetes	Pezizales	Pezizaceae			0	0	0	0	0	0	0	0	0	0	0	0	0	0	0	0	0	0	0	0	0	0	0	0	0	0	0	0	0	0	0	0	0	0	0	0	0	0	0	0	0	0
Otu01525	Fungi	Ascomycota						0	0	0	0	0	0	0	0	0	0	0	0	0	0	0	0	0	0	0	0	0	0	0	0	0	0	0	0	0	0	0	0	0	0	0	0	0	0	0	0	0	0
Otu01530	Fungi	Ascomycota	Pezizomycetes	Pezizales				0	0	0	0	0	0	0	0	0	0	0	0	0	0	0	0	0	0	0	0	0	0	0	0	0	0	0	0	0	0	0	0	453	0	0	0	0	0	0	0	0	0
Otu01536	Fungi	Ascomycota	Eurotiomycetes	Eurotiales	Trichocomaceae	Penicillium	georgiense	0	0	0	0	0	0	0	0	0	0	0	0	0	0	0	0	0	0	0	0	0	2	0	0	0	0	0	0	0	0	0	0	0	0	0	0	0	0	0	0	0	0
Otu01537	Fungi	Ascomycota						0	0	0	0	0	0	0	0	0	0	0	0	0	0	0	0	0	0	0	0	0	0	0	0	0	0	0	0	0	0	0	0	0	0	0	0	0	0	0	0	0	0
Otu01539	Fungi	Ascomycota	Sordariomycetes	Sordariales	Chaetomiaceae			0	0	0	0	0	0	0	0	0	0	0	0	0	0	0	0	0	0	0	0	0	0	0	0	0	0	0	0	0	0	0	0	0	0	0	0	0	0	0	0	0	0
Otu01541	Fungi	Ascomycota	Sordariomycetes	Hypocreales				0	0	0	0	0	0	0	0	0	0	0	0	0	0	0	0	0	0	0	0	0	0	0	0	0	0	0	0	0	0	0	0	0	0	0	0	0	0	0	0	0	0
Otu01542	Fungi	Ascomycota	Eurotiomycetes	Onygenales	Onygenaceae	Auxarthron	alboluteum	0	0	0	0	0	0	0	0	0	0	0	0	0	0	0	0	0	0	0	0	0	0	0	0	0	0	0	0	0	0	0	0	0	0	0	0	0	0	0	0	0	0
Otu01543	Fungi	Ascomycota	Dothideomycetes	Pleosporales	Cucurbitariaceae	Pyrenochaetopsis	sp.	0	0	0	0	0	0	0	0	0	0	0	0	0	0	0	0	0	0	0	0	0	0	0	0	0	0	0	0	0	0	0	0	0	0	0	0	0	0	0	0	0	0
Otu01544	Fungi	Ascomycota	Eurotiomycetes	Chaetothyriales	Herpotrichiellaceae	Cladophialophora	sp.	0	0	0	0	0	0	0	0	0	0	0	0	0	0	0	0	0	0	0	0	0	67	0	0	0	0	0	0	0	0	0	0	0	0	0	0	0	0	21	0	0	0
Otu01549	Fungi	Ascomycota	Sordariomycetes	Microascales	Microascaceae			0	0	0	0	0	0	0	0	0	0	0	0	0	0	0	0	0	0	0	0	0	0	0	0	0	0	0	0	0	0	0	0	0	0	0	0	0	0	0	0	0	0
Otu01550	Fungi	Ascomycota	Dothideomycetes	Pleosporales				0	0	0	0	0	0	0	0	0	0	0	0	0	0	0	0	0	0	0	0	0	0	0	0	0	0	0	0	0	0	0	0	0	0	0	0	0	0	0	0	0	0
Otu01551	Fungi	Ascomycota	Dothideomycetes	Pleosporales	Montagnulaceae	Deniquelata	barringtoniae	0	0	0	0	0	0	0	0	0	0	0	0	0	0	0	0	0	0	0	0	0	11	0	0	0	0	0	0	0	0	0	0	0	0	0	0	0	0	0	0	0	0
Otu01554	Fungi	Ascomycota	Dothideomycetes	Capnodiales				0	0	0	0	0	0	0	0	0	0	0	0	0	0	0	0	0	0	0	0	0	0	0	0	0	0	0	0	0	0	0	0	0	0	0	0	0	0	0	0	0	0
Otu01556	Fungi	Ascomycota						0	0	0	0	0	0	0	0	0	0	0	0	0	0	0	0	0	0	0	0	0	0	0	0	0	0	0	0	0	0	0	0	0	0	0	0	0	0	0	0	0	0
Otu01558	Fungi	Ascomycota	Lecanoromycetes	Ostropales	Stictidaceae			109	0	0	0	0	0	0	0	0	0	0	0	0	0	0	0	0	0	0	0	326	0	0	0	0	0	0	0	0	0	0	0	0	0	0	0	0	0	0	0	0	0
Otu01560	Fungi	Ascomycota	Sordariomycetes	Hypocreales	Hypocreales_family_Incertae_sedis	Acremonium	polychromum	0	0	0	0	0	0	0	0	0	0	0	0	0	0	0	0	0	0	0	0	0	0	0	0	0	0	0	0	0	0	0	0	0	0	0	0	0	0	0	0	0	0
Otu01561	Fungi	Ascomycota	Dothideomycetes	Pleosporales	Montagnulaceae	Paraconiothyrium	variabile	0	0	0	0	0	0	0	0	0	0	0	0	0	0	0	0	0	0	0	0	0	0	0	0	0	0	0	0	0	0	0	0	0	0	0	0	0	0	0	0	0	0
Otu01562	Fungi	Ascomycota	Sordariomycetes	Hypocreales	Nectriaceae	Cylindrium	sp.	204	0	0	0	0	0	0	0	0	0	0	0	0	0	0	0	0	0	0	0	0	0	0	0	0	0	0	0	0	0	0	0	0	0	0	0	0	0	0	0	0	0
Otu01571	Fungi	Ascomycota	Dothideomycetes	Patellariales	Patellariaceae	Rhytidhysteron	rufulum	0	0	0	0	0	0	0	0	0	0	0	0	0	0	0	0	0	0	0	0	0	0	0	0	0	0	0	0	0	0	0	0	0	0	0	0	0	0	0	0	0	0
Otu01572	Fungi	Ascomycota	Dothideomycetes	Pleosporales	Phaeosphaeriaceae			299	0	0	0	0	0	0	0	0	0	0	0	0	0	0	0	0	0	0	0	0	0	0	0	0	0	0	0	0	0	0	0	0	0	0	0	0	0	0	0	0	0
Otu01573	Fungi	Ascomycota	Dothideomycetes	Capnodiales	Mycosphaerellaceae	Mycosphaerella	sp.	0	0	0	0	0	0	0	0	0	0	0	0	0	0	0	0	0	0	0	0	0	0	0	0	0	0	0	0	0	0	0	0	0	0	0	0	0	0	0	0	0	0
Otu01577	Fungi	Ascomycota	Eurotiomycetes	Eurotiales	Trichocomaceae	Talaromyces	ohiensis	0	0	0	0	0	0	0	0	0	0	0	0	0	0	0	0	0	0	0	0	0	0	0	0	0	0	0	0	0	0	0	0	0	0	0	0	0	0	0	0	0	0
Otu01585	Fungi	Ascomycota	Leotiomycetes					0	0	0	0	0	0	0	0	0	0	0	0	0	0	0	0	0	0	0	0	0	0	0	0	0	0	0	0	0	0	0	0	0	0	0	0	0	0	0	0	0	0
Otu01590	Fungi	Ascomycota	Sordariomycetes	Hypocreales	Niessliaceae	Eucasphaeria	capensis	0	0	0	0	0	0	0	0	0	0	0	0	0	0	0	0	0	0	0	0	0	0	0	0	0	0	0	0	0	0	0	0	0	0	0	0	0	0	0	0	0	0
Otu01598	Fungi	Ascomycota	Sordariomycetes	Microascales	Microascaceae			0	0	0	0	0	0	0	0	0	0	0	0	0	0	0	0	0	0	0	0	0	0	0	0	0	0	0	0	0	0	0	0	0	0	0	0	0	0	0	0	0	0
Otu01604	Fungi	Ascomycota	Dothideomycetes	Pleosporales	Cucurbitariaceae	Pyrenochaetopsis	leptospora	0	0	0	0	0	0	0	0	0	0	0	0	0	0	0	0	0	0	0	0	0	0	0	0	0	0	0	0	0	0	0	0	0	0	0	0	0	0	0	0	0	0
Otu01605	Fungi	Ascomycota	Sordariomycetes	Microascales	Halosphaeriaceae			0	0	0	0	0	0	0	0	0	0	0	0	0	0	0	0	0	0	0	0	0	0	0	0	0	0	0	0	0	0	0	0	0	0	0	0	0	0	0	0	0	0
Otu01616	Fungi	Ascomycota						0	0	0	0	0	0	0	0	0	0	0	0	0	0	0	0	0	0	0	0	0	0	0	0	0	0	0	0	0	0	0	0	0	0	0	0	0	0	0	0	0	0
Otu01618	Fungi	Ascomycota	Eurotiomycetes	Eurotiales	Trichocomaceae	Penicillium	sp.	0	0	0	0	0	0	0	0	0	0	0	0	0	0	0	0	0	0	0	0	0	0	0	0	0	0	0	0	0	0	0	0	0	0	0	0	0	0	0	0	0	0
Otu01620	Fungi	Ascomycota	Dothideomycetes	Pleosporales				0	0	0	0	2	2	0	0	0	0	0	0	0	0	0	0	0	0	0	0	0	4	0	0	3	0	0	0	0	3	0	0	0	0	0	18	0	0	0	0	0	0
Otu01621	Fungi	Ascomycota	Sordariomycetes	Sordariales	Chaetomiaceae	Chaetomium	nigricolor	0	0	0	0	0	0	0	0	0	0	0	0	0	0	0	0	0	0	0	0	0	0	0	0	0	0	0	0	0	0	0	0	0	0	0	0	0	0	0	0	0	0
Otu01622	Fungi	Ascomycota	Eurotiomycetes	Eurotiales	Trichocomaceae	Penicillium	cainii	0	0	0	0	0	0	0	0	0	0	0	0	0	0	0	0	0	0	0	0	0	0	0	0	0	0	0	0	0	0	0	0	0	0	0	0	0	0	0	0	0	0
Otu01624	Fungi	Ascomycota	Eurotiomycetes	Eurotiales	Trichocomaceae	Penicillium	sp.	0	0	0	0	0	0	0	0	0	0	0	0	0	0	0	0	0	0	0	0	0	0	0	0	0	0	0	0	0	0	0	0	0	0	0	0	0	0	0	0	0	0
Otu01630	Fungi	Ascomycota	Sordariomycetes	Xylariales	Xylariaceae	Hypoxylon	sp.	0	0	0	0	0	0	0	0	0	0	0	0	0	0	0	0	0	0	0	0	0	15	0	0	0	0	0	0	0	0	0	0	0	0	0	0	0	0	0	0	0	0
Otu01631	Fungi	Ascomycota	Dothideomycetes	Pleosporales	Pleosporaceae			0	0	0	0	0	0	0	0	0	0	0	0	0	0	0	0	0	0	0	0	0	0	0	0	0	0	0	0	0	0	0	0	0	0	0	0	0	0	0	0	0	0
Otu01646	Fungi	Ascomycota	Dothideomycetes	Pleosporales				262	0	0	0	0	0	0	0	0	0	0	0	0	0	0	0	0	0	0	0	0	9	0	0	0	0	0	0	0	0	0	0	0	0	0	0	0	0	0	0	0	0
Otu01651	Fungi	Ascomycota	Sordariomycetes	Sordariomycetes_order_Incertae_sedis	Barbatosphaeriaceae	Xylomelasma	sp.	0	0	0	0	0	0	0	0	0	0	0	0	0	0	0	0	0	0	0	0	0	0	0	0	0	0	0	0	0	0	0	0	0	0	0	0	0	0	0	0	0	0
Otu01652	Fungi	Ascomycota	Dothideomycetes	Pleosporales	Cucurbitariaceae	Pyrenochaetopsis	leptospora	0	0	0	0	0	0	0	0	0	0	0	0	0	0	0	0	0	0	0	0	0	0	0	0	0	0	0	0	0	0	0	0	0	0	0	0	0	0	0	0	0	0
Otu01653	Fungi	Ascomycota	Sordariomycetes	Hypocreales	Clavicipitaceae	Claviceps	purpurea var. phalaridis	0	0	0	0	0	0	0	0	0	0	0	0	0	0	0	0	0	0	0	0	0	0	0	0	0	0	0	181	214	0	0	0	0	0	0	0	0	0	0	0	0	0
Otu01654	Fungi	Ascomycota	Sordariomycetes	Sordariomycetes_order_Incertae_sedis	Barbatosphaeriaceae	Xylomelasma	sp.	0	0	0	0	0	0	0	0	0	0	0	0	0	0	0	0	0	0	0	0	0	0	0	0	0	0	0	0	0	0	0	0	0	0	0	0	0	0	0	0	0	0
Otu01660	Fungi	Ascomycota	Dothideomycetes	Pleosporales				0	0	0	0	0	0	0	0	0	0	0	0	0	0	0	0	0	0	0	0	0	0	0	0	0	0	0	0	0	0	0	0	0	0	0	0	0	0	0	0	0	0
Otu01662	Fungi	Ascomycota	Dothideomycetes	Pleosporales				0	0	0	0	0	0	0	0	0	0	0	0	0	0	0	0	0	0	0	0	0	0	0	0	0	0	0	0	0	0	0	0	0	0	0	0	0	0	51	0	0	0
Otu01664	Fungi	Ascomycota	Dothideomycetes	Capnodiales				0	0	0	0	0	0	0	0	0	0	0	0	0	0	0	0	0	0	0	0	0	0	0	0	0	0	0	0	0	0	0	0	0	0	0	0	0	0	0	0	0	0
Otu01667	Fungi	Ascomycota	Dothideomycetes	Capnodiales	Mycosphaerellaceae			0	0	0	0	0	0	0	0	0	0	0	0	0	0	0	0	0	0	0	0	0	0	0	0	0	0	0	0	0	0	0	0	0	0	0	0	0	0	0	0	0	0
Otu01669	Fungi	Ascomycota						0	0	0	0	0	0	0	0	0	0	0	0	0	0	0	0	0	0	0	0	0	0	0	0	0	0	0	0	0	0	0	0	0	0	0	0	0	0	0	0	0	0
Otu01670	Fungi	Ascomycota	Dothideomycetes	Pleosporales	Cyclothyriellaceae	Massariosphaeria	sp.	0	0	0	0	0	0	0	0	0	0	0	0	0	0	0	0	0	0	0	0	0	0	0	0	0	0	0	0	0	0	0	0	0	0	0	0	0	0	0	0	0	0
Otu01672	Fungi	Ascomycota	Dothideomycetes	Pleosporales	Tubeufiaceae			0	0	0	0	0	0	0	0	0	0	0	0	0	0	0	0	0	0	0	0	0	0	0	0	0	0	0	0	0	0	0	0	0	0	0	0	0	0	0	0	0	0
Otu01683	Fungi	Ascomycota	Dothideomycetes	Dothideales	Dothioraceae	Aureobasidium	pullulans	0	0	0	0	0	0	0	0	0	0	0	0	0	0	0	0	0	0	0	0	0	28	0	0	0	0	0	0	0	0	0	0	0	0	0	0	0	0	0	0	0	0
Otu01692	Fungi	Ascomycota	Eurotiomycetes					0	0	0	0	0	0	0	0	0	0	0	0	0	0	0	0	0	0	0	0	0	0	0	0	0	0	0	0	0	0	0	0	0	0	0	0	0	0	0	0	0	0
Otu01693	Fungi	Ascomycota	Sordariomycetes	Hypocreales	Stachybotryaceae	Myrothecium	sp.	0	0	0	0	0	0	0	0	0	0	0	0	0	0	0	0	0	0	0	0	0	0	0	0	0	0	0	0	0	0	0	0	0	0	0	0	0	0	0	0	0	0
Otu01700	Fungi	Ascomycota	Eurotiomycetes	Eurotiales	Trichocomaceae	Aspergillus	sp.	0	0	0	0	0	0	0	0	0	0	0	0	0	0	0	0	0	0	0	0	0	0	0	0	0	0	0	0	0	0	0	16	0	0	0	29	0	0	0	0	0	0
Otu01702	Fungi	Ascomycota	Sordariomycetes	Sordariales	Lasiosphaeriaceae	Zopfiella	sp.	0	0	0	0	0	0	0	0	0	0	0	0	0	0	0	0	0	0	0	0	0	10	0	0	0	0	0	0	0	0	0	0	0	0	0	0	0	0	0	0	0	0
Otu01706	Fungi	Ascomycota	Dothideomycetes	Pleosporales	Tubeufiaceae			0	0	0	0	0	0	0	0	0	0	0	0	0	0	0	0	0	0	0	0	0	0	0	0	0	0	0	0	0	0	0	0	0	0	0	0	0	0	0	0	0	0
Otu01712	Fungi	Ascomycota	Sordariomycetes	Hypocreales				0	0	0	0	0	0	0	0	0	0	0	0	0	0	0	0	0	0	0	0	0	0	0	0	0	0	0	0	0	0	0	0	0	0	0	0	0	0	0	0	0	0
Otu01715	Fungi	Ascomycota						0	0	0	0	0	0	0	0	0	0	0	0	0	0	0	0	0	0	0	0	0	0	0	0	0	0	0	0	0	0	0	0	0	0	0	0	0	0	0	0	0	0
Otu01718	Fungi	Ascomycota	Sordariomycetes	Xylariales	Microdochiaceae	Microdochium	sp.	0	0	0	0	0	0	0	0	0	0	0	0	0	0	0	0	0	0	0	0	0	0	0	0	0	0	0	0	0	0	0	0	0	0	0	0	0	0	0	0	0	0
Otu01719	Fungi	Ascomycota	Ascomycota_class_Incertae_sedis	Ascomycota_order_Incertae_sedis	Ascomycota_family_Incertae_sedis	Vermispora	fusarina	0	0	0	0	0	0	0	0	0	0	0	0	0	0	0	0	0	0	0	0	0	0	0	0	0	0	0	0	0	0	0	0	0	0	0	0	0	0	0	0	0	0
Otu01720	Fungi	Ascomycota						0	0	0	0	0	0	0	0	0	0	0	0	0	0	0	0	0	0	0	0	0	0	0	0	0	0	0	0	0	0	0	0	0	0	0	0	0	0	0	0	0	0
Otu01723	Fungi	Ascomycota	Eurotiomycetes	Chaetothyriales	Herpotrichiellaceae	Cladophialophora	sp.	0	0	0	0	0	0	0	0	0	0	0	0	0	0	0	0	0	0	0	0	0	0	0	0	0	0	0	0	0	0	0	0	0	0	0	0	0	0	0	0	0	0
Otu01728	Fungi	Ascomycota	Sordariomycetes	Hypocreales	Hypocreaceae	Acrostalagmus	luteoalbus	0	0	0	0	0	0	0	0	0	0	0	0	0	0	0	0	0	0	0	0	0	0	0	0	0	0	0	0	0	0	0	0	0	0	0	0	0	0	0	0	0	0
Otu01731	Fungi	Ascomycota	Dothideomycetes	Dothideomycetes_order_Incertae_sedis	Eremomycetaceae	Arthrographis	kalrae	0	0	0	0	0	0	0	0	0	0	0	0	0	0	0	0	0	0	0	0	0	0	0	0	0	0	0	0	0	0	0	0	0	0	0	0	0	0	0	0	0	0
Otu01733	Fungi	Ascomycota	Dothideomycetes					0	0	0	0	0	0	0	0	0	0	0	0	0	0	0	0	0	0	0	0	0	0	0	0	0	0	0	0	0	0	0	0	0	0	0	0	0	0	0	0	0	0
Otu01745	Fungi	Ascomycota	Sordariomycetes	Hypocreales	Nectriaceae	Microcera	rubra	0	0	0	0	0	0	0	0	0	0	0	0	0	0	0	0	0	0	0	0	0	0	0	0	0	0	0	0	0	0	0	0	0	0	0	0	0	0	0	0	0	0
Otu01747	Fungi	Ascomycota	Sordariomycetes	Hypocreales	Cordycipitaceae	Simplicillium	subtropicum	0	0	0	0	0	0	0	0	0	0	0	0	0	0	0	0	0	0	0	0	0	0	0	0	0	0	0	0	0	0	0	0	0	0	0	0	0	0	0	0	0	0
Otu01758	Fungi	Ascomycota						57	0	0	0	0	0	0	0	0	0	0	0	0	0	0	0	0	0	0	0	0	0	0	0	0	0	0	0	0	0	0	0	0	0	0	0	0	0	0	0	0	0
Otu01760	Fungi	Ascomycota	Sordariomycetes	Hypocreales	Stachybotryaceae	Myrothecium	tongaense	0	0	0	0	0	0	0	0	0	0	0	0	0	0	0	0	0	0	0	0	0	0	0	0	0	0	0	0	0	0	0	0	0	0	0	0	0	0	0	0	0	0
Otu01764	Fungi	Ascomycota	Sordariomycetes	Hypocreales	Nectriaceae	Neocosmospora	vasinfecta	0	0	0	0	0	0	0	0	0	0	0	0	0	0	0	0	0	0	0	0	0	0	0	0	0	0	0	0	0	0	0	0	0	0	0	0	0	0	0	0	0	0
Otu01766	Fungi	Ascomycota	Dothideomycetes	Capnodiales	Mycosphaerellaceae			0	0	0	0	0	0	0	0	0	0	0	0	0	0	0	0	0	0	0	0	0	2	0	0	0	0	0	0	0	0	0	0	0	0	0	0	0	0	0	0	0	0
Otu01769	Fungi	Ascomycota	Sordariomycetes	Sordariales	Lasiosphaeriaceae	Podospora	intestinacea	0	0	0	0	0	0	0	0	0	0	0	0	0	0	0	0	0	0	0	0	0	0	0	0	0	0	0	0	0	0	0	0	0	0	0	0	0	0	0	0	0	0
Otu01771	Fungi	Ascomycota	Sordariomycetes	Hypocreales	Nectriaceae			0	0	0	0	0	0	0	0	0	0	0	0	0	0	0	0	0	0	0	0	0	0	0	0	0	0	0	0	0	0	0	0	0	0	0	0	0	0	0	0	0	0
Otu01773	Fungi	Ascomycota	Dothideomycetes	Capnodiales	Capnodiales_family_Incertae_sedis	Pseudotaeniolina	globosa	0	0	0	0	0	0	0	0	0	0	0	0	0	0	0	0	0	0	0	0	0	80	0	0	0	0	0	0	0	0	0	0	0	0	0	0	0	0	0	0	0	0
Otu01779	Fungi	Ascomycota	Dothideomycetes	Pleosporales	Cucurbitariaceae	Pyrenochaetopsis	leptospora	0	0	0	0	0	0	0	0	0	0	0	0	0	0	0	0	0	0	0	0	0	0	0	0	0	0	0	0	0	0	0	0	0	0	0	0	0	0	0	0	0	0
Otu01780	Fungi	Ascomycota	Dothideomycetes					0	0	0	0	0	0	0	0	0	0	0	0	0	0	0	0	0	0	0	328	0	0	0	0	0	0	0	0	0	0	0	0	0	0	0	0	0	0	0	0	0	0
Otu01784	Fungi	Ascomycota	Lecanoromycetes	Teloschistales	Physciaceae	Hyperphyscia	adglutinata	0	0	0	0	0	0	0	0	0	0	0	0	0	0	0	0	0	0	0	0	0	0	0	0	0	0	0	0	0	0	0	0	0	0	0	0	0	0	0	0	0	0
Otu01788	Fungi	Ascomycota	Eurotiomycetes	Eurotiales	Trichocomaceae	Aspergillus	sp.	0	0	0	0	0	0	0	0	0	0	0	0	0	0	0	0	0	0	0	0	0	0	0	0	0	0	0	0	0	0	0	0	0	0	0	0	0	0	0	0	0	0
Otu01789	Fungi	Ascomycota	Eurotiomycetes	Chaetothyriales	Herpotrichiellaceae	Phaeomoniella	sp.	41	0	0	0	0	0	0	0	0	0	0	0	0	0	0	0	0	0	0	0	0	0	0	0	0	0	0	0	0	0	0	0	0	0	0	0	0	0	0	0	0	0
Otu01791	Fungi	Ascomycota	Dothideomycetes	Pleosporales	Tubeufiaceae	Letendraea	sp.	0	0	0	0	0	0	0	0	0	0	0	0	0	0	0	0	0	0	0	0	0	0	0	0	0	0	0	0	0	0	0	0	0	0	0	0	0	0	0	0	0	0
Otu01798	Fungi	Ascomycota	Sordariomycetes	Coniochaetales	Coniochaetaceae			0	0	0	0	0	0	0	0	0	0	0	0	0	0	0	0	0	0	0	0	0	0	0	0	0	0	0	0	0	0	0	0	0	0	0	0	0	0	0	0	0	0
Otu01800	Fungi	Ascomycota	Sordariomycetes					0	0	0	0	0	0	0	0	0	0	0	0	0	0	0	0	0	0	0	0	0	0	0	0	0	0	0	0	0	0	0	0	0	0	0	0	0	0	0	0	0	0
Otu01804	Fungi	Ascomycota	Dothideomycetes	Capnodiales	Mycosphaerellaceae	Septoria	sp.	0	0	0	0	0	0	0	0	0	0	0	0	0	0	0	0	0	0	0	0	0	0	0	0	0	0	0	0	0	0	0	0	0	0	0	0	0	0	0	0	0	0
Otu01806	Fungi	Ascomycota	Saccharomycetes	Saccharomycetales	Trichomonascaceae	Trichomonascus	ciferrii	0	0	0	0	0	0	0	0	0	0	0	0	0	0	0	0	0	0	0	0	0	0	0	0	0	0	0	0	0	0	0	0	0	0	0	0	0	0	0	0	0	0
Otu01811	Fungi	Ascomycota	Sordariomycetes	Sordariales	Lasiosphaeriaceae	Podospora	intestinacea	0	0	0	0	0	0	0	0	0	0	0	0	0	0	0	0	0	0	0	0	0	0	0	0	0	0	0	0	0	0	0	0	0	0	0	0	0	0	0	0	0	0
Otu01814	Fungi	Ascomycota	Dothideomycetes	Pleosporales				0	0	0	0	0	0	0	0	0	0	0	0	0	0	0	0	0	0	0	0	0	0	0	0	0	0	0	0	0	0	0	0	0	0	0	0	0	0	0	0	0	0
Otu01822	Fungi	Ascomycota	Sordariomycetes	Sordariales	Chaetomiaceae			0	0	0	0	0	0	0	0	0	0	0	0	0	0	0	0	0	0	0	0	0	0	0	0	0	0	0	0	0	0	0	0	0	0	0	0	0	0	0	0	0	0
Otu01826	Fungi	Ascomycota	Eurotiomycetes	Chaetothyriales	Chaetothyriaceae	Cyphellophora	sp.	80	0	0	0	0	0	0	0	0	0	0	0	0	0	0	0	0	0	0	0	0	0	0	0	0	0	0	0	0	0	0	0	0	0	100	0	0	0	0	0	0	0
Otu01829	Fungi	Ascomycota	Eurotiomycetes	Eurotiales	Trichocomaceae	Penicillium	sp.	3	0	0	0	0	0	0	0	0	0	0	0	0	0	0	0	0	0	0	0	0	0	0	0	0	0	0	0	0	0	0	0	0	0	0	0	0	0	0	0	0	0
Otu01830	Fungi	Ascomycota	Sordariomycetes	Coniochaetales	Coniochaetaceae	Lecythophora	fasciculata	0	0	0	0	0	0	0	0	0	0	0	0	0	0	0	0	0	0	0	0	0	0	0	0	0	0	0	0	0	0	0	0	0	0	0	0	0	0	0	0	0	0
Otu01838	Fungi	Ascomycota	Sordariomycetes	Sordariales	Chaetomiaceae	Chaetomium	nigricolor	0	0	0	0	0	0	0	0	0	0	0	0	0	0	0	0	0	0	0	0	0	0	0	0	0	0	0	0	0	0	0	0	0	0	0	0	0	0	0	0	0	0
Otu01839	Fungi	Ascomycota	Dothideomycetes	Pleosporales	Leptosphaeriaceae			0	0	0	0	0	0	0	0	0	0	0	0	0	0	0	0	0	0	0	0	0	0	0	0	0	0	0	0	0	0	0	0	0	0	0	0	0	0	0	0	0	0
Otu01841	Fungi	Ascomycota						0	0	0	0	0	0	0	0	0	0	0	0	0	0	0	0	0	0	0	0	0	0	0	0	0	0	0	0	0	0	0	0	0	0	0	0	0	0	0	0	0	0
Otu01842	Fungi	Ascomycota	Dothideomycetes	Dothideomycetes_order_Incertae_sedis	Dothideomycetes_family_Incertae_sedis	Peltaster	sp.	0	0	0	0	0	0	0	0	0	0	0	0	0	0	0	0	0	0	0	0	0	0	0	0	0	0	0	0	0	0	0	0	0	0	0	0	0	0	0	0	0	0
Otu01846	Fungi	Ascomycota	Dothideomycetes	Pleosporales	Montagnulaceae	Deniquelata	barringtoniae	0	0	0	0	0	0	0	0	0	0	0	0	0	0	0	0	0	0	0	0	0	6	0	0	0	0	0	0	0	0	0	0	0	0	0	0	0	0	0	0	0	0
Otu01851	Fungi	Ascomycota	Dothideomycetes	Dothideales	Dothideomycetes_family_Incertae_sedis	Leptospora	rubella	0	0	0	0	0	0	0	0	0	0	0	0	0	0	0	0	0	0	0	0	0	0	0	0	0	0	0	0	0	0	0	0	0	0	0	0	0	0	0	0	0	0
Otu01854	Fungi	Ascomycota	Sordariomycetes	Sordariales	Chaetomiaceae	Chaetomium	nigricolor	0	0	0	0	0	0	0	0	0	0	0	0	0	0	0	0	0	0	0	0	0	0	0	0	0	0	0	0	0	0	0	0	0	0	0	0	0	0	0	0	0	0
Otu01856	Fungi	Ascomycota	Sordariomycetes	Sordariales	Chaetomiaceae	Chaetomium		0	0	0	0	0	0	0	0	0	0	0	0	0	0	0	0	0	0	0	0	0	0	0	0	0	0	0	0	0	0	0	0	0	0	0	0	0	0	0	0	0	0
Otu01858	Fungi	Ascomycota	Dothideomycetes					0	0	0	0	0	0	0	0	0	0	0	0	0	0	0	0	0	0	0	0	0	0	0	0	0	0	0	0	0	0	0	0	0	0	0	0	0	0	0	0	0	0
Otu01859	Fungi	Ascomycota						0	0	0	0	0	0	0	0	0	0	0	0	0	0	0	0	0	0	0	0	0	0	0	0	0	0	0	0	0	0	0	0	0	0	0	0	0	0	0	0	0	0
Otu01865	Fungi	Ascomycota						317	0	0	0	0	0	0	0	0	0	0	0	0	0	0	0	0	0	0	0	0	0	0	0	0	0	0	0	0	0	0	0	0	0	0	0	0	0	0	0	0	0
Otu01868	Fungi	Ascomycota	Sordariomycetes	Sordariales	Chaetomiaceae	Chaetomium		0	0	0	0	0	0	0	0	0	0	0	0	0	0	0	0	0	0	0	0	0	0	0	0	0	0	0	0	0	0	0	0	0	0	0	0	0	0	0	0	0	0
Otu01869	Fungi	Ascomycota						0	0	0	0	0	0	0	0	0	0	0	0	0	0	0	0	0	0	0	0	0	0	0	0	0	0	0	0	0	0	0	0	0	0	0	0	0	0	0	0	0	0
Otu01872	Fungi	Ascomycota	Dothideomycetes	Pleosporales				0	0	0	0	0	0	0	0	0	0	0	0	0	0	0	0	0	0	0	0	0	0	0	0	0	0	0	0	0	0	0	0	0	0	0	0	0	0	0	0	0	0
Otu01873	Fungi	Ascomycota						0	0	0	0	0	0	0	0	0	0	0	0	0	0	0	0	0	0	0	0	0	0	0	0	0	0	0	0	0	0	0	0	0	0	0	0	0	0	0	0	0	0
Otu01875	Fungi	Ascomycota	Dothideomycetes	Pleosporales	Montagnulaceae			0	0	0	0	0	0	0	0	0	0	0	0	0	0	0	0	0	0	0	0	0	0	0	0	0	0	0	0	0	0	0	0	0	0	0	0	0	0	0	0	0	0
Otu01877	Fungi	Ascomycota	Dothideomycetes					0	0	0	0	0	0	0	0	0	0	0	0	0	0	0	0	0	0	0	0	0	0	0	0	0	0	0	0	0	0	0	0	0	0	0	0	0	0	0	0	0	0
Otu01882	Fungi	Ascomycota	Dothideomycetes	Pleosporales				0	0	0	0	0	0	0	0	0	0	0	0	0	0	0	0	0	0	0	0	0	0	0	0	0	0	0	0	0	0	0	0	0	0	0	0	0	0	0	0	0	0
Otu01886	Fungi	Ascomycota	Dothideomycetes	Pleosporales	Lophiostomataceae	Lophiostoma	cf. cynaroidis	10	0	0	0	0	0	0	0	0	0	0	0	0	0	0	0	0	0	0	0	0	0	0	0	0	0	0	0	0	0	0	0	0	0	0	0	0	0	0	0	0	0
Otu01888	Fungi	Ascomycota	Eurotiomycetes	Eurotiales	Trichocomaceae	Penicillium	digitatum	0	0	0	0	0	0	0	0	0	0	0	0	0	0	1	0	0	0	0	0	70	0	0	0	0	0	0	0	0	0	0	0	0	0	0	0	0	0	0	0	0	0
Otu01895	Fungi	Ascomycota	Eurotiomycetes	Eurotiales	Trichocomaceae	Talaromyces	indigoticus	0	0	0	0	0	0	0	0	0	0	0	0	0	0	0	0	0	0	0	0	0	0	0	0	0	0	0	0	0	0	0	0	0	0	0	0	0	0	0	0	0	0
Otu01899	Fungi	Ascomycota	Sordariomycetes					0	0	0	0	0	0	0	0	0	0	0	0	0	0	0	0	0	0	0	0	0	0	0	0	0	0	0	0	0	0	0	0	0	0	0	0	0	0	0	0	0	0
Otu01900	Fungi	Ascomycota	Saccharomycetes	Saccharomycetales	Trichomonascaceae	Trichomonascus	ciferrii	0	0	0	0	0	0	0	0	0	0	0	0	0	0	0	0	0	0	0	0	0	0	0	0	0	0	0	0	0	0	0	0	0	0	0	0	0	0	0	0	0	0
Otu01901	Fungi	Ascomycota	Orbiliomycetes	Orbiliales	Orbiliaceae	Drechslerella	brochopaga	0	0	0	0	0	0	0	0	0	0	0	0	0	0	0	0	0	0	0	0	0	0	0	0	0	0	0	0	0	0	0	0	0	0	0	0	0	0	0	0	0	0
Otu01907	Fungi	Ascomycota	Sordariomycetes	Hypocreales	Nectriaceae			0	0	0	0	0	0	0	0	0	0	0	0	0	0	0	0	0	0	0	0	0	0	0	0	0	0	0	0	0	0	0	0	0	0	0	0	0	0	0	0	0	0
Otu01908	Fungi	Ascomycota						0	0	0	0	0	0	0	0	0	0	0	0	0	0	0	0	0	0	0	0	0	0	0	0	0	0	0	0	0	0	0	0	0	0	0	0	0	0	0	0	0	0
Otu01913	Fungi	Ascomycota	Sordariomycetes	Hypocreales				0	0	0	0	0	0	0	0	0	0	0	0	0	0	0	0	0	0	0	0	0	0	0	0	0	0	0	0	0	0	0	0	0	0	0	0	0	0	0	0	0	0
Otu01914	Fungi	Ascomycota	Dothideomycetes	Pleosporales	Cucurbitariaceae	Pyrenochaetopsis	leptospora	0	0	0	0	0	0	0	0	0	0	0	0	0	0	0	0	0	0	0	0	0	0	0	0	0	0	0	0	0	0	0	0	0	0	0	0	0	0	0	0	0	0
Otu01918	Fungi	Ascomycota	Sordariomycetes	Sordariales	Chaetomiaceae	Chaetomium	caprinum	0	0	0	0	0	0	0	0	0	0	0	0	0	0	0	0	0	0	0	0	0	0	0	0	0	0	0	0	0	0	0	0	0	0	0	0	0	0	0	0	0	0
Otu01919	Fungi	Ascomycota	Dothideomycetes	Pleosporales	Montagnulaceae			0	0	0	0	0	0	0	0	0	0	0	0	0	0	0	0	0	0	0	0	0	0	0	0	0	0	0	0	0	0	0	0	0	0	0	0	310	0	0	0	0	0
Otu01931	Fungi	Ascomycota						0	0	0	0	0	0	0	0	0	0	0	0	0	0	0	0	0	0	0	0	0	0	0	0	0	0	0	0	0	0	0	0	0	0	0	0	0	0	0	0	0	0
Otu01934	Fungi	Ascomycota	Dothideomycetes	Pleosporales	Pleosporales_family_Incertae_sedis	Phoma	medicaginis	0	0	0	0	0	0	0	0	0	0	0	0	0	0	0	0	0	0	0	0	0	0	0	0	0	0	0	0	0	0	0	0	0	0	0	0	0	0	0	0	0	0
Otu01939	Fungi	Ascomycota	Eurotiomycetes	Chaetothyriales	Herpotrichiellaceae	Rhinocladiella	sp.	0	0	0	0	0	0	0	0	0	0	0	0	0	0	0	0	0	0	0	0	0	0	0	0	0	0	0	0	0	0	0	0	0	0	0	0	0	0	0	0	0	0
Otu01940	Fungi	Ascomycota	Sordariomycetes	Xylariales	Apiosporaceae	Arthrinium	sp.	0	0	0	0	0	0	0	0	0	0	0	0	0	0	0	0	0	0	0	0	0	0	0	0	0	0	0	0	0	0	0	0	0	0	0	0	0	0	0	0	0	0
Otu01943	Fungi	Ascomycota	Sordariomycetes	Hypocreales	Nectriaceae	Viridispora	sp.	0	0	0	0	0	0	0	0	0	0	0	0	0	0	0	0	0	0	0	0	0	0	0	0	0	0	0	0	0	0	0	0	0	0	0	0	0	0	0	0	0	0
Otu01945	Fungi	Ascomycota	Dothideomycetes	Pleosporales	Pleosporaceae	Alternaria	porri	0	0	0	0	0	0	0	0	1	0	0	0	0	1	0	0	0	0	0	0	0	11	0	0	0	0	0	0	0	0	0	0	0	0	0	0	0	0	0	0	0	0
Otu01953	Fungi	Ascomycota						0	0	0	0	0	0	0	0	0	0	0	0	0	0	0	0	0	0	0	0	0	0	0	0	0	0	0	0	0	0	0	0	0	0	0	0	299	0	0	0	0	0
Otu01957	Fungi	Ascomycota	Dothideomycetes	Botryosphaeriales	Botryosphaeriaceae	Diplodia	sp.	0	0	0	0	0	0	0	0	0	0	0	0	0	0	0	0	0	0	0	0	0	0	0	0	0	0	0	0	0	0	0	7	0	0	0	0	0	0	0	0	0	0
Otu01958	Fungi	Ascomycota	Sordariomycetes	Diaporthales	Valsaceae			0	0	0	0	0	0	0	0	0	0	0	0	0	0	0	0	0	0	0	0	0	0	0	0	0	0	0	0	0	0	0	0	0	0	0	0	0	0	0	0	0	0
Otu01961	Fungi	Ascomycota	Dothideomycetes	Pleosporales	Massarinaceae	Saccharicola	sp.	0	0	0	0	0	0	0	0	0	0	0	0	0	0	0	0	0	0	0	0	0	0	0	0	0	183	0	0	0	0	0	0	0	0	0	0	48	0	0	0	0	0
Otu01964	Fungi	Ascomycota	Dothideomycetes	Pleosporales	Montagnulaceae	Paraconiothyrium	variabile	0	0	0	0	0	0	0	0	0	0	0	0	0	0	0	0	0	0	0	0	0	0	0	0	0	0	0	0	0	0	0	0	0	0	0	0	0	0	0	0	0	0
Otu01965	Fungi	Ascomycota	Dothideomycetes	Pleosporales				0	0	0	0	0	0	0	0	0	0	0	0	0	0	0	0	0	0	0	0	0	0	0	0	0	0	0	0	0	0	0	0	0	0	0	0	0	0	0	0	0	0
Otu01969	Fungi	Ascomycota	Sordariomycetes	Xylariales	Xylariales_family_Incertae_sedis	Dinemasporium	sp.	0	0	0	0	0	0	0	0	0	0	0	0	0	0	0	0	0	0	0	0	0	0	0	0	0	0	0	0	0	0	0	0	0	0	0	0	0	0	0	0	0	0
Otu01972	Fungi	Ascomycota	Sordariomycetes	Hypocreales	Stachybotryaceae	Stachybotrys	sp.	0	0	0	0	0	0	0	0	0	0	0	0	0	0	0	0	0	0	0	0	0	0	0	0	0	0	0	0	0	0	0	0	0	0	0	0	0	0	0	0	0	0
Otu01973	Fungi	Ascomycota						0	0	0	0	0	0	0	0	0	0	0	0	0	0	0	0	0	0	0	0	0	18	0	0	0	0	0	0	0	0	0	0	0	0	0	0	0	0	0	0	0	0
Otu01974	Fungi	Ascomycota	Sordariomycetes	Hypocreales	Nectriaceae	Fusarium	sp.	0	0	0	0	0	0	0	0	0	0	0	0	0	0	0	0	0	0	0	0	0	0	0	0	0	0	0	0	0	0	0	0	0	0	0	0	0	0	0	0	0	0
Otu01975	Fungi	Ascomycota	Sordariomycetes					0	0	0	0	0	0	0	0	0	0	0	0	0	0	0	0	0	0	0	0	0	0	0	0	0	0	0	0	0	0	0	0	0	0	0	0	0	0	0	0	0	0
Otu01976	Fungi	Ascomycota	Sordariomycetes	Hypocreales				0	0	0	0	0	0	0	0	0	0	0	0	0	0	0	0	0	0	0	0	0	0	0	0	0	0	0	0	0	0	0	0	0	0	0	0	0	0	0	0	0	0
Otu01977	Fungi	Ascomycota	Sordariomycetes	Sordariomycetes_order_Incertae_sedis	Magnaporthaceae	Pyricularia	sp.	0	0	0	0	0	0	0	0	0	0	0	0	0	0	0	0	0	0	0	0	0	0	0	0	0	0	0	0	0	0	0	0	0	0	0	0	0	0	0	0	0	0
Otu01979	Fungi	Ascomycota	Sordariomycetes					0	0	0	0	0	0	0	0	0	0	0	0	0	0	0	0	0	0	0	0	0	0	0	0	0	0	0	0	0	0	0	0	0	0	0	0	0	0	0	0	0	0
Otu01981	Fungi	Ascomycota	Dothideomycetes	Capnodiales	Davidiellaceae	Cladosporium	sphaerospermum	0	0	0	0	0	0	1	0	17	0	0	0	0	0	0	0	4	0	0	0	14	2	0	0	0	0	0	0	0	0	0	0	0	0	0	0	0	0	0	0	0	0
Otu01987	Fungi	Ascomycota	Eurotiomycetes	Eurotiales	Trichocomaceae			0	0	0	0	0	0	0	0	0	0	0	0	0	0	0	0	0	0	0	0	0	0	0	0	0	0	0	0	0	0	0	0	0	0	0	0	0	0	0	0	0	0
Otu01993	Fungi	Ascomycota	Sordariomycetes	Hypocreales	Nectriaceae	Haematonectria	haematococca	0	0	0	0	0	0	0	0	0	0	0	0	0	0	0	0	0	0	0	0	0	0	0	0	0	0	0	0	0	0	0	0	0	0	0	0	0	0	0	0	0	0
Otu01996	Fungi	Ascomycota						0	0	0	0	0	0	0	0	0	0	0	0	0	0	0	0	0	0	0	0	0	0	0	0	0	0	0	0	0	0	0	0	0	0	0	0	0	0	0	0	0	0
Otu02000	Fungi	Ascomycota	Dothideomycetes	Pleosporales	Montagnulaceae			0	0	0	0	0	0	0	0	0	0	0	0	0	0	0	0	0	0	0	0	0	0	0	0	0	0	0	0	0	0	0	0	0	0	0	0	0	0	0	0	0	0
Otu02016	Fungi	Ascomycota	Eurotiomycetes	Eurotiales	Trichocomaceae	Penicillium	sp.	0	0	0	0	0	0	0	0	0	0	0	0	0	0	0	0	0	0	0	0	0	0	0	0	0	0	0	0	0	0	0	0	0	0	0	0	0	0	0	0	0	0
Otu02019	Fungi	Ascomycota	Sordariomycetes	Sordariales	Chaetomiaceae	Chaetomium		0	0	0	0	0	0	0	0	0	0	0	0	1	0	0	0	0	0	0	0	0	0	0	0	0	0	0	0	0	0	0	0	0	0	0	0	0	0	0	0	0	0
Otu02022	Fungi	Ascomycota	Dothideomycetes	Myriangiales	Elsinoaceae	Elsinoe	fawcettii	0	0	0	0	0	0	0	0	0	0	0	0	0	0	0	0	0	0	0	0	0	4	0	0	0	0	0	0	0	0	0	0	0	0	0	0	0	0	0	0	0	0
Otu02023	Fungi	Ascomycota	Dothideomycetes	Pleosporales	Phaeosphaeriaceae	Ophiosphaerella	sp.	0	0	0	0	0	0	0	0	0	0	0	0	0	0	0	0	0	0	0	0	0	0	0	0	0	0	0	0	0	0	0	0	0	0	0	0	0	0	0	0	0	0
Otu02028	Fungi	Ascomycota	Sordariomycetes	Hypocreales	Ophiocordycipitaceae			0	0	0	0	0	0	0	0	0	0	0	0	0	0	0	0	0	0	0	0	0	0	0	0	0	0	0	0	0	0	0	0	0	0	0	0	0	0	0	0	0	0
Otu02040	Fungi	Ascomycota	Sordariomycetes	Atractosporales	Annulatascaceae	Conlarium	duplumascospora	0	0	0	0	0	0	0	0	0	0	0	0	0	0	0	0	0	0	0	0	0	0	0	0	0	0	0	0	0	0	0	0	0	0	0	0	0	0	0	0	0	0
Otu02042	Fungi	Ascomycota	Eurotiomycetes	Eurotiales	Trichocomaceae	Penicillium	sp.	0	0	0	0	0	0	0	0	0	0	0	0	0	0	0	0	0	0	0	0	0	0	0	0	0	0	0	0	0	0	0	0	0	0	0	0	0	0	0	0	0	0
Otu02046	Fungi	Ascomycota	Sordariomycetes	Sordariales				0	0	0	0	0	0	0	0	0	0	0	0	0	0	0	0	0	0	0	0	0	0	0	0	0	0	0	0	0	0	0	0	161	0	0	0	0	0	0	0	0	0
Otu02051	Fungi	Ascomycota	Sordariomycetes					0	0	0	0	0	0	0	0	0	0	0	0	0	0	0	0	0	0	0	0	0	0	0	0	0	0	0	0	0	0	0	0	0	0	0	0	0	0	0	0	0	0
Otu02053	Fungi	Ascomycota						0	0	0	0	0	0	0	0	0	0	0	0	0	0	0	0	0	0	0	0	0	0	0	0	0	0	0	0	0	0	0	0	0	0	0	0	0	0	0	0	0	0
Otu02056	Fungi	Ascomycota	Dothideomycetes	Capnodiales	Mycosphaerellaceae	Ramichloridium	sp.	0	0	0	0	0	0	0	0	0	0	0	0	0	0	0	0	0	0	0	0	0	0	0	0	0	0	0	0	0	0	0	0	0	0	0	0	0	0	0	0	0	0
Otu02058	Fungi	Ascomycota	Sordariomycetes	Coniochaetales	Coniochaetaceae			0	0	0	0	0	0	0	0	0	0	0	0	0	0	0	0	0	0	0	0	0	28	0	0	0	0	0	0	0	0	0	0	0	0	0	0	0	0	0	0	0	0
Otu02061	Fungi	Ascomycota	Pezizomycetes	Pezizales	Ascobolaceae			0	0	0	0	0	0	0	0	0	0	0	0	0	0	0	0	0	0	0	0	0	0	0	0	0	0	0	0	0	0	0	0	0	0	0	0	0	0	0	0	0	0
Otu02063	Fungi	Ascomycota	Sordariomycetes	Hypocreales				0	0	0	0	0	0	0	0	0	0	0	0	0	0	0	0	0	0	0	0	0	0	0	0	0	0	0	0	0	0	0	0	0	0	0	0	0	0	0	0	0	0
Otu02064	Fungi	Ascomycota	Dothideomycetes	Pleosporales				0	0	0	0	0	0	0	0	0	0	0	0	0	0	0	0	0	0	0	0	0	0	0	0	0	0	0	0	0	0	0	0	0	0	0	0	0	0	0	0	0	0
Otu02065	Fungi	Ascomycota						0	0	0	0	0	0	0	0	0	0	0	0	0	0	0	0	0	0	0	0	0	0	0	0	0	0	0	0	0	0	0	0	0	0	0	0	0	0	0	0	0	0
Otu02066	Fungi	Ascomycota	Dothideomycetes	Pleosporales	Montagnulaceae			0	0	0	0	0	0	0	0	0	0	0	0	0	0	0	0	0	0	0	0	0	4	0	0	0	0	0	0	0	0	0	0	0	0	0	0	0	0	0	0	0	0
Otu02068	Fungi	Ascomycota	Leotiomycetes	Erysiphales	Erysiphaceae			0	0	0	0	0	0	0	272	0	0	0	0	0	0	0	0	0	0	0	0	0	0	0	0	0	0	0	0	0	0	0	0	0	0	0	0	0	0	0	0	0	0
Otu02070	Fungi	Ascomycota	Dothideomycetes	Pleosporales				0	0	0	0	0	0	0	0	0	0	0	0	0	0	0	0	0	0	0	0	0	0	0	0	0	0	0	0	0	0	0	0	0	0	0	0	0	0	0	0	0	0
Otu02071	Fungi	Ascomycota	Dothideomycetes	Capnodiales	Mycosphaerellaceae	Cercospora	sp.	0	0	0	0	0	0	0	0	0	0	0	0	0	0	0	0	0	0	0	0	0	0	0	0	0	0	0	0	0	0	0	0	0	0	0	0	0	0	0	0	0	0
Otu02072	Fungi	Ascomycota	Dothideomycetes	Pleosporales	Tubeufiaceae			0	0	0	0	0	0	0	0	0	0	0	0	0	0	0	0	0	0	0	0	0	3	0	0	0	0	0	0	0	0	0	0	0	0	0	0	0	0	0	0	0	0
Otu02075	Fungi	Ascomycota						0	0	0	0	0	0	0	0	0	0	0	0	0	0	0	0	0	0	0	0	0	0	0	0	0	0	0	0	0	0	0	0	0	0	0	0	0	0	0	0	0	0
Otu02076	Fungi	Ascomycota						0	0	0	0	0	0	0	0	0	0	0	0	0	0	0	0	0	0	0	0	0	0	0	0	0	0	0	0	0	0	0	0	0	0	0	0	0	0	0	0	0	0
Otu02077	Fungi	Ascomycota	Sordariomycetes	Sordariomycetes_order_Incertae_sedis	Magnaporthaceae			0	0	0	0	0	0	0	0	0	0	0	0	0	0	0	0	0	0	0	0	0	0	0	0	0	0	0	0	0	0	0	0	0	0	0	0	0	0	0	0	0	0
Otu02078	Fungi	Ascomycota	Sordariomycetes	Diaporthales	Valsaceae	Valsa	cypri	113	0	0	0	0	0	0	0	0	0	0	0	0	0	0	0	0	0	0	0	0	0	0	0	0	0	0	0	0	0	0	0	0	0	0	0	0	0	0	0	0	0
Otu02079	Fungi	Ascomycota	Sordariomycetes	Hypocreales	Hypocreales_family_Incertae_sedis	Acremonium	sp.	0	0	0	0	0	0	0	0	0	0	0	0	0	0	0	0	0	0	0	0	0	13	0	0	0	0	0	0	0	0	0	93	0	0	0	0	0	0	0	0	0	0
Otu02081	Fungi	Ascomycota	Pezizomycetes	Pezizales	Sarcosomataceae			0	0	0	0	0	0	0	0	0	0	0	0	0	0	0	0	0	0	0	0	0	0	0	0	0	0	0	0	0	0	0	0	0	0	0	0	0	0	0	0	0	0
Otu02085	Fungi	Ascomycota						0	0	0	0	0	0	0	0	0	0	0	0	0	0	0	0	0	0	0	0	0	0	0	0	0	0	0	0	0	0	0	0	0	0	0	0	0	0	0	0	0	0
Otu02086	Fungi	Ascomycota						0	0	0	0	0	0	0	0	0	0	0	0	0	0	0	0	0	0	0	0	0	0	0	0	0	0	0	0	0	0	0	0	0	0	0	0	0	0	23	0	0	0
Otu02088	Fungi	Ascomycota	Dothideomycetes	Capnodiales				0	0	0	0	0	0	0	0	0	0	0	0	0	0	0	0	0	0	0	0	0	0	0	0	0	0	0	0	0	0	0	0	0	0	0	0	0	0	0	0	0	0
Otu02093	Fungi	Ascomycota	Dothideomycetes	Pleosporales	Sporormiaceae	Preussia	sp.	0	0	0	0	0	0	0	0	0	0	0	0	0	0	0	0	0	0	0	0	0	12	0	0	0	0	0	0	0	0	0	0	0	0	0	0	0	0	0	0	0	0
Otu02097	Fungi	Ascomycota	Leotiomycetes	Helotiales	Helotiales_family_Incertae_sedis	Spirosphaera	cupreorufescens	0	0	0	0	0	0	0	0	0	0	0	0	0	0	265	0	0	0	0	0	0	0	0	0	0	0	0	0	0	0	0	0	0	0	0	0	0	0	0	0	0	0
Otu02099	Fungi	Ascomycota						0	0	0	0	0	0	0	0	0	0	0	0	0	0	0	0	0	0	0	0	0	0	0	0	0	0	0	0	0	0	0	0	0	0	0	0	0	0	0	0	0	0
Otu02100	Fungi	Ascomycota						0	0	0	0	0	0	0	0	0	0	0	0	0	0	0	0	0	0	0	0	0	0	0	0	0	0	0	0	0	0	0	0	0	0	0	0	0	0	0	0	0	0
Otu02102	Fungi	Ascomycota	Sordariomycetes	Hypocreales				0	0	0	0	0	0	0	0	0	0	0	0	0	0	0	0	0	0	0	0	0	0	0	0	0	0	0	0	0	0	0	0	0	0	0	0	63	0	0	0	0	0
Otu02112	Fungi	Ascomycota	Dothideomycetes	Pleosporales	Cucurbitariaceae	Pyrenochaetopsis	leptospora	0	0	0	0	0	0	0	0	0	0	0	0	0	0	0	0	0	0	0	0	0	0	0	0	0	0	0	0	0	0	0	0	0	0	0	0	0	0	0	0	0	0
Otu02113	Fungi	Ascomycota	Sordariomycetes	Sordariales	Chaetomiaceae	Chaetomium		0	0	0	0	0	0	0	0	0	0	0	0	0	0	0	0	0	0	0	0	0	0	0	0	0	0	0	0	0	0	0	0	0	0	0	0	0	0	0	0	0	0
Otu02120	Fungi	Ascomycota	Dothideomycetes	Botryosphaeriales	Camarosporiaceae	Camarosporium	sp.	0	0	0	0	0	0	0	0	0	0	0	0	0	0	0	43	0	0	0	0	0	0	0	0	0	0	0	0	0	0	0	0	0	0	0	0	0	0	0	0	0	0
Otu02122	Fungi	Ascomycota	Dothideomycetes	Pleosporales	Tubeufiaceae			0	0	0	0	0	0	0	0	0	0	0	0	0	0	0	0	0	0	0	0	0	0	0	0	0	0	0	0	0	0	0	0	0	0	0	0	0	0	0	0	0	0
Otu02135	Fungi	Ascomycota	Sordariomycetes	Sordariales	Chaetomiaceae	Chaetomium	sp.	0	0	0	0	0	0	0	0	0	0	0	0	0	0	0	0	0	0	0	0	0	0	0	0	0	0	0	0	0	0	0	0	0	0	0	0	0	0	0	0	0	0
Otu02137	Fungi	Ascomycota	Eurotiomycetes	Chaetothyriales	Chaetothyriaceae	Cyphellophora	sp.	0	0	0	0	0	0	0	0	0	0	0	0	0	0	0	0	0	0	0	0	0	0	0	0	0	0	0	0	0	0	0	0	0	0	0	0	0	0	0	0	0	0
Otu02141	Fungi	Ascomycota	Dothideomycetes	Pleosporales	Cucurbitariaceae	Pyrenochaetopsis	leptospora	0	0	0	0	0	0	0	0	0	0	0	0	0	0	0	0	0	0	0	0	0	0	0	0	0	0	0	0	0	0	0	0	0	0	0	0	0	0	0	0	0	0
Otu02143	Fungi	Ascomycota	Sordariomycetes	Hypocreales				0	0	0	0	0	0	0	0	0	0	0	0	0	0	0	0	0	0	0	0	0	0	0	0	0	0	0	0	0	0	0	0	0	0	0	0	0	0	0	0	0	0
Otu02146	Fungi	Ascomycota	Dothideomycetes	Pleosporales	Cucurbitariaceae	Pyrenochaetopsis	leptospora	0	0	0	0	0	0	0	0	0	0	0	0	0	0	0	0	0	0	0	0	0	0	0	0	0	0	0	0	0	0	0	0	0	0	0	0	0	0	0	0	0	0
Otu02148	Fungi	Ascomycota	Eurotiomycetes	Ascosphaerales	Ascosphaeraceae	Ascosphaera	sp.	0	0	0	0	0	0	0	0	0	0	0	0	0	0	0	0	0	0	0	0	0	0	0	0	0	0	0	0	0	0	0	0	0	0	0	0	0	0	0	0	0	0
Otu02152	Fungi	Ascomycota	Dothideomycetes	Pleosporales	Pleomassariaceae			0	0	0	0	0	0	0	0	0	0	0	0	0	0	0	0	0	0	0	0	0	0	0	0	0	0	0	0	0	0	0	0	0	0	0	0	0	0	0	0	0	0
Otu02154	Fungi	Ascomycota	Dothideomycetes	Pleosporales				0	0	0	0	0	0	0	0	0	0	0	0	0	0	0	0	1	0	0	0	0	0	0	0	0	0	0	0	0	0	0	0	0	0	0	0	0	0	0	0	0	0
Otu02172	Fungi	Ascomycota	Dothideomycetes	Pleosporales	Tetraplosphaeriaceae			0	0	0	0	0	0	0	0	0	0	0	0	0	0	0	0	0	0	0	0	0	0	0	0	0	0	0	0	0	0	0	0	0	0	0	0	0	0	0	0	0	0
Otu02177	Fungi	Ascomycota						0	0	0	0	0	0	0	0	0	0	0	0	0	0	0	0	0	0	0	0	0	0	0	0	0	0	0	0	0	0	0	0	0	0	0	0	0	0	0	0	0	0
Otu02182	Fungi	Ascomycota	Dothideomycetes	Pleosporales				0	0	0	0	0	0	0	0	0	0	0	0	0	0	0	0	0	0	0	0	0	0	0	0	0	0	0	0	0	0	0	0	0	0	0	0	0	0	0	0	0	0
Otu02192	Fungi	Ascomycota						0	0	0	0	0	0	0	0	0	0	0	0	0	0	0	0	0	0	0	0	0	0	0	0	0	0	0	0	0	0	0	0	0	0	0	0	0	0	0	0	0	0
Otu02195	Fungi	Ascomycota	Sordariomycetes	Hypocreales	Hypocreales_family_Incertae_sedis	Acremonium	sp.	0	0	0	0	0	0	0	0	0	0	0	0	0	0	0	0	0	0	0	0	0	0	0	0	0	0	0	0	0	0	0	0	0	0	0	0	0	0	0	0	0	0
Otu02198	Fungi	Ascomycota	Dothideomycetes	Pleosporales				0	0	0	0	0	0	0	0	0	0	0	0	0	0	0	0	0	0	0	0	0	0	0	0	0	0	0	0	0	0	0	0	0	0	0	0	0	0	0	0	0	0
Otu02200	Fungi	Ascomycota	Sordariomycetes	Hypocreales	Nectriaceae	Cylindrocarpon	sp.	102	0	0	0	0	0	0	0	0	0	0	0	0	0	0	0	0	0	0	0	0	9	0	0	0	0	0	0	0	0	0	0	0	0	0	0	0	0	0	0	0	0
Otu02206	Fungi	Ascomycota	Sordariomycetes	Hypocreales	Nectriaceae	Nectria	ramulariae	0	0	0	0	0	0	0	0	0	0	0	0	0	0	0	0	0	0	0	0	0	0	0	0	0	0	0	0	0	0	0	0	0	0	0	0	0	0	0	0	0	0
Otu02207	Fungi	Ascomycota	Leotiomycetes	Helotiales	Helotiaceae	Neobulgaria	sp.	0	0	0	0	0	0	0	0	0	0	0	0	0	0	0	0	0	0	0	0	0	0	0	0	0	0	0	0	0	0	0	0	0	0	0	0	0	0	0	0	0	0
Otu02213	Fungi	Ascomycota						0	0	0	0	0	0	0	0	0	0	0	0	0	0	0	0	0	0	0	0	0	0	0	0	0	0	0	0	0	0	0	0	0	0	0	0	0	0	0	0	0	0
Otu02215	Fungi	Ascomycota						0	0	0	0	0	0	0	0	0	0	0	0	0	0	0	0	0	0	0	0	0	0	0	0	0	0	0	0	0	0	0	0	0	0	0	0	0	0	0	0	0	0
Otu02217	Fungi	Ascomycota						0	0	0	0	0	0	0	0	0	0	0	0	0	0	0	0	0	0	0	0	0	0	0	0	0	0	0	0	0	0	0	0	0	0	0	0	0	0	0	0	0	0
Otu02222	Fungi	Ascomycota	Sordariomycetes	Hypocreales				0	0	0	0	0	0	0	0	0	0	0	0	0	0	0	0	0	0	0	0	0	0	0	0	0	0	0	0	0	0	0	0	0	0	0	0	0	0	0	0	0	0
Otu02224	Fungi	Ascomycota	Sordariomycetes	Sordariales	Chaetomiaceae	Chaetomium	jatrophae	0	0	0	0	0	0	0	0	0	0	0	0	0	0	0	0	0	0	0	0	0	0	0	0	0	0	0	0	0	0	0	0	0	0	0	0	0	0	0	0	0	0
Otu02225	Fungi	Ascomycota	Sordariomycetes	Hypocreales	Hypocreaceae	Hypocrea	sp.	0	0	0	0	0	0	0	0	0	0	0	0	0	0	0	0	0	0	0	0	0	0	0	0	0	0	0	0	0	0	0	0	0	0	0	0	0	0	0	0	0	0
Otu02227	Fungi	Ascomycota	Eurotiomycetes	Eurotiales	Trichocomaceae	Penicillium	sp.	9	0	0	0	0	0	0	0	0	0	0	0	0	0	0	0	0	0	0	222	0	0	0	0	0	0	0	0	0	0	0	0	0	0	0	0	0	0	0	0	0	0
Otu02234	Fungi	Ascomycota	Eurotiomycetes	Chaetothyriales	Herpotrichiellaceae	Exophiala	attenuata	0	0	0	0	0	71	0	0	0	0	0	0	0	150	0	0	0	0	0	0	0	0	0	0	0	0	0	0	0	0	0	0	0	0	0	0	0	0	0	0	0	0
Otu02236	Fungi	Ascomycota	Dothideomycetes	Pleosporales				0	0	0	0	0	0	0	0	0	0	0	0	0	0	0	0	0	0	0	0	0	0	0	0	0	0	0	0	0	0	0	0	0	0	0	0	0	0	0	0	0	0
Otu02238	Fungi	Ascomycota						0	0	0	0	0	0	0	0	0	0	0	0	0	0	0	0	0	0	0	0	0	0	0	0	0	0	0	0	0	0	0	0	0	0	0	0	0	0	0	0	0	0
Otu02247	Fungi	Ascomycota	Eurotiomycetes					0	0	0	0	0	0	0	0	0	0	0	0	0	0	0	0	0	0	0	0	0	0	0	0	0	0	0	0	0	0	0	0	0	0	0	0	0	0	0	0	0	0
Otu02251	Fungi	Ascomycota	Dothideomycetes	Pleosporales				0	0	0	0	0	0	0	0	0	0	0	0	0	0	0	0	0	0	0	0	0	0	0	0	0	0	0	0	0	1	0	2	0	0	0	1	0	0	0	0	0	0
Otu02256	Fungi	Ascomycota						0	0	0	0	0	0	0	0	0	0	0	0	0	0	0	0	0	0	0	0	0	0	0	0	0	0	0	0	0	0	0	0	0	0	0	0	0	0	0	0	0	0
Otu02259	Fungi	Ascomycota	Dothideomycetes	Pleosporales	Cucurbitariaceae	Pyrenochaeta	nobilis	0	0	0	0	0	0	0	0	0	0	0	0	0	0	0	0	0	0	0	0	0	0	0	0	0	0	0	1	0	0	0	0	0	0	0	0	0	0	0	0	0	0
Otu02261	Fungi	Ascomycota	Dothideomycetes	Capnodiales				0	0	0	0	0	0	0	0	0	0	0	0	0	0	0	0	0	0	0	0	0	0	0	0	0	0	0	0	0	0	0	0	0	0	0	0	0	0	0	0	0	0
Otu02264	Fungi	Ascomycota						0	0	0	0	0	0	0	0	0	0	0	0	0	0	0	0	0	0	0	0	0	0	0	0	0	0	0	0	0	0	0	0	0	0	0	0	0	0	0	0	0	0
Otu02265	Fungi	Ascomycota	Dothideomycetes	Pleosporales				0	0	0	0	0	0	0	0	0	0	0	0	0	0	0	0	0	0	0	0	0	0	0	0	0	0	0	0	0	0	0	0	0	0	0	0	0	0	0	0	0	0
Otu02271	Fungi	Ascomycota	Sordariomycetes	Sordariales	Chaetomiaceae	Chaetomium	jatrophae	0	0	0	0	0	0	0	0	0	0	0	0	0	0	0	0	0	0	0	0	0	0	0	0	0	0	0	0	0	0	0	0	0	0	0	0	0	0	0	0	0	0
Otu02274	Fungi	Ascomycota	Dothideomycetes	Pleosporales				0	0	0	0	0	0	0	0	0	0	0	0	0	0	0	0	0	0	0	0	0	0	0	0	0	0	0	0	0	0	0	0	0	0	0	0	0	0	0	0	0	0
Otu02276	Fungi	Ascomycota	Sordariomycetes	Xylariales	Xylariaceae	Daldinia	sp.	0	0	0	0	2	0	0	0	0	0	0	0	0	0	0	0	0	0	0	0	0	10	0	0	0	0	0	0	0	0	0	0	0	0	0	0	0	0	0	0	0	0
Otu02277	Fungi	Ascomycota	Dothideomycetes					0	0	0	0	0	0	0	0	0	0	0	0	0	0	0	0	0	0	0	0	0	0	0	0	0	0	0	0	0	0	0	0	0	0	0	0	0	0	0	0	0	0
Otu02282	Fungi	Ascomycota						0	0	0	0	0	0	0	0	0	0	0	0	0	0	0	0	0	0	0	0	0	0	0	0	0	0	0	0	0	0	0	0	0	0	0	0	0	0	0	0	0	0
Otu02292	Fungi	Ascomycota	Dothideomycetes	Pleosporales	Pleosporaceae	Curvularia	sp.	0	0	0	0	0	0	0	0	0	0	0	0	0	0	0	0	0	0	0	0	0	0	0	0	0	0	0	0	0	0	0	0	0	0	0	0	0	0	0	0	0	0
Otu02296	Fungi	Ascomycota	Ascomycota_class_Incertae_sedis	Ascomycota_order_Incertae_sedis	Ascomycota_family_Incertae_sedis	Knufia	epidermidis	0	0	0	0	0	0	0	0	0	0	0	0	0	0	0	0	0	0	0	0	0	0	0	0	0	0	0	0	0	0	0	0	0	0	0	0	0	0	0	0	0	0
Otu02302	Fungi	Ascomycota	Dothideomycetes	Botryosphaeriales	Botryosphaeriaceae	Diplodia	sp.	0	0	0	0	0	0	0	0	0	0	0	0	0	0	0	0	0	0	0	0	0	0	0	0	0	0	0	0	0	0	0	0	0	0	0	0	0	0	0	0	0	0
Otu02306	Fungi	Ascomycota	Dothideomycetes	Pleosporales				0	0	0	0	0	0	0	0	0	0	0	0	0	0	0	0	0	0	0	0	0	0	0	0	0	0	0	0	0	0	0	0	0	0	0	0	0	0	0	0	0	0
Otu02312	Fungi	Ascomycota	Sordariomycetes	Xylariales				0	0	0	0	0	0	0	0	0	0	0	0	0	0	0	0	0	0	0	0	0	0	0	0	0	0	0	0	0	0	0	0	0	0	0	0	0	0	0	0	0	0
Otu02316	Fungi	Ascomycota						164	0	0	0	0	0	0	0	0	0	0	0	0	0	0	0	0	0	0	0	0	0	0	0	0	0	0	0	0	0	0	0	0	0	0	0	0	0	0	0	0	0
Otu02320	Fungi	Ascomycota	Sordariomycetes	Sordariales	Chaetomiaceae			0	0	0	0	0	0	0	0	0	0	0	0	0	0	0	0	0	0	0	0	0	0	0	0	0	0	0	0	0	0	0	0	0	0	0	0	0	0	0	0	0	0
Otu02322	Fungi	Ascomycota	Sordariomycetes	Trichosphaeriales				1	0	0	0	0	0	0	0	0	0	0	0	0	0	0	0	0	0	0	0	0	6	0	0	0	0	0	0	0	0	0	0	0	0	0	0	0	0	0	0	0	0
Otu02326	Fungi	Ascomycota	Sordariomycetes	Sordariales	Chaetomiaceae			0	0	0	0	0	0	0	0	0	0	0	0	0	0	0	0	0	0	0	0	0	0	0	0	0	0	0	0	0	0	0	0	0	0	0	0	0	0	0	0	0	0
Otu02328	Fungi	Ascomycota	Dothideomycetes	Pleosporales				0	0	0	0	0	0	0	0	0	0	0	0	0	0	0	0	0	0	0	0	0	0	0	0	0	0	0	0	0	0	0	0	0	0	0	0	0	0	0	0	0	0
Otu02329	Fungi	Ascomycota	Dothideomycetes	Pleosporales	Montagnulaceae			0	0	0	0	0	0	0	0	0	0	0	0	0	0	0	0	0	0	0	0	0	15	13	0	0	0	0	0	0	0	0	0	0	0	0	0	0	0	0	0	0	0
Otu02332	Fungi	Ascomycota	Dothideomycetes	Pleosporales	Cucurbitariaceae	Pyrenochaetopsis	leptospora	0	0	0	0	0	0	0	0	0	0	0	0	0	0	0	0	0	0	0	0	0	0	0	0	0	0	0	0	0	0	0	0	0	0	0	0	0	0	0	0	0	0
Otu02333	Fungi	Ascomycota	Dothideomycetes	Pleosporales	Cucurbitariaceae	Pyrenochaetopsis	leptospora	0	0	0	0	0	0	0	0	0	0	0	0	0	0	0	0	0	0	0	0	0	14	0	0	0	0	0	0	0	0	0	0	0	0	0	0	0	0	0	0	0	0
Otu02336	Fungi	Ascomycota	Dothideomycetes					0	0	0	0	0	0	0	0	0	0	0	0	0	0	0	0	0	0	0	0	0	0	0	0	0	0	0	0	0	0	0	0	0	0	0	0	0	0	0	0	0	0
Otu02339	Fungi	Ascomycota	Dothideomycetes	Pleosporales				0	0	0	0	0	0	0	0	0	0	0	0	0	0	0	0	0	0	0	0	0	0	0	0	0	0	0	0	0	0	0	0	0	0	0	0	0	0	0	0	0	0
Otu02342	Fungi	Ascomycota						0	0	0	0	0	0	0	0	0	0	0	0	0	0	0	0	0	0	0	0	0	0	0	0	0	0	0	0	0	0	0	0	0	0	0	0	0	0	0	0	0	0
Otu02343	Fungi	Ascomycota	Eurotiomycetes	Eurotiales	Trichocomaceae			0	0	0	0	0	0	0	0	0	0	0	0	0	0	0	0	0	0	0	0	0	0	0	0	0	0	0	0	0	0	0	0	0	0	0	0	0	0	0	0	0	0
Otu02344	Fungi	Ascomycota	Sordariomycetes					0	0	0	0	0	0	0	0	0	0	0	0	0	0	0	0	0	0	0	0	0	9	0	0	0	0	0	0	0	0	0	0	0	0	0	0	0	0	0	0	0	0
Otu02345	Fungi	Ascomycota	Dothideomycetes	Pleosporales	Phaeosphaeriaceae			8	0	0	0	0	0	0	0	0	0	0	0	0	2	0	0	0	0	0	0	0	0	0	0	0	0	0	0	0	0	0	0	0	0	0	0	0	0	0	0	0	0
Otu02347	Fungi	Ascomycota						30	0	0	0	0	0	0	0	0	0	0	0	0	0	0	0	0	0	0	0	0	0	0	0	0	0	0	0	0	0	0	0	0	0	0	0	0	0	0	0	0	0
Otu02350	Fungi	Ascomycota	Dothideomycetes	Capnodiales	Davidiellaceae			0	0	0	0	1	1	0	2	1	2	3	0	4	0	0	0	0	0	0	1	1	0	8	0	1	0	0	0	3	0	0	3	0	8	1	0	5	0	0	0	1	0
Otu02352	Fungi	Ascomycota	Dothideomycetes	Pleosporales				0	0	0	0	0	0	0	0	0	0	0	0	0	0	0	0	0	0	0	0	0	0	0	0	0	0	0	0	0	0	0	0	0	0	0	0	0	0	0	0	0	0
Otu02358	Fungi	Ascomycota	Eurotiomycetes	Chaetothyriales	Chaetothyriales_family_Incertae_sedis	Coniosporium	sp.	0	0	0	0	0	0	0	0	0	0	0	0	0	0	0	0	0	0	0	0	0	0	0	0	0	0	0	0	0	0	0	90	0	0	0	0	0	0	0	0	0	0
Otu02359	Fungi	Ascomycota	Sordariomycetes	Sordariales				0	0	0	0	0	0	0	0	0	0	0	0	0	0	0	0	0	0	0	0	0	0	0	0	0	0	0	0	0	0	0	0	0	0	0	0	0	0	0	0	0	0
Otu02360	Fungi	Ascomycota	Dothideomycetes	Pleosporales	Didymosphaeriaceae	Roussoella	japanensis	0	0	0	0	0	0	0	0	0	0	0	0	0	0	0	0	0	0	0	0	0	0	0	0	0	0	0	0	0	0	0	0	0	0	0	0	0	0	0	0	0	0
Otu02362	Fungi	Ascomycota						0	0	0	0	0	0	0	0	0	0	0	0	0	0	0	0	0	0	0	0	0	0	0	0	0	0	0	0	0	0	0	0	0	0	0	0	0	0	0	0	0	0
Otu02363	Fungi	Ascomycota	Sordariomycetes	Xylariales	Xylariales_family_Incertae_sedis	Monographella	cucumerina	0	0	0	0	0	0	0	0	0	0	0	0	0	0	0	0	0	0	0	0	0	2	0	0	0	0	0	0	0	0	0	0	0	0	0	0	0	0	0	0	0	0
Otu02364	Fungi	Ascomycota	Sordariomycetes	Hypocreales	Hypocreales_family_Incertae_sedis	Acremonium	sp.	0	0	0	0	0	0	0	0	0	0	0	0	0	0	0	0	0	0	0	0	0	0	0	0	0	0	0	0	0	0	0	0	0	0	0	0	0	0	0	0	0	0
Otu02365	Fungi	Ascomycota	Eurotiomycetes	Chaetothyriales	Herpotrichiellaceae	Phaeococcomyces	catenatus	0	0	0	0	0	0	0	0	0	0	0	0	0	0	0	0	0	0	0	0	0	0	0	0	0	0	0	0	0	0	0	0	0	0	0	0	0	0	0	0	0	0
Otu02367	Fungi	Ascomycota	Sordariomycetes					0	0	0	0	0	0	0	0	0	0	0	0	0	0	0	0	0	0	0	0	0	0	0	0	0	0	0	0	0	0	0	0	0	0	0	0	0	0	0	0	0	0
Otu02368	Fungi	Ascomycota	Dothideomycetes	Pleosporales				0	0	0	0	0	0	0	0	0	0	0	0	0	0	0	0	0	0	0	0	0	0	0	0	0	0	0	0	0	0	0	0	0	0	0	0	0	0	0	0	0	0
Otu02370	Fungi	Ascomycota	Dothideomycetes	Pleosporales				0	0	0	0	0	0	0	0	0	0	0	0	0	0	0	0	0	0	0	0	0	0	0	0	0	0	0	0	0	0	0	0	0	0	0	0	0	0	0	0	0	0
Otu02373	Fungi	Ascomycota	Ascomycota_class_Incertae_sedis	Ascomycota_order_Incertae_sedis	Ascomycota_family_Incertae_sedis	Veronaea	compacta	0	0	0	0	0	0	0	0	0	0	0	0	0	0	0	0	0	0	0	0	0	0	0	0	0	0	0	0	0	0	0	0	0	0	0	0	0	0	0	0	0	0
Otu02377	Fungi	Ascomycota						0	0	0	0	0	0	0	0	0	0	0	0	0	0	0	0	0	0	0	0	0	0	0	0	0	0	0	0	0	0	0	0	0	0	0	0	0	0	0	0	0	0
Otu02384	Fungi	Ascomycota	Orbiliomycetes	Orbiliales	Orbiliaceae	Dactylella	sp.	0	0	0	0	0	0	0	0	0	0	0	0	0	0	0	0	0	0	0	0	0	0	0	0	0	0	0	0	0	0	0	0	0	0	0	0	0	0	0	0	0	0
Otu02390	Fungi	Ascomycota						0	0	0	0	0	0	0	0	0	0	0	0	0	0	0	0	0	0	0	0	0	0	0	0	0	0	0	0	0	0	0	0	0	0	0	0	0	0	0	0	0	0
Otu02393	Fungi	Ascomycota	Dothideomycetes	Botryosphaeriales	Botryosphaeriaceae	Diplodia	sp.	0	0	0	0	0	0	0	0	0	0	0	0	0	0	0	0	0	0	0	0	0	0	0	0	0	0	0	0	0	0	0	0	0	0	0	0	0	0	0	0	0	0
Otu02400	Fungi	Ascomycota	Sordariomycetes	Hypocreales	Niessliaceae	Eucasphaeria	capensis	0	0	0	0	0	0	0	0	0	0	0	0	0	0	0	0	0	0	0	0	0	0	0	0	0	0	0	0	0	0	0	0	0	0	0	0	0	0	0	0	0	0
Otu02401	Fungi	Ascomycota	Dothideomycetes	Pleosporales	Cucurbitariaceae	Pyrenochaetopsis	leptospora	0	0	0	0	0	0	0	0	0	0	0	0	0	0	0	0	0	0	0	0	0	0	0	0	0	0	0	0	0	0	0	0	0	0	0	0	0	0	0	0	0	0
Otu02406	Fungi	Ascomycota	Eurotiomycetes	Chaetothyriales	Herpotrichiellaceae			0	0	0	0	0	0	0	0	0	0	0	0	0	0	0	0	0	0	0	0	0	0	0	0	0	0	0	0	0	0	0	0	0	0	0	0	0	0	0	0	0	0
Otu02408	Fungi	Ascomycota	Taphrinomycetes	Taphrinales	Taphrinaceae	Taphrina	padi	0	0	0	0	0	0	0	0	0	0	0	0	0	0	0	0	0	0	0	0	0	0	0	0	0	0	0	0	0	0	0	0	0	0	0	0	0	0	0	0	0	0
Otu02411	Fungi	Ascomycota	Sordariomycetes	Hypocreales	Nectriaceae	Cosmospora	sp.	0	0	0	0	0	0	0	0	0	0	0	0	0	0	0	0	0	0	0	0	0	0	0	0	0	0	0	0	0	0	0	0	0	0	0	0	0	0	0	0	0	0
Otu02414	Fungi	Ascomycota	Dothideomycetes	Pleosporales	Periconiaceae	Periconia	sp.	0	0	0	0	0	0	0	0	0	0	0	0	0	0	0	0	0	0	0	0	0	0	0	0	0	0	0	0	0	0	0	0	0	0	0	0	0	0	0	0	0	0
Otu02418	Fungi	Ascomycota	Sordariomycetes	Hypocreales	Nectriaceae	Fusarium	sp.	0	0	0	0	0	0	0	0	0	0	0	0	0	0	0	0	0	0	0	0	0	0	0	0	0	0	0	0	0	0	0	0	0	0	0	0	0	0	0	0	0	0
Otu02423	Fungi	Ascomycota	Dothideomycetes	Pleosporales	Montagnulaceae			116	0	0	0	0	0	0	0	0	0	0	0	0	0	0	0	0	0	0	0	0	0	0	0	0	0	0	0	0	0	0	0	0	0	0	0	0	0	0	0	0	0
Otu02424	Fungi	Ascomycota	Dothideomycetes	Pleosporales	Tubeufiaceae			0	0	0	0	0	0	0	0	0	0	0	0	0	0	0	0	0	0	0	0	0	0	0	0	0	0	0	0	0	0	0	0	0	0	0	0	0	0	0	0	0	0
Otu02425	Fungi	Ascomycota	Sordariomycetes	Diaporthales	Valsaceae			0	0	0	0	0	0	0	0	0	0	0	0	0	0	0	0	0	0	0	0	0	0	0	0	0	0	0	0	0	0	0	0	0	0	0	0	0	0	0	0	0	0
Otu02436	Fungi	Ascomycota	Sordariomycetes	Glomerellales	Glomerellaceae	Colletotrichum	sp.	0	0	0	0	0	0	0	0	0	0	0	0	0	0	0	0	0	0	0	0	0	0	0	0	0	0	0	0	0	0	0	0	0	0	0	0	194	0	0	0	0	0
Otu02437	Fungi	Ascomycota	Leotiomycetes	Helotiales				0	0	0	0	0	0	0	0	0	0	0	0	0	0	0	0	0	0	0	0	0	0	0	0	0	0	0	0	0	0	0	0	0	0	0	0	0	0	0	0	0	0
Otu02444	Fungi	Ascomycota	Dothideomycetes	Pleosporales	Torulaceae	Torula	sp.	0	0	0	0	0	0	0	0	0	0	0	0	0	0	0	0	0	0	0	0	0	0	0	0	0	0	0	0	0	0	0	0	0	0	0	0	0	0	0	0	0	0
Otu02450	Fungi	Ascomycota	Dothideomycetes	Pleosporales				6	0	0	0	0	0	0	0	0	0	0	0	0	0	0	0	0	0	0	0	0	0	0	0	0	0	0	0	0	0	0	0	0	0	0	0	0	0	0	0	0	0
Otu02451	Fungi	Ascomycota	Sordariomycetes	Sordariales	Sordariales_family_Incertae_sedis	Ramophialophora	sp.	0	0	0	0	0	0	0	0	0	0	0	0	0	0	0	0	0	0	0	0	0	0	0	0	0	0	0	0	0	0	0	0	0	0	0	0	0	0	0	0	0	0
Otu02456	Fungi	Ascomycota	Sordariomycetes	Microascales	Microascaceae	Petriella	guttulata	0	0	0	0	0	0	0	0	0	0	0	0	0	0	0	0	0	0	0	0	0	0	0	0	0	0	0	0	0	0	0	0	0	0	0	0	0	0	0	0	0	0
Otu02457	Fungi	Ascomycota	Sordariomycetes	Sordariales	Chaetomiaceae	Chaetomium	nigricolor	0	0	0	0	0	0	0	0	0	0	0	0	0	0	0	0	0	0	0	0	0	0	0	0	0	0	0	0	0	0	0	0	0	0	0	0	0	0	0	0	0	0
Otu02458	Fungi	Ascomycota	Sordariomycetes	Hypocreales	Stachybotryaceae	Myrothecium	cinctum	0	0	0	0	0	0	0	0	0	0	0	0	0	0	0	0	0	0	0	0	0	0	0	0	0	0	0	0	0	0	0	0	0	0	0	0	0	0	0	0	0	0
Otu02464	Fungi	Ascomycota	Pezizomycetes	Pezizales	Pezizaceae			0	0	0	0	0	0	0	0	0	0	0	0	0	0	0	0	0	0	0	0	0	0	0	0	0	0	0	0	0	0	0	0	0	0	0	0	0	0	0	0	0	0
Otu02467	Fungi	Ascomycota	Eurotiomycetes	Chaetothyriales	Herpotrichiellaceae	Cladophialophora	chaetospira	0	0	0	0	0	0	0	0	0	0	0	0	0	0	0	0	0	0	0	0	0	0	189	0	0	0	0	0	0	0	0	0	0	0	0	0	0	0	0	0	0	0
Otu02477	Fungi	Ascomycota						0	0	0	0	0	0	0	0	0	0	0	0	0	0	0	0	0	0	0	0	0	0	0	0	0	0	0	0	0	0	0	0	0	0	0	0	0	0	0	0	0	0
Otu02480	Fungi	Ascomycota	Sordariomycetes	Sordariales	Chaetomiaceae	Chaetomium	nigricolor	0	0	0	0	0	0	0	0	0	0	0	0	0	0	0	0	0	0	0	0	0	0	0	0	0	0	0	0	0	0	0	0	0	0	0	0	0	0	0	0	0	0
Otu02481	Fungi	Ascomycota						0	0	0	0	0	0	0	0	0	0	0	0	0	0	0	0	0	0	0	0	0	0	0	0	0	0	0	0	0	0	0	0	0	0	0	0	0	0	0	0	0	0
Otu02485	Fungi	Ascomycota	Sordariomycetes	Calosphaeriales	Pleurostomataceae			0	0	0	0	0	0	0	0	0	0	0	0	0	0	0	0	0	0	0	0	0	0	0	0	0	0	0	0	0	0	0	0	0	0	0	0	0	0	0	0	0	0
Otu02486	Fungi	Ascomycota	Dothideomycetes	Pleosporales				0	0	0	0	0	0	0	0	0	0	0	0	0	0	0	0	0	0	0	0	0	0	0	0	0	0	0	0	0	0	0	0	0	0	0	0	0	0	0	0	0	0
Otu02488	Fungi	Ascomycota	Dothideomycetes	Pleosporales				0	0	0	0	0	0	0	0	0	0	0	0	0	0	0	0	0	0	0	0	0	0	0	0	0	0	0	0	0	0	0	0	0	0	0	0	0	0	0	0	0	0
Otu02491	Fungi	Ascomycota	Sordariomycetes	Sordariales	Chaetomiaceae	Chaetomium	medusarum	0	0	0	0	0	0	0	0	0	0	0	0	0	0	0	0	0	0	0	0	0	0	0	0	0	0	0	0	0	0	0	0	0	0	0	0	0	0	0	0	0	0
Otu02494	Fungi	Ascomycota						0	0	0	0	0	0	0	0	0	0	0	0	0	0	0	0	0	0	0	0	0	0	0	0	0	0	0	0	0	0	0	0	0	0	0	0	0	0	0	0	0	0
Otu02501	Fungi	Ascomycota						0	0	0	0	0	0	0	0	0	0	0	0	0	0	0	0	0	0	0	0	0	184	0	0	0	0	0	0	0	0	0	0	0	0	0	0	0	0	0	0	0	0
Otu02504	Fungi	Ascomycota	Dothideomycetes	Pleosporales				0	0	0	0	0	0	0	0	0	0	0	0	0	0	0	0	0	0	0	0	0	0	0	0	0	0	0	0	0	0	0	0	0	0	0	0	0	0	0	0	0	0
Otu02510	Fungi	Ascomycota	Dothideomycetes	Pleosporales				0	0	0	0	0	0	0	0	0	0	0	0	0	0	0	0	0	0	0	0	0	0	0	0	0	0	0	0	0	0	0	0	0	0	0	0	0	0	0	0	0	0
Otu02512	Fungi	Ascomycota	Sordariomycetes					0	0	0	0	0	0	0	0	0	0	0	0	0	0	0	0	0	0	0	0	0	0	0	0	0	0	0	0	0	0	0	0	0	0	0	0	0	0	0	0	0	0
Otu02515	Fungi	Ascomycota	Sordariomycetes	Hypocreales	Nectriaceae			0	0	0	0	0	0	0	0	0	0	0	0	0	0	0	0	0	0	0	0	0	158	0	0	0	0	0	0	0	0	0	0	0	0	0	0	0	0	0	0	0	0
Otu02516	Fungi	Ascomycota	Ascomycota_class_Incertae_sedis	Ascomycota_order_Incertae_sedis	Ascomycota_family_Incertae_sedis	Veronaea	sp.	0	0	0	0	0	0	0	0	0	0	0	0	0	0	0	0	0	0	0	0	0	0	0	0	0	0	0	0	0	0	0	0	0	0	0	0	0	0	0	0	0	0
Otu02520	Fungi	Ascomycota	Pezizomycetes	Pezizales	Ascobolaceae			0	0	0	0	0	0	0	0	0	0	0	0	0	0	0	0	0	0	0	0	0	0	0	0	0	0	0	0	0	0	0	0	0	0	0	0	0	0	0	0	0	0
Otu02522	Fungi	Ascomycota	Dothideomycetes	Pleosporales	Pleosporaceae	Curvularia	sp.	0	0	0	0	0	0	0	0	0	0	0	0	0	0	0	0	0	0	0	0	0	0	0	0	0	0	0	0	0	0	0	0	0	0	0	0	0	0	0	0	0	0
Otu02527	Fungi	Ascomycota	Sordariomycetes	Sordariales	Chaetomiaceae	Chaetomium		0	0	0	0	0	0	0	0	0	0	0	0	0	0	0	0	0	0	0	0	0	0	0	0	0	0	0	0	0	0	0	0	0	0	0	0	0	0	0	0	0	0
Otu02531	Fungi	Ascomycota	Eurotiomycetes					0	0	0	0	0	0	0	0	0	0	0	0	0	0	0	0	0	0	0	0	0	0	0	0	0	0	0	0	0	0	0	0	0	0	0	0	0	0	0	0	0	0
Otu02532	Fungi	Ascomycota	Sordariomycetes	Xylariales	Diatrypaceae			0	0	0	0	0	0	0	0	0	0	0	0	0	0	0	0	0	0	0	0	0	0	0	0	0	0	0	0	0	0	0	0	0	0	0	0	0	0	0	0	0	0
Otu02533	Fungi	Ascomycota	Eurotiomycetes	Eurotiales	Trichocomaceae	Paecilomyces	lilacinus	0	0	0	0	0	0	0	0	0	0	0	0	0	0	0	0	0	0	0	0	0	0	0	0	0	0	0	0	0	0	0	0	0	0	0	0	0	0	0	0	0	0
Otu02534	Fungi	Ascomycota	Sordariomycetes	Ophiostomatales	Ophiostomataceae	Ophiostoma	sp.	0	0	0	0	0	0	0	0	0	0	0	0	0	0	0	0	0	0	0	0	0	0	0	0	0	0	0	0	0	0	0	0	0	0	0	0	0	0	0	0	0	0
Otu02536	Fungi	Ascomycota						0	0	0	0	0	0	0	0	0	0	0	0	0	0	0	0	0	0	0	0	0	0	0	0	0	0	0	0	0	0	0	0	0	0	0	0	0	0	0	0	0	0
Otu02538	Fungi	Ascomycota	Dothideomycetes	Pleosporales				0	0	0	0	0	1	0	0	0	2	0	0	1	0	0	0	0	0	0	0	0	7	0	0	0	0	0	0	0	0	0	1	0	0	0	3	0	0	0	0	0	0
Otu02539	Fungi	Ascomycota	Dothideomycetes	Pleosporales	Cucurbitariaceae	Pyrenochaetopsis	leptospora	0	0	0	0	0	0	0	0	0	0	0	0	0	0	0	0	0	0	0	0	0	0	0	0	0	0	0	0	0	0	0	0	0	0	0	0	0	0	0	0	0	0
Otu02540	Fungi	Ascomycota	Sordariomycetes	Diaporthales	Valsaceae	Cytospora	sp.	43	0	0	0	0	0	0	0	0	0	0	0	0	0	0	0	0	0	0	0	0	0	0	0	0	0	0	0	0	0	0	0	0	0	0	0	0	0	0	0	0	0
Otu02541	Fungi	Ascomycota	Dothideomycetes	Pleosporales	Pleosporales_family_Incertae_sedis	Phoma	sp.	0	0	0	0	0	0	0	0	0	0	0	0	0	0	0	0	0	0	0	0	0	24	0	0	0	0	0	0	0	0	0	0	0	0	0	0	0	0	0	0	0	0
Otu02542	Fungi	Ascomycota	Dothideomycetes	Dothideomycetes_order_Incertae_sedis	Dothideomycetes_family_Incertae_sedis	Peltaster	sp	0	0	0	0	0	0	0	0	0	0	0	0	0	0	0	0	0	0	0	0	0	0	0	0	0	0	0	0	0	0	0	0	0	0	0	0	0	0	0	0	0	0
Otu02547	Fungi	Ascomycota						0	0	0	0	0	0	0	0	0	0	0	0	0	0	0	0	0	0	0	0	0	0	0	0	0	0	0	0	0	0	0	0	0	0	0	0	0	0	0	0	0	0
Otu02551	Fungi	Ascomycota	Sordariomycetes	Xylariales	Xylariales_family_Incertae_sedis	Monographella	cucumerina	0	0	0	0	0	0	0	0	0	0	0	0	0	0	0	0	0	0	0	0	0	0	0	0	0	0	0	0	0	0	0	0	0	0	0	0	0	0	0	0	0	0
Otu02554	Fungi	Ascomycota	Dothideomycetes	Pleosporales	Montagnulaceae	Paraconiothyrium	brasiliense	0	0	0	0	0	0	0	0	0	0	0	0	0	0	0	0	0	0	0	0	0	0	0	0	0	0	0	0	0	0	0	0	0	0	0	0	0	0	0	0	0	0
Otu02557	Fungi	Ascomycota	Dothideomycetes	Pleosporales	Pleomassariaceae			0	0	0	0	0	0	0	0	0	0	0	0	0	0	0	0	0	0	0	0	0	0	0	0	0	0	0	0	0	0	0	0	0	174	0	0	0	0	0	0	0	0
Otu02559	Fungi	Ascomycota						0	0	0	0	0	0	0	0	0	0	0	0	0	0	0	0	0	0	0	0	0	5	0	0	0	0	0	0	0	0	0	0	0	0	0	0	0	0	0	0	0	0
Otu02562	Fungi	Ascomycota	Sordariomycetes	Xylariales	Amphisphaeriaceae	Immersidiscosia	eucalypti	0	0	0	0	0	0	0	0	0	0	0	0	0	0	0	0	0	0	0	0	0	0	0	0	0	0	0	0	0	0	0	0	0	0	0	0	0	0	0	0	0	0
Otu02563	Fungi	Ascomycota	Orbiliomycetes	Orbiliales	Orbiliaceae	Dactylella	oxyspora	0	0	0	0	0	0	0	0	0	0	0	0	0	0	0	0	0	0	0	0	0	0	0	0	0	0	0	0	0	0	0	0	0	0	0	0	0	0	0	0	0	0
Otu02567	Fungi	Ascomycota	Ascomycota_class_Incertae_sedis	Ascomycota_order_Incertae_sedis	Ascomycota_family_Incertae_sedis	Scolecobasidium	terreum	0	0	0	0	0	0	0	0	0	0	0	0	0	0	0	0	0	0	0	0	0	0	0	0	0	0	0	0	0	0	0	0	0	0	0	0	0	0	0	0	0	0
Otu02570	Fungi	Ascomycota	Sordariomycetes	Xylariales				0	0	0	0	0	0	0	0	0	67	0	0	0	0	0	0	0	0	0	0	0	0	0	0	0	0	0	0	0	0	0	0	0	0	0	0	0	0	0	0	0	0
Otu02572	Fungi	Ascomycota	Sordariomycetes	Xylariales	Diatrypaceae	Eutypa	sp.	0	0	0	0	0	0	0	0	0	0	0	0	0	0	0	0	0	0	0	0	0	0	0	0	0	0	0	0	0	0	0	0	0	0	0	0	0	0	0	0	0	0
Otu02578	Fungi	Ascomycota						0	0	0	0	0	0	0	0	0	0	0	0	0	0	0	0	0	0	0	0	0	0	0	0	0	0	0	0	0	0	0	0	0	0	0	0	0	0	0	0	0	0
Otu02579	Fungi	Ascomycota						0	0	0	0	0	0	0	0	0	0	0	0	0	0	0	0	0	0	0	0	0	0	0	0	0	0	0	0	0	0	0	0	0	0	0	0	0	0	0	0	0	0
Otu02582	Fungi	Ascomycota	Eurotiomycetes	Eurotiales	Trichocomaceae	Aspergillus	sp.	0	0	0	0	0	0	0	0	0	0	0	0	0	0	0	0	0	0	0	0	0	0	0	0	0	0	0	0	0	0	0	0	0	0	0	0	0	0	0	0	0	0
Otu02586	Fungi	Ascomycota	Dothideomycetes	Pleosporales	Montagnulaceae	Paraconiothyrium	sp.	0	0	0	0	0	0	0	0	0	0	0	0	0	155	0	0	0	0	0	0	0	0	0	0	0	0	0	0	0	0	0	0	6	0	0	0	0	0	0	0	0	0
Otu02589	Fungi	Ascomycota	Dothideomycetes	Pleosporales	Leptosphaeriaceae	Leptosphaeria	doliolum	0	0	0	0	0	0	0	0	0	0	0	0	0	0	0	0	0	0	0	0	0	0	0	0	0	0	0	0	0	0	0	0	0	0	0	0	0	0	0	0	0	0
Otu02590	Fungi	Ascomycota	Eurotiomycetes	Chaetothyriales	Herpotrichiellaceae	Phaeomoniella	sp.	0	0	0	0	0	0	0	0	0	0	0	0	0	0	0	0	0	0	0	0	0	0	0	0	0	0	0	0	0	0	0	0	0	0	0	0	0	0	0	0	0	0
Otu02593	Fungi	Ascomycota	Sordariomycetes	Chaetosphaeriales	Chaetosphaeriaceae	Pyrigemmula	aurantiaca	0	0	0	0	0	0	0	0	0	0	0	0	0	0	0	0	0	0	0	0	0	0	0	0	0	0	0	0	0	0	0	0	0	0	0	0	0	0	0	0	0	0
Otu02596	Fungi	Ascomycota	Dothideomycetes	Pleosporales	Pleosporaceae	Curvularia	sp.	0	0	0	0	0	0	0	0	0	0	0	0	0	0	0	0	0	0	0	0	0	0	0	0	0	0	0	0	0	0	0	0	0	0	0	0	0	0	0	0	0	0
Otu02600	Fungi	Ascomycota	Sordariomycetes	Xylariales	Hyponectriaceae			0	0	0	0	0	0	0	0	0	0	0	0	0	0	0	0	0	0	0	0	0	0	0	0	0	0	0	0	0	0	0	0	0	141	0	0	0	0	0	0	0	0
Otu02602	Fungi	Ascomycota	Eurotiomycetes	Eurotiales	Trichocomaceae	Aspergillus	sp.	0	0	0	0	0	0	0	0	0	0	0	0	0	0	0	0	0	0	0	0	0	1	0	0	0	0	0	0	0	0	0	0	0	0	0	0	0	0	0	0	0	0
Otu02603	Fungi	Ascomycota	Sordariomycetes	Sordariales	Lasiosphaeriaceae	Podospora	intestinacea	0	0	0	0	0	0	0	0	0	0	0	0	0	0	0	0	0	0	0	0	0	0	0	0	0	0	0	0	0	0	0	0	0	0	0	0	0	0	0	0	0	0
Otu02604	Fungi	Ascomycota	Dothideomycetes	Pleosporales	Pleosporales_family_Incertae_sedis	Phoma	sp.	0	0	0	0	0	0	0	0	0	0	0	0	0	0	0	0	0	0	0	0	0	0	0	0	0	0	0	0	0	0	0	0	0	0	0	0	0	0	0	0	0	0
Otu02605	Fungi	Ascomycota	Sordariomycetes	Xylariales	Microdochiaceae	Microdochium	dimerum	0	0	0	0	0	0	0	0	0	0	0	0	0	0	0	0	0	0	0	0	0	0	0	0	0	0	0	0	0	0	0	0	0	0	0	0	0	0	0	0	0	0
Otu02606	Fungi	Ascomycota	Pezizomycetes	Pezizales	Pezizaceae	Pachyphloeus	sp.	0	0	0	0	0	0	0	0	0	0	0	0	0	0	0	0	0	0	0	0	0	167	0	0	0	0	0	0	0	0	0	0	0	0	0	0	0	0	0	0	0	0
Otu02610	Fungi	Ascomycota	Eurotiomycetes	Eurotiales	Trichocomaceae	Penicillium	sp.	0	0	0	0	0	0	0	0	0	0	0	0	0	0	0	0	0	0	0	0	0	0	0	0	0	0	0	0	0	0	0	0	0	0	0	0	0	0	0	0	0	0
Otu02612	Fungi	Ascomycota	Eurotiomycetes	Chaetothyriales	Chaetothyriaceae	Cyphellophora	sp.	0	0	0	0	0	0	0	0	0	0	0	0	0	0	0	0	0	0	0	0	0	0	0	0	0	0	0	0	0	0	0	0	0	0	0	0	0	0	0	0	0	0
Otu02615	Fungi	Ascomycota	Sordariomycetes	Ophiostomatales	Ophiostomataceae	Sporothrix	sp.	0	0	0	0	0	0	0	0	0	0	0	0	0	0	0	0	0	0	0	0	0	0	0	0	0	0	0	0	0	0	0	0	0	0	0	0	0	0	0	0	0	0
Otu02618	Fungi	Ascomycota	Dothideomycetes	Pleosporales	Phaeosphaeriaceae			0	0	0	0	0	0	0	0	0	0	0	0	0	0	0	0	0	0	0	0	0	0	0	0	0	0	0	0	0	0	0	0	0	0	0	0	0	0	0	0	0	0
Otu02620	Fungi	Ascomycota	Eurotiomycetes	Eurotiales	Trichocomaceae	Talaromyces	sp.	0	0	0	0	0	0	0	0	0	0	0	0	0	0	0	0	0	0	0	0	0	0	0	0	0	0	0	0	0	0	0	0	0	0	0	0	0	0	0	0	0	0
Otu02625	Fungi	Ascomycota	Eurotiomycetes	Eurotiales	Trichocomaceae	Penicillium	decumbens	0	0	0	0	0	0	0	0	0	0	0	0	0	0	0	0	0	0	0	0	0	0	0	0	0	0	0	0	0	0	0	0	0	0	164	0	0	0	0	0	0	0
Otu02627	Fungi	Ascomycota	Dothideomycetes	Pleosporales	Sporormiaceae	Westerdykella	sp.	0	0	0	0	0	0	0	0	0	0	0	0	0	0	0	0	0	0	0	0	0	0	0	0	0	0	0	0	0	0	0	0	0	0	0	0	0	0	0	0	0	0
Otu02629	Fungi	Ascomycota	Eurotiomycetes	Eurotiales	Trichocomaceae	Aspergillus	sp.	0	0	0	0	0	0	0	0	0	0	0	0	0	0	0	0	0	0	0	0	0	0	0	0	0	0	0	0	0	0	0	0	0	0	0	0	0	0	0	0	0	0
Otu02638	Fungi	Ascomycota	Sordariomycetes					0	0	0	0	0	0	0	0	0	0	0	0	0	0	0	0	0	0	0	0	0	0	0	0	0	0	0	0	0	0	0	0	0	0	0	0	0	0	0	0	0	0
Otu02643	Fungi	Ascomycota						0	0	0	0	0	0	0	0	0	0	0	0	0	0	0	0	0	0	0	0	0	0	0	0	0	0	0	0	0	0	0	0	0	0	0	0	0	0	0	0	0	0
Otu02652	Fungi	Ascomycota						0	0	0	0	0	0	0	0	0	0	0	0	0	0	0	0	0	0	0	0	0	0	0	0	0	0	0	0	0	0	0	0	0	0	0	0	0	0	0	0	0	0
Otu02653	Fungi	Ascomycota	Sordariomycetes	Sordariales	Chaetomiaceae	Chaetomium	nigricolor	0	0	0	0	0	0	0	0	0	0	0	0	0	0	0	0	0	0	0	0	0	0	0	0	0	0	0	0	0	0	0	0	0	0	0	0	0	0	0	0	0	0
Otu02657	Fungi	Ascomycota	Sordariomycetes	Hypocreales				0	0	0	0	0	0	0	0	0	0	0	0	0	0	0	0	0	0	0	0	0	7	0	0	0	0	0	0	0	0	0	0	0	0	0	0	0	0	0	0	0	0
Otu02661	Fungi	Ascomycota	Eurotiomycetes	Eurotiales	Trichocomaceae	Penicillium	thiersii	0	0	0	0	0	0	0	0	0	0	0	0	0	0	0	0	0	0	0	0	0	0	0	0	0	0	0	0	0	0	0	0	0	0	0	0	0	0	0	0	0	0
Otu02677	Fungi	Ascomycota	Eurotiomycetes	Eurotiales	Trichocomaceae	Penicillium	cf. parviverrucosum	0	0	0	0	0	0	0	0	0	0	0	0	0	0	0	0	0	0	0	0	0	0	0	0	0	0	0	0	0	0	0	0	0	0	0	0	0	0	0	0	0	0
Otu02681	Fungi	Ascomycota	Taphrinomycetes	Taphrinales	Taphrinaceae			0	0	0	0	0	0	0	0	0	0	0	0	0	0	0	0	0	0	0	0	0	0	0	0	0	0	0	0	0	0	0	0	0	0	0	0	0	0	0	0	0	0
Otu02686	Fungi	Ascomycota	Sordariomycetes	Sordariales	Cephalothecaceae	Phialemonium	globosum	0	0	0	0	0	0	0	0	0	0	0	0	0	0	0	0	0	0	0	0	0	0	0	0	0	0	0	0	0	0	0	0	0	0	0	0	0	0	0	0	0	0
Otu02687	Fungi	Ascomycota						0	0	0	0	0	0	0	0	0	0	0	0	0	0	0	0	0	0	0	0	0	0	0	0	0	0	0	0	0	0	0	0	0	0	0	0	0	0	0	0	0	0
Otu02692	Fungi	Ascomycota	Dothideomycetes	Pleosporales	Phaeosphaeriaceae			0	0	0	0	0	0	0	0	0	0	0	0	0	0	0	0	0	0	0	0	0	0	0	0	0	0	0	0	0	0	0	0	0	0	0	0	0	0	0	0	0	0
Otu02696	Fungi	Ascomycota	Dothideomycetes	Pleosporales	Cucurbitariaceae	Curreya	sp.	0	0	0	0	0	0	0	0	0	0	0	0	0	0	0	0	0	0	0	0	0	0	0	0	0	0	0	0	0	0	0	0	0	0	0	0	0	0	0	0	0	0
Otu02697	Fungi	Ascomycota	Sordariomycetes	Hypocreales	Hypocreales_family_Incertae_sedis	Acremonium	sp.	0	0	0	0	0	0	0	0	0	0	0	0	0	0	0	0	0	0	0	0	0	0	0	0	0	0	94	0	0	0	0	0	0	0	0	0	0	0	0	0	0	0
Otu02701	Fungi	Ascomycota						0	0	0	0	0	0	0	0	0	0	0	0	0	0	0	0	0	0	0	0	0	0	0	0	0	0	0	0	0	0	0	0	0	0	0	0	0	0	0	0	0	0
Otu02706	Fungi	Ascomycota	Eurotiomycetes	Verrucariales	Verrucariaceae	Verrucaria	viridula	0	0	0	0	0	0	0	0	0	0	0	0	0	0	0	0	0	154	0	0	0	0	0	0	0	0	0	0	0	0	0	0	0	0	0	0	0	0	0	0	0	0
Otu02711	Fungi	Ascomycota	Dothideomycetes	Pleosporales	Pleosporaceae	Curvularia	alcornii	0	0	0	0	0	0	0	0	0	0	0	0	0	0	0	0	0	0	0	0	0	0	0	0	0	0	0	0	0	0	0	0	0	0	0	0	0	0	0	0	0	0
Otu02713	Fungi	Ascomycota	Dothideomycetes	Pleosporales	Venturiaceae			0	0	0	0	0	0	0	0	0	0	0	0	0	0	0	0	0	0	0	0	0	0	0	0	0	0	0	0	0	0	0	0	0	0	0	0	0	0	0	0	0	0
Otu02714	Fungi	Ascomycota	Dothideomycetes	Pleosporales	Pleosporaceae	Cochliobolus	microlaenae	0	0	0	0	0	0	0	0	0	0	0	0	0	0	0	0	0	0	0	0	0	0	0	0	0	0	0	0	0	0	0	0	0	0	0	0	0	0	0	0	0	0
Otu02720	Fungi	Ascomycota	Dothideomycetes	Dothideomycetes_order_Incertae_sedis	Pseudeurotiaceae	Pseudeurotium	sp.	0	0	0	0	0	0	0	0	0	0	0	0	0	0	0	0	0	0	0	0	0	0	0	0	0	0	0	0	0	0	0	0	0	0	0	0	0	0	0	0	0	0
Otu02725	Fungi	Ascomycota	Dothideomycetes	Pleosporales				0	0	0	0	0	0	0	0	0	0	0	0	0	0	0	0	0	0	0	0	0	0	0	0	0	0	0	0	0	0	0	0	0	0	0	0	0	0	0	0	0	0
Otu02728	Fungi	Ascomycota	Eurotiomycetes	Chaetothyriales	Herpotrichiellaceae			0	0	0	0	0	0	0	0	0	0	0	0	0	151	0	0	0	0	0	0	0	0	0	0	0	0	0	0	0	0	0	0	0	0	0	0	0	0	0	0	0	0
Otu02733	Fungi	Ascomycota	Sordariomycetes	Hypocreales				0	0	0	0	0	0	0	0	0	0	0	0	0	0	0	0	0	0	0	0	0	0	0	0	0	0	0	0	0	0	0	0	0	0	0	0	0	0	0	0	0	0
Otu02735	Fungi	Ascomycota	Eurotiomycetes	Chaetothyriales	Chaetothyriales_family_Incertae_sedis	Coniosporium	sp.	0	0	0	0	0	0	0	0	0	0	0	0	0	0	0	0	0	0	0	0	0	0	0	0	0	0	0	0	0	0	0	0	0	0	0	0	0	0	0	0	0	0
Otu02737	Fungi	Ascomycota	Taphrinomycetes	Taphrinales	Taphrinaceae	Taphrina	flavorubra	0	0	0	0	0	0	0	0	0	0	0	0	0	0	0	0	0	0	0	0	0	0	0	0	0	0	0	0	0	0	0	0	0	0	0	0	0	0	0	0	0	0
Otu02739	Fungi	Ascomycota	Sordariomycetes	Hypocreales	Nectriaceae	Volutella	consors	0	0	0	0	0	0	0	0	0	0	0	0	0	0	0	0	0	0	0	0	0	0	0	0	0	0	0	0	0	0	0	0	0	0	0	0	0	0	0	0	0	0
Otu02740	Fungi	Ascomycota	Sordariomycetes	Sordariales	Chaetomiaceae			0	0	0	0	0	0	0	0	0	0	0	0	0	0	0	0	0	0	0	0	0	0	0	0	0	0	0	0	0	0	0	0	0	0	0	0	0	0	0	0	0	0
Otu02741	Fungi	Ascomycota						0	0	0	0	0	0	0	0	0	0	0	0	0	0	0	0	0	0	0	0	0	0	0	0	0	0	0	0	0	0	0	0	0	0	0	0	0	0	0	0	0	0
Otu02743	Fungi	Ascomycota	Sordariomycetes	Myrmecridiales	Myrmecridiaceae	Myrmecridium	schulzeri	0	0	0	0	0	0	0	0	0	0	0	0	0	0	0	0	0	0	0	0	0	0	0	0	0	0	0	0	0	0	0	0	0	0	0	0	0	0	0	0	0	0
Otu02746	Fungi	Ascomycota	Dothideomycetes	Pleosporales	Pleosporaceae	Curvularia	sp.	0	0	0	0	0	0	0	0	0	0	0	0	0	0	0	0	0	0	0	0	0	0	0	0	0	0	0	0	0	0	0	0	0	0	0	0	0	0	0	0	0	0
Otu02748	Fungi	Ascomycota	Sordariomycetes	Hypocreales	Bionectriaceae	Stephanonectria	sp.	0	0	0	0	0	0	0	0	0	0	0	0	0	0	0	0	0	0	0	0	0	0	0	0	0	0	0	0	0	0	0	0	0	0	0	0	0	0	0	0	0	0
Otu02751	Fungi	Ascomycota	Dothideomycetes	Pleosporales	Montagnulaceae	Paraconiothyrium	sp.	0	0	0	0	0	0	0	0	0	0	0	0	0	0	0	0	0	0	0	0	0	0	0	0	0	0	0	0	0	0	0	0	0	0	0	0	0	0	0	0	0	0
Otu02753	Fungi	Ascomycota	Sordariomycetes	Hypocreales	Hypocreaceae			0	0	0	0	0	0	0	0	0	0	0	0	0	0	0	0	0	0	0	0	0	0	0	0	0	0	0	0	0	0	0	0	0	0	0	0	0	0	0	0	0	0
Otu02754	Fungi	Ascomycota						147	0	0	0	0	0	0	0	0	0	0	0	0	0	0	0	0	0	0	0	0	0	0	0	0	0	0	0	0	0	0	0	0	0	0	0	0	0	0	0	0	0
Otu02756	Fungi	Ascomycota	Sordariomycetes	Sordariales	Chaetomiaceae	Chaetomium		0	0	0	0	0	0	0	0	0	0	0	0	0	0	0	0	0	0	0	0	0	0	0	0	0	0	0	0	0	0	0	0	0	0	0	0	0	0	0	0	0	0
Otu02758	Fungi	Ascomycota	Dothideomycetes	Pleosporales				0	0	0	0	0	0	0	0	0	0	0	0	0	0	0	0	0	0	0	0	0	0	0	0	0	0	0	0	0	0	0	0	0	0	0	0	0	0	0	0	0	0
Otu02762	Fungi	Ascomycota	Sordariomycetes	Sordariales	Lasiosphaeriaceae	Podospora	inflatula	0	0	0	0	0	0	0	0	0	0	0	0	0	0	0	0	0	0	0	0	0	0	0	0	0	0	0	0	0	0	0	0	0	0	0	0	0	0	0	0	0	0
Otu02765	Fungi	Ascomycota	Dothideomycetes	Pleosporales				0	0	0	0	0	0	0	0	0	0	0	0	0	0	0	0	0	0	0	0	0	0	0	0	0	0	0	0	0	0	0	0	0	0	0	0	0	0	0	0	0	0
Otu02770	Fungi	Ascomycota	Dothideomycetes	Pleosporales	Montagnulaceae	Deniquelata	barringtoniae	0	0	0	0	0	0	0	0	0	0	0	0	0	0	0	0	0	0	0	0	0	0	0	0	0	0	0	0	0	0	0	0	0	0	0	0	0	0	0	0	0	0
Otu02774	Fungi	Ascomycota						0	0	0	0	0	0	0	0	0	0	0	0	0	0	0	0	0	0	0	0	0	0	0	0	0	0	0	0	0	0	0	0	0	0	0	0	0	0	0	0	0	0
Otu02775	Fungi	Ascomycota	Sordariomycetes	Hypocreales	Hypocreales_family_Incertae_sedis	Geosmithia	sp.	0	0	0	0	0	0	0	0	0	0	0	0	0	0	0	0	0	0	0	0	0	0	0	0	0	0	0	0	0	0	0	0	0	0	0	0	0	0	0	0	0	0
Otu02776	Fungi	Ascomycota	Leotiomycetes	Helotiales				0	0	0	0	0	0	0	0	0	0	0	0	0	0	0	0	0	0	0	0	0	0	0	0	0	0	0	0	0	0	0	0	0	0	0	0	0	0	0	0	0	0
Otu02777	Fungi	Ascomycota						0	0	0	0	0	0	0	0	0	0	0	0	0	0	0	0	0	0	0	0	0	0	0	0	0	0	0	0	0	0	0	0	0	0	0	0	0	0	0	0	0	0
Otu02796	Fungi	Ascomycota	Sordariomycetes	Microascales				0	0	0	0	0	0	0	0	0	0	0	0	0	0	0	0	0	0	0	0	0	0	0	0	0	0	0	0	0	0	0	0	0	0	0	0	0	0	0	0	0	0
Otu02800	Fungi	Ascomycota	Dothideomycetes	Pleosporales	Sporormiaceae			0	0	0	0	0	0	0	0	0	0	0	0	0	0	0	0	0	0	0	0	0	1	0	0	0	0	0	0	0	0	0	0	0	0	0	0	4	0	0	0	0	0
Otu02804	Fungi	Ascomycota	Sordariomycetes					0	0	0	0	0	0	0	0	0	0	0	0	0	0	0	0	0	0	0	0	0	0	0	0	0	0	0	0	0	0	0	0	0	0	0	0	0	0	0	0	0	0
Otu02805	Fungi	Ascomycota	Eurotiomycetes	Eurotiales	Trichocomaceae	Penicillium	sp.	11	0	0	0	0	0	0	0	0	0	0	0	0	0	0	0	0	0	0	0	0	0	0	0	0	0	0	0	0	0	0	0	0	0	0	0	0	0	0	0	0	0
Otu02808	Fungi	Ascomycota						0	0	0	0	0	0	0	0	0	0	0	0	0	0	0	0	0	0	0	0	0	0	0	0	0	0	0	0	0	0	0	0	0	0	0	0	0	0	0	0	0	0
Otu02820	Fungi	Ascomycota	Dothideomycetes	Pleosporales	Montagnulaceae			0	0	0	0	0	0	0	0	0	0	0	0	0	0	0	0	0	0	0	0	0	10	0	0	0	0	0	0	0	0	0	0	0	0	0	0	0	0	0	0	0	0
Otu02821	Fungi	Ascomycota	Saccharomycetes	Saccharomycetales				0	0	0	0	0	0	0	0	0	0	0	0	0	0	0	0	0	0	0	0	0	0	0	0	0	0	0	0	0	0	0	0	0	0	0	0	0	0	0	0	0	0
Otu02826	Fungi	Ascomycota	Dothideomycetes	Pleosporales	Cucurbitariaceae	Pyrenochaetopsis	leptospora	0	0	0	0	0	0	0	0	0	0	0	0	0	0	0	0	0	0	0	0	0	0	0	0	0	0	0	0	0	0	0	0	0	0	0	0	0	0	0	0	0	0
Otu02832	Fungi	Ascomycota	Dothideomycetes	Capnodiales	Mycosphaerellaceae			0	0	0	0	0	0	0	0	0	0	0	0	0	0	0	0	0	0	0	0	0	0	0	0	0	0	0	0	0	0	0	0	0	0	0	0	0	0	0	0	0	0
Otu02834	Fungi	Ascomycota	Dothideomycetes	Pleosporales	Phaeosphaeriaceae	Sclerostagonospora	sp.	0	0	0	0	0	0	0	0	0	0	0	0	0	0	0	0	0	0	0	0	0	0	0	0	0	0	0	0	0	0	0	0	0	0	0	0	0	0	0	0	0	0
Otu02835	Fungi	Ascomycota	Dothideomycetes	Capnodiales	Davidiellaceae			0	0	0	3	0	0	0	0	0	2	0	0	3	0	0	0	2	0	0	0	0	5	0	0	0	0	0	0	0	0	0	0	0	2	0	0	0	0	0	0	0	0
Otu02837	Fungi	Ascomycota	Dothideomycetes	Pleosporales	Pleosporaceae			0	0	0	0	0	0	0	0	0	0	0	0	0	0	0	0	0	0	0	0	0	0	0	0	0	0	0	0	0	0	0	0	0	0	0	0	0	0	0	0	0	0
Otu02838	Fungi	Ascomycota	Leotiomycetes	Sareales	Sareaceae	Sarea	sp.	0	0	0	0	0	0	0	0	0	0	0	0	0	0	0	0	0	0	0	0	0	0	0	0	0	0	0	0	0	0	0	0	0	0	0	0	0	0	0	0	0	0
Otu02841	Fungi	Ascomycota	Sordariomycetes		Magnaporthaceae	Magnaporthe	grisea	5	0	0	0	0	0	0	0	0	0	0	0	0	0	0	0	0	0	0	0	0	0	0	0	0	0	0	0	0	0	0	0	0	0	0	0	0	0	0	0	0	0
Otu02843	Fungi	Ascomycota	Sordariomycetes	Sordariales	Chaetomiaceae			0	0	0	0	0	0	0	0	0	0	0	0	0	0	0	0	0	0	0	0	0	0	0	0	0	0	0	0	0	0	0	0	0	0	0	0	0	0	0	0	0	0
Otu02852	Fungi	Ascomycota	Eurotiomycetes	Eurotiales	Trichocomaceae	Aspergillus	brasiliensis	0	0	0	0	0	0	0	0	0	0	0	0	0	0	0	0	0	0	0	0	0	0	0	0	0	0	0	0	0	0	0	0	0	0	0	0	0	0	0	0	0	0
Otu02853	Fungi	Ascomycota	Eurotiomycetes	Chaetothyriales	Herpotrichiellaceae	Exophiala	exophialae	0	0	0	0	0	0	0	0	0	0	0	0	0	0	0	0	0	0	0	0	0	0	0	0	0	0	0	0	0	0	0	0	0	0	0	0	0	120	0	0	0	0
Otu02854	Fungi	Ascomycota	Leotiomycetes	Helotiales				0	0	0	0	0	0	0	0	0	0	0	0	0	0	0	0	0	0	0	0	0	0	0	0	0	0	0	0	0	0	0	0	0	0	0	0	0	0	0	0	0	0
Otu02858	Fungi	Ascomycota	Sordariomycetes	Trichosphaeriales				1	0	0	0	0	0	0	0	0	0	0	0	0	0	0	0	0	0	0	0	0	3	0	0	0	0	0	0	0	0	0	0	0	0	0	0	0	0	0	0	0	0
Otu02863	Fungi	Ascomycota	Sordariomycetes	Diaporthales	Togniniaceae	Phaeoacremonium	tuscanum	0	0	0	0	0	0	0	0	0	0	0	0	0	0	0	0	0	0	0	0	0	0	0	0	0	0	0	0	0	0	0	0	0	0	0	0	0	0	0	0	0	0
Otu02866	Fungi	Ascomycota	Leotiomycetes	Helotiales	Rutstroemiaceae			0	0	0	0	0	0	0	0	0	0	0	0	0	0	0	0	0	0	0	0	0	0	0	0	0	0	0	0	0	0	0	0	0	0	0	0	0	0	0	0	0	0
Otu02867	Fungi	Ascomycota	Sordariomycetes	Diaporthales	Tubakiaceae	Tubakia	sp.	0	0	0	0	0	0	0	0	0	0	0	0	0	0	0	0	0	0	0	0	0	0	0	0	0	0	0	0	0	0	0	0	0	0	0	0	0	0	0	0	0	0
Otu02870	Fungi	Ascomycota	Dothideomycetes	Pleosporales	Tubeufiaceae			0	0	0	0	0	0	0	0	0	0	0	0	0	0	0	0	0	0	0	0	0	0	0	0	0	0	0	0	0	0	0	0	0	0	0	0	0	0	0	0	0	0
Otu02871	Fungi	Ascomycota	Dothideomycetes	Pleosporales				0	0	0	0	0	0	0	0	0	0	0	0	0	0	0	0	0	0	0	0	0	0	0	0	0	0	0	0	0	0	0	0	0	0	0	0	0	0	0	0	0	0
Otu02872	Fungi	Ascomycota	Sordariomycetes	Hypocreales	Cordycipitaceae	Cordyceps	bassiana	0	0	0	0	1	0	0	0	0	0	0	0	0	0	0	0	0	0	0	0	0	0	0	0	0	0	0	0	0	0	0	0	0	0	0	0	0	0	0	0	0	0
Otu02874	Fungi	Ascomycota	Dothideomycetes	Pleosporales	Cucurbitariaceae	Pyrenochaetopsis	leptospora	0	0	0	0	0	0	0	0	0	0	0	0	0	0	0	0	0	0	0	0	0	0	0	0	0	0	0	0	0	0	0	0	0	0	0	0	0	0	0	0	0	0
Otu02875	Fungi	Ascomycota	Sordariomycetes	Hypocreales	Stachybotryaceae	Stachybotrys	sp.	0	0	0	0	0	0	0	0	0	0	0	0	0	0	0	0	0	0	0	0	0	0	0	0	0	0	0	0	0	0	0	0	0	0	0	0	0	0	0	0	0	0
Otu02877	Fungi	Ascomycota	Dothideomycetes					0	0	0	0	0	0	0	0	0	0	0	0	0	0	0	0	0	0	0	0	0	0	0	0	0	0	0	0	0	0	0	0	0	0	0	0	0	0	0	0	0	0
Otu02878	Fungi	Ascomycota						0	0	0	0	0	0	0	0	0	0	0	0	0	0	0	0	0	0	0	0	0	10	0	0	0	0	0	0	0	0	0	0	0	0	0	0	0	0	0	0	0	0
Otu02879	Fungi	Ascomycota						0	0	0	0	0	0	0	0	0	0	0	0	0	0	0	0	0	0	0	0	0	0	0	0	0	0	0	0	0	0	0	0	0	0	0	0	0	0	0	0	0	0
Otu02881	Fungi	Ascomycota	Sordariomycetes	Hypocreales				0	0	0	0	0	0	0	0	0	0	0	0	0	0	0	0	0	0	0	0	0	0	0	0	0	0	0	0	0	0	0	0	0	0	0	0	0	0	0	0	0	0
Otu02886	Fungi	Ascomycota	Sordariomycetes	Diaporthales	Togniniaceae	Togninia	sp.	12	0	0	0	0	0	0	0	0	0	0	0	0	0	0	0	0	0	0	0	0	0	0	0	0	0	0	0	0	0	0	0	0	0	0	0	0	0	0	0	0	0
Otu02887	Fungi	Ascomycota	Dothideomycetes	Myriangiales				0	0	0	0	0	0	0	0	0	0	0	0	0	0	0	0	0	0	0	0	0	0	0	0	0	0	0	0	0	0	0	0	0	0	0	0	0	0	0	0	0	0
Otu02891	Fungi	Ascomycota	Sordariomycetes	Xylariales	Diatrypaceae	Diatrype	sp.	12	0	0	0	0	0	0	0	0	0	0	0	0	0	0	0	0	0	0	0	0	0	0	0	0	0	0	0	0	0	0	0	0	0	0	0	0	0	0	0	0	0
Otu02892	Fungi	Ascomycota	Sordariomycetes	Xylariales				0	0	0	0	0	0	0	0	0	0	0	0	0	0	0	0	0	0	0	0	0	0	0	0	0	0	0	0	0	0	0	0	0	0	0	0	0	0	0	0	0	0
Otu02896	Fungi	Ascomycota						0	0	0	0	0	0	0	0	0	0	0	0	0	0	0	0	0	0	0	0	0	0	0	0	0	0	0	0	0	0	0	0	0	0	0	0	0	0	0	0	0	0
Otu02901	Fungi	Ascomycota	Sordariomycetes	Xylariales	Xylariaceae	Coniolariella	hispanica	0	0	0	0	0	0	0	0	0	0	0	0	0	0	0	0	0	0	0	0	0	0	0	0	0	0	0	0	0	0	0	0	0	0	0	0	0	0	0	0	0	0
Otu02904	Fungi	Ascomycota	Eurotiomycetes	Eurotiales	Thermoascaceae	Thermoascus	crustaceus	0	0	0	0	0	0	0	0	0	0	0	0	0	0	0	0	0	0	0	0	0	0	0	0	0	0	0	0	0	0	0	0	0	0	0	0	0	0	0	0	0	0
Otu02912	Fungi	Ascomycota	Sordariomycetes	Sordariales	Chaetomiaceae	Chaetomium		0	0	0	0	0	0	0	0	0	0	0	0	0	0	0	0	0	0	0	0	0	0	0	0	0	0	0	0	0	0	0	0	0	0	0	0	0	0	0	0	0	0
Otu02918	Fungi	Ascomycota	Eurotiomycetes	Eurotiales	Trichocomaceae	Penicillium	sp.	0	0	0	0	0	0	0	0	0	0	0	0	0	0	0	0	0	0	0	0	0	0	0	0	0	0	3	0	0	0	0	2	8	0	0	0	0	0	0	0	0	0
Otu02922	Fungi	Ascomycota	Sordariomycetes	Xylariales	Xylariaceae	Annulohypoxylon	sp.	0	0	0	0	0	0	0	0	0	0	0	0	0	0	0	0	0	0	0	0	0	0	0	0	0	0	0	0	0	0	0	0	0	0	0	0	0	0	0	0	0	0
Otu02925	Fungi	Ascomycota						0	0	0	0	0	0	0	0	0	0	0	0	0	0	0	0	0	0	0	0	0	0	0	0	0	0	0	0	0	0	0	0	0	0	0	0	0	0	0	0	0	0
Otu02927	Fungi	Ascomycota						0	0	0	0	0	0	0	0	0	0	0	0	0	0	0	0	0	0	0	0	0	0	0	0	0	0	0	0	0	0	0	0	0	0	0	0	0	0	0	0	0	0
Otu02928	Fungi	Ascomycota						0	0	0	0	0	0	0	0	0	0	0	0	0	0	0	0	0	0	0	0	0	0	0	0	0	0	0	0	0	0	0	0	0	0	0	0	0	0	0	0	0	0
Otu02931	Fungi	Ascomycota	Dothideomycetes	Pleosporales				0	0	0	0	0	0	0	0	0	0	0	0	0	0	0	0	0	0	0	0	0	0	0	0	0	0	0	0	0	0	0	0	0	0	0	0	0	0	0	0	0	0
Otu02933	Fungi	Ascomycota	Dothideomycetes	Pleosporales				0	0	0	0	0	0	0	0	0	0	0	0	0	0	0	0	0	0	0	0	0	0	0	0	0	0	0	0	0	0	0	0	0	0	0	0	0	0	0	0	0	0
Otu02939	Fungi	Ascomycota	Sordariomycetes	Hypocreales	Clavicipitaceae	Myriogenospora	atramentosa	0	0	0	0	0	0	0	0	0	0	0	0	0	0	0	0	0	0	0	0	0	0	0	0	0	0	0	0	0	0	0	0	0	0	0	0	0	0	0	0	0	0
Otu02943	Fungi	Ascomycota	Sordariomycetes	Sordariales	Cephalothecaceae			0	0	0	0	0	0	0	0	0	0	0	0	0	0	0	0	0	0	0	0	0	0	0	0	0	0	0	0	0	0	0	0	0	0	0	0	0	0	0	0	0	0
Otu02944	Fungi	Ascomycota	Sordariomycetes	Hypocreales	Nectriaceae	Gibberella	intricans	0	0	0	0	0	0	0	0	0	0	0	0	0	0	0	0	0	0	0	0	0	0	0	0	0	0	0	0	0	0	0	0	0	0	0	0	0	0	0	0	0	0
Otu02946	Fungi	Ascomycota	Sordariomycetes					0	0	0	0	0	0	0	0	0	0	0	0	0	0	0	0	0	0	0	0	0	0	0	0	0	0	0	0	0	0	0	0	0	0	0	0	0	0	0	0	0	0
Otu02955	Fungi	Ascomycota						0	0	0	0	0	0	0	0	0	0	0	0	0	0	0	0	0	0	0	0	0	0	0	0	0	0	0	0	0	0	0	0	0	0	0	0	0	0	0	0	0	0
Otu02957	Fungi	Ascomycota	Sordariomycetes	Myrmecridiales	Myrmecridiaceae	Myrmecridium	schulzeri	0	0	0	0	0	0	0	0	0	0	0	0	0	0	0	0	0	0	0	0	0	0	0	0	0	0	0	0	0	0	0	0	0	0	0	0	0	0	0	0	0	0
Otu02960	Fungi	Ascomycota						0	0	0	0	0	0	0	0	0	0	0	0	0	0	0	0	0	0	0	0	0	0	0	0	0	0	0	0	0	0	0	0	0	0	0	0	0	0	0	0	0	0
Otu02967	Fungi	Ascomycota	Eurotiomycetes	Eurotiales	Trichocomaceae			0	0	0	0	0	0	0	0	0	0	0	0	0	0	0	0	0	0	0	0	0	0	0	0	0	0	0	0	0	0	0	0	0	0	0	0	0	0	0	0	0	0
Otu02969	Fungi	Ascomycota	Sordariomycetes	Hypocreales	Hypocreaceae	Trichoderma	sp.	0	0	0	0	0	0	0	0	0	0	0	0	0	0	0	0	0	0	0	0	0	0	0	0	0	0	0	0	0	0	0	0	0	0	0	0	0	0	0	0	0	0
Otu02970	Fungi	Ascomycota	Dothideomycetes	Pleosporales				0	0	0	0	0	0	0	0	0	0	0	0	0	0	0	0	0	0	0	0	0	0	0	0	0	0	0	0	0	0	0	0	0	0	0	0	0	0	0	0	0	0
Otu02972	Fungi	Ascomycota	Sordariomycetes	Hypocreales	Stachybotryaceae	Myrothecium	inundatum	0	0	0	0	0	0	0	0	0	0	0	0	0	0	0	0	0	0	0	0	0	0	0	0	0	0	0	0	0	0	0	0	0	0	0	0	0	0	0	0	0	0
Otu02973	Fungi	Ascomycota	Orbiliomycetes	Orbiliales	Orbiliaceae	Dactylella	iridis	0	0	0	0	0	0	0	0	0	0	0	0	0	0	0	0	0	0	0	0	0	0	0	0	0	0	0	0	0	0	0	0	0	0	0	0	0	0	0	0	0	0
Otu02974	Fungi	Ascomycota	Dothideomycetes	Pleosporales				0	0	0	0	0	0	0	0	0	0	0	0	0	0	0	0	0	0	0	0	0	0	0	0	0	0	0	0	0	0	0	0	0	0	0	0	0	0	0	0	0	0
Otu02977	Fungi	Ascomycota	Sordariomycetes	Hypocreales	Cordycipitaceae	Lecanicillium	muscarium	0	0	0	0	0	0	0	0	0	0	0	0	0	0	0	0	0	0	0	0	0	0	0	0	0	0	0	0	0	0	0	0	0	0	0	122	0	0	0	0	0	0
Otu02982	Fungi	Ascomycota	Sordariomycetes	Sordariales	Lasiosphaeriaceae	Zopfiella	sp.	0	0	0	0	0	0	0	0	0	0	0	0	0	0	0	0	0	0	0	0	0	0	0	0	0	0	0	0	0	0	0	0	0	0	0	0	0	0	0	0	0	0
Otu02990	Fungi	Ascomycota	Sordariomycetes	Hypocreales	Stachybotryaceae	Stachybotrys	kampalensis	0	0	0	0	0	0	0	0	0	0	0	0	0	0	0	0	0	0	0	0	0	0	0	0	0	0	0	0	0	0	0	0	0	0	0	0	0	0	0	0	0	0
Otu02991	Fungi	Ascomycota	Dothideomycetes					0	0	0	0	0	0	0	0	0	0	0	0	0	0	0	0	0	0	0	0	0	0	0	0	0	0	0	0	0	0	0	0	0	0	0	0	0	0	0	0	0	0
Otu02992	Fungi	Ascomycota	Sordariomycetes	Sordariales	Chaetomiaceae	Chaetomium	nigricolor	0	0	0	0	0	0	0	0	0	0	0	0	0	0	0	0	0	0	0	0	0	0	0	0	0	0	0	0	0	0	0	0	0	0	0	0	0	0	0	0	0	0
Otu02996	Fungi	Ascomycota	Leotiomycetes	Helotiales	Helotiales_family_Incertae_sedis	Xylogone	sp.	0	0	0	0	0	0	0	0	0	0	0	0	0	0	0	0	0	0	0	0	0	0	0	0	0	0	0	0	0	0	0	0	0	0	0	0	0	0	0	0	0	0
Otu02998	Fungi	Ascomycota	Sordariomycetes	Microascales	Microascaceae			0	0	0	0	0	0	0	0	0	0	0	0	0	0	0	0	0	0	0	0	0	0	0	0	0	0	0	0	0	0	0	0	0	0	0	0	0	0	0	0	0	0
Otu02999	Fungi	Ascomycota	Dothideomycetes	Pleosporales	Pleosporaceae	Curvularia	sp.	0	0	0	0	0	0	0	0	0	0	0	0	0	0	0	0	0	0	0	0	0	0	0	0	0	0	0	0	0	0	0	0	0	0	0	0	0	0	0	0	0	0
Otu03007	Fungi	Ascomycota	Sordariomycetes	Xylariales	Diatrypaceae	Eutypa	sp.	0	0	0	0	0	0	0	0	0	0	0	0	0	0	0	0	0	0	0	0	0	0	0	0	0	0	0	0	0	0	0	0	0	0	0	0	0	0	0	0	0	0
Otu03009	Fungi	Ascomycota	Sordariomycetes	Sordariales	Chaetomiaceae	Chaetomium	sp.	0	0	0	0	0	0	0	0	0	0	0	0	0	0	0	0	0	0	0	0	0	0	0	0	0	0	0	0	0	0	0	0	0	0	0	0	0	0	0	0	0	0
Otu03021	Fungi	Ascomycota	Dothideomycetes	Pleosporales	Lophiostomataceae	Lophiostoma	sp.	0	0	0	0	0	0	0	0	0	0	0	0	0	0	0	0	0	0	0	0	0	0	0	0	0	0	0	0	0	0	0	0	0	0	0	0	0	0	0	0	0	0
Otu03023	Fungi	Ascomycota	Dothideomycetes	Pleosporales	Cucurbitariaceae	Pyrenochaetopsis	leptospora	0	0	0	0	0	0	0	0	0	0	0	0	0	0	0	0	0	0	0	0	0	0	0	0	0	0	0	0	0	0	0	0	0	0	0	0	0	0	0	0	0	0
Otu03026	Fungi	Ascomycota	Dothideomycetes	Pleosporales				14	0	0	0	0	0	0	0	0	0	0	0	0	0	0	0	0	0	0	0	0	2	0	0	0	0	0	0	0	0	0	0	0	0	0	0	0	0	0	0	0	0
Otu03027	Fungi	Ascomycota	Dothideomycetes	Pleosporales	Cucurbitariaceae	Curreya	sp.	0	0	0	0	0	0	0	0	0	0	0	0	0	0	0	0	0	0	0	0	0	2	0	0	0	0	0	0	0	0	0	0	0	0	0	0	0	0	0	0	0	0
Otu03028	Fungi	Ascomycota	Dothideomycetes	Capnodiales	Davidiellaceae			0	0	0	0	0	0	0	0	2	0	2	0	2	2	0	0	0	0	1	0	0	0	0	0	0	0	2	1	2	1	1	4	0	8	1	3	2	0	0	0	0	0
Otu03030	Fungi	Ascomycota	Lecanoromycetes	Teloschistales	Teloschistaceae	Xanthoria	fallax	0	0	0	0	0	0	0	0	0	0	0	0	0	0	0	0	0	0	0	0	0	0	0	0	0	0	0	0	0	0	0	0	0	0	0	0	0	0	0	0	0	0
Otu03036	Fungi	Ascomycota	Sordariomycetes	Hypocreales	Stachybotryaceae	Myrothecium	cinctum	0	0	0	0	0	0	0	0	0	0	0	0	0	0	0	0	0	0	0	0	0	0	0	0	0	0	0	0	0	0	0	0	0	0	0	0	0	0	0	0	0	0
Otu03043	Fungi	Ascomycota						0	0	0	0	0	0	0	0	0	0	0	0	0	0	0	0	0	0	0	0	0	0	0	0	0	0	0	0	0	0	0	0	0	118	0	0	0	0	0	0	0	0
Otu03045	Fungi	Ascomycota	Leotiomycetes	Helotiales	Helotiales_family_Incertae_sedis	Cadophora	sp.	0	0	0	0	0	0	0	0	0	0	0	0	0	0	1	0	0	0	0	0	0	0	0	0	0	0	0	0	0	0	0	0	0	0	0	0	0	0	0	0	0	0
Otu03048	Fungi	Ascomycota	Dothideomycetes	Capnodiales	Teratosphaeriaceae			0	0	0	0	0	0	0	0	0	0	0	0	0	0	0	0	0	0	0	0	0	0	0	0	0	0	0	0	0	0	0	0	0	0	0	0	0	0	0	0	0	0
Otu03049	Fungi	Ascomycota	Sordariomycetes	Xylariales	Amphisphaeriaceae	Monochaetia	sp.	29	0	0	0	0	0	0	0	0	0	0	0	0	0	0	0	0	0	0	0	0	0	0	0	0	0	0	0	0	0	0	0	0	0	0	0	0	0	0	0	0	0
Otu03051	Fungi	Ascomycota						0	0	0	0	0	0	0	0	0	0	0	0	0	0	0	0	0	0	0	0	0	0	0	0	0	0	0	0	0	0	0	0	0	0	0	0	0	0	0	0	0	0
Otu03058	Fungi	Ascomycota	Eurotiomycetes	Eurotiales	Trichocomaceae	Penicillium	sp.	1	0	0	0	0	0	0	0	0	18	0	0	0	0	0	0	0	0	0	0	0	0	0	0	0	0	0	0	0	0	0	0	0	0	0	0	0	0	0	0	0	0
Otu03061	Fungi	Ascomycota						0	0	0	0	0	0	0	0	0	0	0	0	0	0	0	0	0	0	0	0	0	0	0	0	0	0	0	0	0	0	0	0	0	0	0	0	0	0	0	0	0	0
Otu03066	Fungi	Ascomycota	Eurotiomycetes	Eurotiales	Trichocomaceae	Penicillium	sp.	0	0	0	0	0	0	0	0	0	0	0	0	0	0	0	0	0	0	0	0	0	0	0	0	0	0	0	0	0	0	0	0	0	0	0	0	0	0	0	0	0	0
Otu03079	Fungi	Ascomycota	Sordariomycetes	Microascales				0	0	0	0	0	0	0	0	0	0	0	0	0	0	0	0	0	0	0	0	0	0	0	0	0	0	0	0	0	0	0	0	0	0	0	0	0	0	0	0	0	0
Otu03082	Fungi	Ascomycota	Lecanoromycetes	Lecanorales	Ramalinaceae			0	0	0	0	0	0	0	0	0	0	0	0	0	0	0	0	0	0	0	0	0	0	0	0	0	0	0	0	0	0	0	0	0	0	0	0	0	0	0	0	0	0
Otu03084	Fungi	Ascomycota	Dothideomycetes					113	0	0	0	0	0	0	0	0	0	0	0	0	0	0	0	0	0	0	0	0	0	0	0	0	0	0	0	0	0	0	0	0	0	0	0	0	0	0	0	0	0
Otu03086	Fungi	Ascomycota	Eurotiomycetes	Eurotiales	Trichocomaceae	Penicillium	sp.	0	0	0	0	0	0	0	0	0	0	0	0	0	0	0	0	0	0	0	114	0	0	0	0	0	0	0	0	0	0	0	0	0	0	0	0	0	0	0	0	0	0
Otu03088	Fungi	Ascomycota	Dothideomycetes	Dothideomycetes_order_Incertae_sedis	Eremomycetaceae	Arthrographis	sp.	10	0	0	0	0	0	0	0	0	0	0	0	0	0	0	0	0	0	0	0	0	0	0	0	0	0	0	0	0	0	0	0	0	0	0	0	0	0	0	0	0	0
Otu03089	Fungi	Ascomycota	Sordariomycetes	Xylariales	Diatrypaceae	Eutypella	scoparia	50	0	0	0	0	0	0	0	0	0	0	0	0	0	0	0	0	0	0	0	0	0	0	0	0	0	0	0	0	0	0	0	0	0	0	0	0	0	0	0	0	0
Otu03090	Fungi	Ascomycota						0	0	0	0	0	0	0	0	0	0	0	0	0	0	0	0	0	0	0	0	0	0	0	0	0	0	0	0	0	0	0	0	0	0	0	0	0	0	0	0	0	0
Otu03095	Fungi	Ascomycota	Eurotiomycetes	Eurotiales	Trichocomaceae	Penicillium	sp.	0	0	0	0	0	0	0	0	0	0	0	0	0	0	0	0	0	0	0	0	0	16	0	0	0	0	0	0	0	0	0	0	0	0	0	0	0	0	0	0	0	0
Otu03100	Fungi	Ascomycota	Dothideomycetes	Pleosporales	Pleosporales_family_Incertae_sedis	Phoma	sp.	0	0	0	0	0	0	0	0	0	0	0	0	0	0	0	0	0	0	0	0	0	0	0	0	0	0	0	0	0	0	0	0	0	0	0	0	0	0	0	0	0	0
Otu03101	Fungi	Ascomycota	Dothideomycetes	Pleosporales				0	0	0	0	0	0	0	0	0	0	0	0	0	0	0	0	0	0	0	0	0	0	0	0	0	0	0	0	0	0	0	0	0	0	0	0	0	0	0	0	0	0
Otu03103	Fungi	Ascomycota	Sordariomycetes	Sordariales	Chaetomiaceae	Chaetomium	nigricolor	0	0	0	0	0	0	0	0	0	0	0	0	0	0	0	0	0	0	0	0	0	0	0	0	0	0	0	0	0	0	0	0	0	0	0	0	0	0	0	0	0	0
Otu03109	Fungi	Ascomycota	Sordariomycetes	Hypocreales	Hypocreaceae	Acrostalagmus	sp.	0	0	0	0	0	0	0	0	0	0	0	0	0	0	0	0	0	0	0	0	0	0	0	0	0	0	0	0	0	0	0	0	0	0	0	0	0	0	0	0	0	0
Otu03113	Fungi	Ascomycota	Dothideomycetes	Pleosporales	Montagnulaceae			0	0	0	0	0	0	0	0	0	0	0	0	0	0	0	0	0	0	0	0	0	5	0	0	0	0	0	0	0	0	0	0	0	0	0	0	0	0	0	0	0	0
Otu03114	Fungi	Ascomycota	Sordariomycetes	Hypocreales	Hypocreaceae	Cladobotryum	protrusum	0	0	0	0	0	0	0	0	0	0	0	0	0	0	0	0	0	0	0	0	0	0	0	0	0	0	0	0	0	0	0	0	0	0	0	0	0	0	0	0	0	0
Otu03116	Fungi	Ascomycota						0	0	0	0	0	0	0	0	0	0	0	0	0	0	0	0	0	0	0	0	0	0	0	0	0	0	0	0	0	0	0	0	0	0	0	0	0	0	0	0	0	0
Otu03118	Fungi	Ascomycota	Eurotiomycetes	Eurotiales	Trichocomaceae			0	0	0	0	0	0	0	0	0	0	0	0	0	0	0	0	0	0	0	0	0	0	0	0	0	0	0	0	0	0	0	0	0	0	0	0	0	0	0	0	0	0
Otu03126	Fungi	Ascomycota	Pezizomycetes	Pezizales	Pezizaceae	Pachyphloeus	sp.	0	0	0	0	0	0	0	0	0	0	0	0	0	0	0	0	0	0	0	0	0	0	0	0	0	0	0	0	0	0	0	0	0	0	0	0	0	0	0	0	0	0
Otu03128	Fungi	Ascomycota	Dothideomycetes	Capnodiales	Mycosphaerellaceae	Zymoseptoria	verkleyi	0	0	0	0	0	0	0	0	0	0	0	0	0	0	0	0	0	0	0	0	0	19	0	0	0	0	0	0	0	0	0	0	0	0	0	0	0	0	0	0	0	0
Otu03130	Fungi	Ascomycota	Sordariomycetes	Hypocreales	Hypocreaceae	Trichoderma	sp.	0	0	0	0	0	0	0	0	0	0	0	0	0	0	0	0	0	0	0	0	0	0	0	0	0	0	0	0	0	0	0	0	0	0	0	0	0	0	0	0	0	0
Otu03133	Fungi	Ascomycota	Dothideomycetes	Pleosporales	Montagnulaceae	Paraconiothyrium	sp.	0	0	0	0	0	0	0	0	0	0	0	0	0	0	0	0	0	0	0	0	0	0	0	0	0	0	0	0	0	0	0	0	0	0	0	0	0	0	0	0	0	0
Otu03139	Fungi	Ascomycota	Dothideomycetes	Pleosporales				0	0	0	0	0	0	0	0	0	0	0	0	0	0	0	0	0	0	0	0	0	0	0	0	0	0	0	0	0	0	0	0	0	0	0	0	0	0	0	0	0	0
Otu03140	Fungi	Ascomycota	Dothideomycetes	Pleosporales				0	0	0	0	0	0	0	0	0	0	0	0	0	0	0	0	0	0	0	0	0	0	0	0	0	0	0	0	0	0	0	0	0	0	0	0	0	0	0	0	0	0
Otu03146	Fungi	Ascomycota	Dothideomycetes	Pleosporales				0	0	0	0	0	0	0	0	0	0	0	0	0	0	0	0	0	0	0	0	0	0	0	0	0	0	0	0	0	0	0	0	0	0	0	0	0	0	0	0	0	0
Otu03148	Fungi	Ascomycota	Sordariomycetes	Xylariales	Xylariaceae	Xylaria	sp.	0	0	0	0	0	0	0	0	0	0	0	0	0	0	0	0	0	0	0	0	0	15	0	0	0	0	0	0	0	0	0	0	0	0	0	0	0	0	0	0	0	0
Otu03149	Fungi	Ascomycota	Leotiomycetes	Helotiales	Vibrisseaceae	Phialocephala	hiberna	0	0	0	0	0	0	0	0	0	0	0	0	0	0	0	0	0	0	0	0	0	0	0	0	0	0	0	0	0	0	0	0	0	0	0	0	0	0	0	0	0	0
Otu03150	Fungi	Ascomycota	Eurotiomycetes	Verrucariales	Verrucariaceae	Verrucaria	sp.	0	0	0	0	0	0	0	0	0	0	0	0	0	0	0	0	0	0	0	0	0	0	0	0	0	0	0	0	0	0	0	0	0	0	0	0	0	0	0	0	0	0
Otu03166	Fungi	Ascomycota	Eurotiomycetes	Eurotiales	Trichocomaceae	Aspergillus	sp.	0	0	0	0	0	0	0	0	0	0	0	0	0	0	0	0	0	0	0	0	0	0	0	0	0	0	0	0	0	0	0	0	0	0	0	0	0	0	0	0	0	0
Otu03168	Fungi	Ascomycota						0	0	0	0	0	0	0	0	0	0	0	0	0	0	0	0	0	0	0	0	0	0	0	0	0	0	0	0	0	0	0	0	0	0	0	0	0	0	0	0	0	0
Otu03169	Fungi	Ascomycota	Leotiomycetes	Erysiphales	Erysiphaceae	Golovinomyces	sp.	0	0	0	0	0	0	0	0	0	0	0	0	0	0	0	0	0	0	0	0	0	0	0	0	0	0	0	0	0	0	0	0	0	0	0	0	0	0	0	0	0	0
Otu03172	Fungi	Ascomycota	Sordariomycetes	Coniochaetales	Coniochaetaceae	Coniochaeta	sp.	0	0	0	0	0	0	0	0	0	0	0	0	0	0	0	0	0	0	0	0	0	0	0	0	0	0	0	0	0	0	0	0	0	0	0	0	0	0	0	0	0	0
Otu03175	Fungi	Ascomycota	Sordariomycetes	Sordariales	Chaetomiaceae	Chaetomium	nigricolor	0	0	0	0	0	0	0	0	0	0	0	0	0	0	0	0	0	0	0	0	0	0	0	0	0	0	0	0	0	0	0	0	0	0	0	0	0	0	0	0	0	0
Otu03176	Fungi	Ascomycota	Eurotiomycetes	Eurotiales	Trichocomaceae	Aspergillus	sp.	0	0	0	0	0	0	0	0	0	0	0	0	0	0	0	0	0	0	0	0	0	0	0	0	0	0	0	0	0	0	0	0	0	0	0	0	0	0	0	0	0	0
Otu03179	Fungi	Ascomycota	Eurotiomycetes	Eurotiales	Trichocomaceae	Aspergillus	sp.	0	0	0	0	0	0	0	0	0	0	0	0	0	0	0	0	0	0	0	0	0	0	0	0	0	0	0	0	0	0	0	0	0	0	0	0	0	0	13	0	0	0
Otu03180	Fungi	Ascomycota	Sordariomycetes					0	0	0	0	0	0	0	0	0	0	0	0	0	0	0	0	0	0	0	0	0	0	0	0	0	0	0	0	0	0	0	0	0	0	0	0	0	0	0	0	0	0
Otu03182	Fungi	Ascomycota						0	0	0	0	0	0	0	0	0	0	0	0	0	0	0	0	0	0	0	0	0	0	0	0	0	0	0	0	0	0	0	0	0	0	0	0	0	0	0	0	0	0
Otu03186	Fungi	Ascomycota	Sordariomycetes	Hypocreales	Stachybotryaceae	Stachybotrys	cf. elegans	0	0	0	0	0	0	0	0	0	0	0	0	0	0	0	0	0	0	0	0	0	0	0	0	0	0	0	0	0	0	0	0	0	0	0	0	0	0	0	0	0	0
Otu03189	Fungi	Ascomycota	Eurotiomycetes	Chaetothyriales	Herpotrichiellaceae	Capronia	sp.	0	0	0	0	0	0	0	0	0	0	0	0	0	63	0	0	0	0	0	0	0	0	0	0	0	0	0	0	0	0	0	0	0	0	0	0	0	0	0	0	0	0
Otu03192	Fungi	Ascomycota						0	0	0	0	0	0	0	0	0	0	0	0	0	0	0	0	0	0	0	0	0	0	0	0	0	0	0	0	0	0	0	0	0	0	0	0	0	0	0	0	0	0
Otu03197	Fungi	Ascomycota	Dothideomycetes	Pleosporales				0	0	0	0	0	0	0	0	0	0	0	0	0	0	0	0	0	0	0	0	0	0	0	0	0	0	0	0	0	0	0	0	0	0	15	0	0	0	0	0	0	0
Otu03200	Fungi	Ascomycota	Sordariomycetes	Chaetosphaeriales	Chaetosphaeriaceae	Codinaeopsis	sp.	0	0	0	0	0	0	0	0	0	0	0	0	0	0	0	0	0	0	0	0	0	0	0	0	0	0	0	0	0	0	0	0	0	0	0	0	0	0	0	0	0	0
Otu03201	Fungi	Ascomycota	Dothideomycetes	Pleosporales	Pleosporaceae			0	0	0	0	0	0	0	0	0	0	0	0	0	0	0	0	0	0	0	0	0	0	0	0	0	0	0	0	0	0	0	0	0	0	0	0	0	0	0	0	0	0
Otu03203	Fungi	Ascomycota	Dothideomycetes	Pleosporales	Leptosphaeriaceae	Heterospora	dimorphospora	105	0	0	0	0	0	0	0	0	0	0	0	0	0	0	0	0	0	0	0	0	0	0	0	0	0	0	0	0	0	0	0	0	0	0	0	0	0	0	0	0	0
Otu03205	Fungi	Ascomycota						0	0	0	0	0	0	0	0	0	0	0	0	0	0	0	0	0	0	0	0	0	0	0	0	0	0	0	0	0	0	0	0	0	0	0	0	0	0	0	0	0	0
Otu03212	Fungi	Ascomycota	Eurotiomycetes	Onygenales				0	0	0	0	0	0	0	0	0	0	0	0	0	0	0	0	0	0	0	0	0	0	0	0	0	0	0	0	0	0	0	0	0	0	0	0	0	0	0	0	0	0
Otu03214	Fungi	Ascomycota	Dothideomycetes	Pleosporales	Pleosporaceae			0	0	0	0	0	0	0	0	0	0	0	0	0	0	0	0	0	0	0	0	0	4	0	0	0	0	0	0	0	0	0	0	0	0	0	0	0	0	0	0	0	0
Otu03215	Fungi	Ascomycota	Sordariomycetes	Hypocreales	Stachybotryaceae	Stachybotrys	cf. elegans	0	0	0	0	0	0	0	0	0	0	0	0	0	0	0	0	0	0	0	0	0	0	0	0	0	0	0	0	0	0	0	0	0	0	0	0	0	0	0	0	0	0
Otu03216	Fungi	Ascomycota	Dothideomycetes	Pleosporales				0	0	0	0	0	0	0	0	0	0	0	0	0	0	0	0	0	104	0	0	0	0	0	0	0	0	0	0	0	0	0	0	0	0	0	0	0	0	0	0	0	0
Otu03220	Fungi	Ascomycota	Sordariomycetes	Xylariales				0	0	0	0	0	0	0	0	0	0	0	0	0	0	0	0	0	0	0	0	0	0	0	0	0	0	0	0	0	0	0	0	0	0	0	0	0	0	0	0	0	0
Otu03225	Fungi	Ascomycota	Lecanoromycetes					0	0	0	0	0	0	0	0	0	0	0	0	0	0	0	0	0	0	0	0	0	0	0	0	0	0	0	0	0	0	0	0	0	0	0	0	0	0	0	0	0	0
Otu03226	Fungi	Ascomycota	Eurotiomycetes	Chaetothyriales	Herpotrichiellaceae			0	0	0	0	0	0	0	0	0	0	0	0	0	0	0	0	0	0	0	0	0	0	0	0	0	0	0	0	0	0	0	0	0	0	0	0	0	0	0	0	0	0
Otu03228	Fungi	Ascomycota	Dothideomycetes	Pleosporales				0	0	0	0	0	0	0	0	0	0	0	0	1	0	0	2	0	0	0	0	1	5	0	0	1	0	0	0	0	5	0	1	0	0	0	13	0	0	0	0	0	0
Otu03229	Fungi	Ascomycota	Dothideomycetes	Pleosporales				0	0	0	0	0	0	0	0	0	0	0	0	0	0	0	0	0	0	0	0	0	0	0	0	0	0	0	0	0	0	0	0	0	0	0	0	0	0	0	0	0	0
Otu03232	Fungi	Ascomycota	Sordariomycetes	Sordariales	Chaetomiaceae	Chaetomium		0	0	0	0	0	0	0	0	0	0	0	0	0	0	0	0	0	0	0	0	0	0	0	0	0	0	0	0	0	0	0	0	0	0	0	0	0	0	0	0	0	0
Otu03242	Fungi	Ascomycota	Sordariomycetes	Sordariales	Chaetomiaceae			0	0	0	0	0	0	0	0	0	0	0	0	0	0	0	0	0	0	0	0	0	1	0	0	0	0	0	0	0	0	0	0	0	0	0	0	0	0	0	0	0	0
Otu03243	Fungi	Ascomycota						0	0	0	0	0	0	0	0	0	0	0	0	0	0	102	0	0	0	0	0	0	0	0	0	0	0	0	0	0	0	0	0	0	0	0	0	0	0	0	0	0	0
Otu03246	Fungi	Ascomycota	Eurotiomycetes	Chaetothyriales	Chaetothyriaceae	Cyphellophora	sp.	0	0	0	0	0	0	0	0	0	0	0	0	0	0	0	0	0	0	0	0	0	0	0	0	0	0	0	0	0	0	0	0	0	0	0	0	0	0	0	0	0	0
Otu03247	Fungi	Ascomycota	Sordariomycetes	Sordariales	Lasiosphaeriaceae	Cercophora	sp.	0	0	0	0	0	0	0	0	0	0	0	0	0	0	0	0	0	0	0	0	0	0	0	0	0	0	0	0	0	0	0	0	0	0	0	0	0	0	0	0	0	0
Otu03251	Fungi	Ascomycota	Dothideomycetes					0	0	0	0	0	0	0	0	0	0	0	0	0	0	0	0	0	0	0	0	0	0	0	0	0	0	0	0	0	0	0	0	0	0	0	0	0	0	0	0	0	0
Otu03252	Fungi	Ascomycota	Dothideomycetes	Pleosporales				0	0	0	0	0	0	0	0	0	0	0	0	0	0	0	0	0	0	0	0	0	0	0	0	0	0	0	0	0	0	0	0	0	0	0	0	0	0	0	0	0	0
Otu03255	Fungi	Ascomycota	Dothideomycetes	Pleosporales	Pleosporaceae	Curvularia	sp.	0	0	0	0	0	0	0	0	0	0	0	0	0	0	0	0	0	0	0	0	0	0	0	0	0	0	0	0	0	0	0	0	0	0	0	0	0	0	0	0	0	0
Otu03257	Fungi	Ascomycota	Sordariomycetes	Xylariales				0	0	0	0	0	0	0	0	0	0	0	0	0	0	0	0	0	0	0	0	0	0	0	0	0	0	0	0	0	0	0	0	0	0	0	0	0	0	0	0	0	0
Otu03258	Fungi	Ascomycota	Dothideomycetes	Pleosporales				84	0	0	0	0	0	0	0	0	0	0	0	0	0	0	0	0	0	0	0	0	0	0	0	0	0	0	0	0	0	0	0	0	0	0	0	0	0	0	0	0	0
Otu03263	Fungi	Ascomycota	Dothideomycetes	Pleosporales	Montagnulaceae	Paraconiothyrium	variabile	0	0	0	0	0	0	0	0	0	0	0	0	0	0	0	0	0	0	0	0	0	0	0	0	0	0	0	0	0	0	0	0	0	0	0	0	0	0	0	0	0	0
Otu03268	Fungi	Ascomycota						0	0	0	0	0	0	0	0	0	0	0	0	0	0	0	0	0	0	0	0	0	0	0	0	0	0	0	0	0	0	0	0	0	0	0	0	0	0	0	0	0	0
Otu03272	Fungi	Ascomycota	Ascomycota_class_Incertae_sedis	Ascomycota_order_Incertae_sedis	Ascomycota_family_Incertae_sedis	Staphylotrichum	sp.	0	0	0	0	0	0	0	0	0	0	0	0	0	0	0	0	0	0	0	0	0	0	0	0	0	0	0	0	0	0	0	0	0	0	0	0	0	0	0	0	0	0
Otu03276	Fungi	Ascomycota						0	0	0	0	0	0	0	0	0	0	0	0	0	0	0	0	0	0	0	0	0	0	0	0	0	0	0	0	0	0	0	0	0	0	0	0	0	0	0	0	0	0
Otu03279	Fungi	Ascomycota	Sordariomycetes	Sordariales	Chaetomiaceae	Chaetomium	sp.	0	0	0	0	0	0	0	0	0	0	0	0	0	0	0	0	0	0	0	0	0	0	0	0	0	0	0	0	0	0	0	0	0	0	0	0	0	0	0	0	0	0
Otu03281	Fungi	Ascomycota	Leotiomycetes	Helotiales	Helotiaceae	Neobulgaria	sp.	0	0	0	0	0	0	0	0	0	0	0	0	0	0	0	0	0	0	0	0	0	0	0	0	0	0	0	0	0	0	0	0	0	0	0	0	0	0	0	0	0	0
Otu03282	Fungi	Ascomycota	Sordariomycetes	Hypocreales	Nectriaceae	Gibberella	intricans	0	0	0	0	0	0	0	0	0	0	0	0	0	0	0	0	0	0	0	0	0	0	0	0	0	0	0	0	0	0	0	0	0	0	0	0	0	0	0	0	0	0
Otu03287	Fungi	Ascomycota	Eurotiomycetes	Eurotiales				0	0	0	0	0	0	0	0	0	0	0	0	0	0	0	0	0	0	0	0	0	0	0	0	0	0	0	0	0	0	0	0	0	0	0	0	0	0	0	0	0	0
Otu03292	Fungi	Ascomycota	Sordariomycetes	Sordariales	Chaetomiaceae	Chaetomium	nigricolor	0	0	0	0	0	0	0	0	0	0	0	0	0	0	0	0	0	0	0	0	0	0	0	0	0	0	0	0	0	0	0	0	0	0	0	0	0	0	0	0	0	0
Otu03298	Fungi	Ascomycota						0	0	0	0	0	0	0	0	0	0	0	0	0	0	0	0	0	0	0	0	0	0	0	0	0	0	0	0	0	0	0	0	0	0	0	0	0	0	0	0	0	0
Otu03299	Fungi	Ascomycota	Dothideomycetes	Pleosporales				0	0	0	0	0	0	0	0	0	0	0	0	0	0	0	0	0	0	0	0	0	0	0	0	0	0	0	0	0	0	0	0	0	0	0	0	0	0	0	0	0	0
Otu03300	Fungi	Ascomycota	Sordariomycetes	Coniochaetales	Coniochaetaceae	Coniochaeta	lignicola	0	0	0	0	0	0	0	0	0	0	0	0	0	0	0	0	0	0	0	0	0	0	0	0	0	0	0	0	0	0	0	0	0	0	0	0	0	0	0	0	0	0
Otu03306	Fungi	Ascomycota	Sordariomycetes	Trichosphaeriales				0	0	0	0	0	0	0	0	0	0	0	0	0	0	0	0	0	0	0	0	0	0	0	0	0	0	0	0	0	0	0	0	0	0	0	0	0	0	0	0	0	0
Otu03309	Fungi	Ascomycota						0	0	0	0	0	0	0	0	0	0	0	0	0	0	0	0	0	0	0	0	0	0	0	0	0	0	0	0	0	0	0	0	0	0	0	0	0	0	0	0	0	0
Otu03312	Fungi	Ascomycota	Dothideomycetes	Pleosporales	Pleosporaceae	Alternaria	porri	0	0	0	0	0	0	1	0	0	1	0	0	0	10	0	0	0	0	0	0	0	0	3	0	0	0	4	0	0	0	0	0	0	0	0	0	0	2	0	0	0	0
Otu03316	Fungi	Ascomycota	Eurotiomycetes	Chaetothyriales	Herpotrichiellaceae	Exophiala	sp.	0	0	0	0	0	0	0	0	0	0	0	0	0	0	0	0	0	0	0	0	0	0	0	0	0	0	0	0	0	0	0	0	0	0	0	0	0	0	0	0	0	0
Otu03322	Fungi	Ascomycota	Sordariomycetes	Sordariales	Chaetomiaceae	Chaetomium		0	0	0	0	0	0	0	0	0	0	0	0	0	0	0	0	0	0	0	0	0	0	0	0	0	0	0	0	0	0	0	0	0	0	0	0	0	0	0	0	0	0
Otu03323	Fungi	Ascomycota	Dothideomycetes	Pleosporales				0	0	0	1	0	0	0	0	0	1	0	0	0	0	0	0	0	0	0	0	1	0	0	0	1	0	0	0	0	2	0	0	1	0	0	2	0	0	0	0	0	0
Otu03326	Fungi	Ascomycota	Ascomycota_class_Incertae_sedis	Ascomycota_order_Incertae_sedis	Ascomycota_family_Incertae_sedis	Staphylotrichum	sp.	0	0	0	0	0	0	0	0	0	0	0	0	0	0	0	0	0	0	0	0	0	0	0	0	0	0	0	0	0	0	0	0	0	0	0	0	0	0	0	0	0	0
Otu03330	Fungi	Ascomycota	Dothideomycetes	Pleosporales	Pleosporales_family_Incertae_sedis	Ascochyta	sp.	0	0	0	0	0	0	0	0	0	0	0	0	0	0	0	0	0	0	0	0	0	0	0	0	0	0	0	0	0	0	0	0	0	0	0	0	0	0	0	0	0	0
Otu03332	Fungi	Ascomycota	Sordariomycetes	Sordariales	Chaetomiaceae	Chaetomium	jatrophae	9	0	0	0	0	0	0	0	0	0	0	0	0	0	0	0	0	0	0	0	0	0	0	0	0	0	0	0	0	0	0	0	0	0	0	0	0	0	0	0	0	0
Otu03336	Fungi	Ascomycota	Dothideomycetes	Pleosporales				0	0	0	0	0	0	0	0	0	0	0	0	0	0	0	0	0	0	0	0	0	0	0	0	0	0	0	0	0	0	0	0	0	0	0	0	0	0	0	0	0	0
Otu03340	Fungi	Ascomycota	Eurotiomycetes	Eurotiales	Trichocomaceae	Penicillium	sp.	0	0	0	0	0	0	0	0	0	0	0	0	0	0	0	0	0	0	0	0	0	0	0	0	0	0	0	0	0	0	0	0	0	0	0	0	0	0	0	0	0	0
Otu03355	Fungi	Ascomycota	Dothideomycetes	Pleosporales	Leptosphaeriaceae			26	0	0	0	0	0	0	0	0	0	0	0	0	0	0	0	0	0	0	0	0	0	0	0	0	0	0	0	0	0	0	0	0	0	0	0	0	0	0	0	0	0
Otu03357	Fungi	Ascomycota	Sordariomycetes					0	0	0	0	0	0	0	0	0	0	0	0	0	0	0	0	0	0	0	0	0	3	0	0	0	0	0	0	0	0	0	0	0	0	0	0	0	0	0	0	0	0
Otu03360	Fungi	Ascomycota	Dothideomycetes	Pleosporales	Sporormiaceae			0	0	0	0	0	0	0	0	0	0	0	0	0	0	0	0	0	0	0	0	0	0	0	0	0	0	0	0	0	0	0	0	0	0	0	0	0	0	0	0	0	0
Otu03362	Fungi	Ascomycota						0	0	0	0	0	0	0	0	0	0	0	0	0	0	0	0	0	0	0	0	0	0	0	0	0	0	0	0	0	0	0	0	0	0	0	0	0	0	0	0	0	0
Otu03372	Fungi	Ascomycota	Sordariomycetes	Sordariales	Lasiosphaeriaceae	Podospora	intestinacea	0	0	0	0	0	0	0	0	0	0	0	0	0	0	0	0	0	0	0	0	0	0	0	0	0	0	0	0	0	0	0	0	0	0	0	0	0	0	0	0	0	0
Otu03379	Fungi	Ascomycota	Dothideomycetes	Dothideales	Dothioraceae	Aureobasidium	sp.	0	0	0	0	0	0	0	0	0	0	0	0	0	0	34	0	0	0	2	0	0	0	0	0	0	1	0	0	0	0	0	0	0	0	0	0	0	0	0	0	0	0
Otu03385	Fungi	Ascomycota						0	0	0	0	0	0	0	0	0	0	0	0	0	0	0	0	0	0	0	0	0	0	0	0	0	0	0	0	0	0	0	0	0	0	0	0	0	0	0	0	0	0
Otu03387	Fungi	Ascomycota	Sordariomycetes	Trichosphaeriales				0	0	0	0	0	0	0	0	0	0	0	0	0	0	0	0	0	0	0	0	0	6	0	0	0	0	0	0	0	0	0	0	0	0	0	0	0	0	0	0	0	0
Otu03388	Fungi	Ascomycota	Dothideomycetes	Pleosporales	Pleosporaceae	Curvularia	sp.	0	0	0	0	0	0	0	0	0	0	0	0	0	0	0	0	0	0	0	0	0	0	0	0	0	0	0	0	0	0	0	0	0	0	0	0	0	0	0	0	0	0
Otu03389	Fungi	Ascomycota	Dothideomycetes	Pleosporales	Montagnulaceae			0	0	0	0	0	0	0	0	0	0	0	0	0	0	0	0	0	0	0	0	0	40	0	0	0	0	0	0	0	0	0	0	0	0	0	0	0	0	0	0	0	0
Otu03391	Fungi	Ascomycota	Sordariomycetes					0	0	0	0	0	0	0	0	0	0	0	0	0	0	0	0	0	0	0	0	0	0	0	0	0	0	0	0	0	0	0	0	0	0	0	0	0	0	0	0	0	0
Otu03392	Fungi	Ascomycota	Sordariomycetes	Calosphaeriales	Calosphaeriaceae	Jattaea	prunicola	49	0	0	0	0	0	0	0	0	0	0	0	0	0	0	0	0	0	0	0	0	0	0	0	0	0	0	0	0	0	0	0	0	0	0	0	0	0	0	0	0	0
Otu03393	Fungi	Ascomycota	Eurotiomycetes	Onygenales				55	0	0	0	0	0	0	0	0	0	0	0	0	0	0	0	0	0	0	0	0	0	0	0	0	0	0	0	0	0	0	0	0	0	0	0	0	0	0	0	0	0
Otu03394	Fungi	Ascomycota	Saccharomycetes	Saccharomycetales	Saccharomycetales_family_Incertae_sedis	Cyberlindnera	sp.	0	0	0	0	0	0	0	0	0	0	0	0	0	0	0	0	0	0	0	0	0	0	0	0	0	0	0	0	0	0	0	0	0	0	0	0	0	0	0	0	0	0
Otu03396	Fungi	Ascomycota	Leotiomycetes	Leotiomycetes_order_Incertae_sedis	Leotiomycetes_family_Incertae_sedis	Leohumicola	sp.	0	0	0	0	0	0	0	0	0	0	0	0	0	0	0	0	0	0	0	0	0	0	0	0	0	0	0	0	0	0	0	0	0	0	0	0	0	0	0	0	0	0
Otu03412	Fungi	Ascomycota	Sordariomycetes	Hypocreales	Cordycipitaceae	Cordyceps	bassiana	0	0	0	0	0	0	0	0	0	0	0	0	0	0	0	0	0	0	0	0	0	0	0	0	0	0	0	0	0	0	0	0	0	0	0	0	0	0	0	0	0	0
Otu03416	Fungi	Ascomycota	Sordariomycetes	Hypocreales	Nectriaceae			0	0	0	0	0	0	0	0	0	0	0	0	0	0	0	0	0	0	0	0	0	0	0	0	0	0	0	0	0	0	0	0	0	0	0	0	0	0	0	0	0	0
Otu03417	Fungi	Ascomycota						0	0	0	0	0	0	0	0	0	0	0	0	0	0	0	0	0	0	0	0	0	0	0	0	0	0	0	0	0	0	0	0	0	0	0	0	0	0	0	0	0	0
Otu03418	Fungi	Ascomycota	Dothideomycetes					0	0	0	0	0	0	0	0	0	0	0	0	0	0	0	0	0	0	0	0	0	89	0	0	0	0	0	0	0	0	0	0	0	0	0	0	0	0	0	0	0	0
Otu03421	Fungi	Ascomycota	Sordariomycetes	Hypocreales	Nectriaceae	Gibberella	fujikuroi	0	0	0	0	4	0	0	0	0	0	0	0	0	0	0	0	0	0	1	0	0	0	0	0	0	0	0	0	0	0	0	0	0	0	0	11	2	0	0	0	0	0
Otu03423	Fungi	Ascomycota	Sordariomycetes					0	0	0	0	0	0	0	0	0	0	0	0	0	0	0	0	0	0	0	0	0	0	0	0	0	0	0	0	0	0	0	0	0	0	0	0	0	0	0	0	0	0
Otu03430	Fungi	Ascomycota						0	0	0	0	0	0	0	0	0	0	0	0	0	0	0	0	0	0	0	0	0	0	0	0	0	0	0	0	0	0	0	0	0	0	0	0	0	0	0	0	0	0
Otu03434	Fungi	Ascomycota						0	0	0	0	0	0	0	0	0	0	0	0	0	0	0	0	0	0	0	0	0	0	0	0	0	0	0	0	0	0	0	0	0	0	0	0	0	0	0	0	0	0
Otu03436	Fungi	Ascomycota	Eurotiomycetes	Eurotiales	Trichocomaceae	Aspergillus	sp.	0	0	0	0	0	0	0	0	0	0	0	0	0	0	0	0	0	0	0	0	0	0	0	0	0	0	0	0	0	0	0	0	0	0	0	0	0	0	0	0	0	0
Otu03439	Fungi	Ascomycota	Sordariomycetes	Sordariales	Chaetomiaceae	Chaetomium	medusarum	0	0	0	0	0	0	0	0	0	0	0	0	0	0	0	0	0	0	0	0	0	0	0	0	0	0	0	0	0	0	0	0	0	0	0	0	0	0	0	0	0	0
Otu03441	Fungi	Ascomycota	Eurotiomycetes	Chaetothyriales	Herpotrichiellaceae	Phaeomoniella	sp.	0	0	0	0	0	0	0	0	0	0	0	0	0	0	0	0	0	0	0	0	0	5	0	0	0	0	0	0	0	0	0	0	0	0	0	0	0	0	0	0	0	0
Otu03444	Fungi	Ascomycota						0	0	0	0	0	0	0	0	0	0	0	0	0	0	0	0	0	0	0	0	0	0	0	0	0	0	0	0	0	0	0	0	0	0	0	0	0	0	0	0	0	0
Otu03448	Fungi	Ascomycota	Dothideomycetes	Pleosporales	Montagnulaceae			0	0	0	0	0	0	0	0	0	0	0	0	0	0	0	0	0	0	0	0	0	0	0	0	0	0	0	0	0	0	0	0	0	0	0	0	0	0	0	0	0	0
Otu03451	Fungi	Ascomycota	Dothideomycetes	Capnodiales	Mycosphaerellaceae	Ramichloridium	sp.	0	0	0	0	0	0	0	0	0	0	0	0	0	0	0	0	0	0	0	0	0	0	0	0	0	0	0	0	0	0	0	0	0	0	0	0	0	0	0	0	0	0
Otu03456	Fungi	Ascomycota	Dothideomycetes					0	0	0	0	0	0	0	0	0	0	0	0	0	0	0	0	0	0	0	0	0	0	0	0	0	0	0	0	0	0	0	0	0	0	0	0	0	0	0	0	0	0
Otu03467	Fungi	Ascomycota	Sordariomycetes	Sordariales	Chaetomiaceae	Chaetomium		0	0	0	0	0	0	0	0	0	0	0	0	0	0	0	0	0	0	0	0	0	0	0	0	0	0	0	0	0	0	0	0	0	0	0	0	0	0	0	0	0	0
Otu03469	Fungi	Ascomycota	Sordariomycetes	Xylariales	Xylariaceae			0	0	0	0	0	0	0	0	0	0	0	0	0	0	0	0	0	0	0	0	0	0	0	0	0	0	0	0	0	0	0	0	0	0	0	0	0	0	0	0	0	0
Otu03473	Fungi	Ascomycota	Dothideomycetes	Pleosporales	Pleosporaceae	Curvularia	sp.	0	0	0	0	0	0	0	0	0	0	0	0	0	0	0	0	0	0	0	0	0	0	0	0	0	0	0	0	0	0	0	0	0	0	0	0	0	0	0	0	0	0
Otu03475	Fungi	Ascomycota	Leotiomycetes	Helotiales	Rutstroemiaceae			0	0	0	0	0	0	0	0	0	0	0	0	0	0	0	0	0	0	0	0	0	0	0	0	0	0	0	0	0	0	0	0	0	0	0	0	0	0	0	0	0	0
Otu03484	Fungi	Ascomycota	Pezizomycetes	Pezizales	Tuberaceae	Tuber	sp.	0	0	0	0	0	0	0	0	0	0	0	0	0	0	0	0	0	0	0	0	0	0	0	0	0	0	0	0	0	0	0	0	0	0	0	0	0	0	0	0	0	0
Otu03486	Fungi	Ascomycota	Dothideomycetes	Pleosporales	Cucurbitariaceae	Pyrenochaetopsis	leptospora	0	0	0	0	0	0	0	0	0	0	0	0	0	0	0	0	0	0	0	0	0	0	0	0	0	0	0	0	0	0	0	0	0	0	0	0	0	0	0	0	0	0
Otu03492	Fungi	Ascomycota	Dothideomycetes	Venturiales	Sympoventuriaceae	Ochroconis	minima	0	0	0	0	0	0	0	0	0	0	0	0	0	0	0	0	0	0	0	0	0	0	0	0	0	0	0	0	0	0	0	0	0	0	0	0	0	0	0	0	0	0
Otu03498	Fungi	Ascomycota						0	0	0	0	0	0	0	0	0	0	0	0	0	0	0	0	0	0	0	0	0	0	0	0	0	0	0	0	0	0	0	0	0	0	0	0	0	0	0	0	0	0
Otu03499	Fungi	Ascomycota	Dothideomycetes	Capnodiales	Teratosphaeriaceae			0	0	0	0	0	0	0	0	0	0	0	0	0	0	0	0	0	0	0	0	0	0	0	0	0	0	0	0	0	0	0	0	0	0	0	0	0	0	0	0	0	0
Otu03500	Fungi	Ascomycota	Dothideomycetes	Pleosporales		Berkleasmium	sp.	0	0	0	0	0	0	0	0	0	0	0	0	0	0	0	0	0	0	0	0	0	0	0	0	0	0	0	0	0	0	0	0	0	0	0	0	0	0	0	0	0	0
Otu03516	Fungi	Ascomycota	Sordariomycetes	Hypocreales	Cordycipitaceae	Cordyceps	bassiana	0	0	0	0	0	1	0	0	0	3	0	0	0	4	0	0	3	0	0	2	0	1	0	0	2	0	0	4	0	0	0	3	0	0	6	0	0	0	0	0	0	0
Otu03519	Fungi	Ascomycota	Sordariomycetes	Ophiostomatales	Ophiostomataceae	Ceratocystiopsis	manitobensis	0	0	0	0	0	0	0	0	0	0	0	0	0	0	0	0	0	0	0	0	0	0	0	0	0	0	0	0	0	0	0	0	0	0	0	0	0	0	0	0	0	0
Otu03521	Fungi	Ascomycota						0	0	0	0	0	0	0	0	0	0	0	0	0	0	0	0	0	0	0	0	0	0	0	0	0	0	0	0	0	0	0	0	0	0	0	0	0	0	0	0	0	0
Otu03526	Fungi	Ascomycota	Sordariomycetes	Sordariales	Chaetomiaceae	Chaetomium		0	0	0	0	0	0	0	0	0	0	0	0	0	0	0	0	0	0	0	0	0	0	0	0	0	0	0	0	0	0	0	0	0	0	0	0	0	0	0	0	0	0
Otu03527	Fungi	Ascomycota	Sordariomycetes	Sordariales	Chaetomiaceae	Chaetomium		0	0	0	0	0	0	0	0	0	0	0	0	0	0	0	0	0	0	0	0	0	0	0	0	0	0	0	0	0	0	0	0	0	0	0	0	0	0	0	0	0	0
Otu03528	Fungi	Ascomycota	Sordariomycetes	Hypocreales	Bionectriaceae	Clonostachys	rosea f. catenulata	0	0	0	0	0	0	0	0	0	0	0	0	0	0	0	0	0	0	0	0	0	0	0	0	0	0	0	0	0	0	0	0	0	0	0	0	0	0	0	0	0	0
Otu03529	Fungi	Ascomycota						0	0	0	0	0	0	0	0	0	0	0	0	0	0	0	0	0	0	0	0	0	0	0	0	0	0	0	0	0	0	0	0	0	0	0	0	0	0	0	0	0	0
Otu03533	Fungi	Ascomycota	Dothideomycetes	Dothideales	Dothioraceae	Pringsheimia	sp.	0	0	0	0	0	0	0	0	0	0	0	0	0	0	0	0	0	0	0	0	0	0	0	0	0	0	0	0	0	0	0	0	0	0	0	0	0	0	0	0	0	0
Otu03534	Fungi	Ascomycota	Dothideomycetes	Pleosporales	Periconiaceae	Periconia	sp.	0	0	0	0	0	0	0	0	0	0	0	0	0	0	0	0	0	0	0	0	0	0	0	0	0	0	0	0	0	0	0	0	0	0	0	0	0	0	0	0	0	0
Otu03537	Fungi	Ascomycota	Sordariomycetes	Xylariales	Xylariaceae	Hypoxylon	sp.	0	0	0	0	0	0	0	0	0	0	0	0	0	0	0	0	0	0	0	0	0	0	0	0	0	0	0	0	0	0	0	0	0	0	0	0	0	0	0	0	0	0
Otu03540	Fungi	Ascomycota	Sordariomycetes	Sordariales				0	0	0	0	0	0	0	0	0	0	0	0	0	0	0	0	0	0	0	0	0	0	0	0	0	0	0	0	0	0	0	0	0	0	0	0	0	0	0	0	0	0
Otu03541	Fungi	Ascomycota	Sordariomycetes	Microascales	Microascaceae	Microascus	sp.	0	0	0	0	0	0	0	0	0	0	0	0	0	0	0	0	0	0	0	0	0	0	0	0	0	0	0	0	0	0	0	0	0	0	0	0	0	0	0	0	0	0
Otu03545	Fungi	Ascomycota	Sordariomycetes	Xylariales	Xylariaceae	Xylaria	sp.	11	0	0	0	0	0	0	0	0	0	0	0	0	0	0	0	0	0	0	0	0	0	0	0	0	0	0	0	0	0	0	0	0	0	0	0	0	0	0	0	0	0
Otu03551	Fungi	Ascomycota	Dothideomycetes	Pleosporales	Phaeosphaeriaceae			2	0	0	0	0	0	0	0	0	0	0	0	0	0	0	0	0	0	0	0	0	0	0	0	0	0	0	0	0	0	0	0	0	0	0	0	0	0	0	0	0	0
Otu03554	Fungi	Ascomycota						0	0	0	0	0	0	0	0	0	0	0	0	0	0	0	0	0	0	0	0	0	0	0	0	0	0	0	0	0	0	0	0	0	0	0	0	0	0	0	0	0	0
Otu03560	Fungi	Ascomycota	Sordariomycetes	Sordariales	Chaetomiaceae	Chaetomium		0	0	0	0	0	0	0	0	0	0	0	0	0	0	0	0	0	0	0	0	0	0	0	0	0	0	0	0	0	0	0	0	0	0	0	0	0	0	0	0	0	0
Otu03561	Fungi	Ascomycota						0	0	0	0	0	0	0	0	0	0	0	0	0	0	0	0	0	0	0	0	0	0	0	0	0	0	0	0	0	0	0	0	0	0	0	0	0	0	0	0	0	0
Otu03562	Fungi	Ascomycota						0	0	0	0	0	0	0	0	0	0	0	0	0	0	0	0	0	0	0	0	0	0	0	0	0	0	0	0	0	0	0	0	0	0	0	0	0	0	0	0	0	0
Otu03566	Fungi	Ascomycota	Dothideomycetes	Pleosporales	Neophaeosphaeriaceae	Neophaeosphaeria	sp.	0	0	0	0	0	0	0	0	0	0	0	0	0	0	0	0	0	0	0	0	0	0	0	0	0	0	0	0	0	0	0	0	0	0	0	0	0	0	0	0	0	0
Otu03568	Fungi	Ascomycota						0	0	0	0	0	0	0	0	0	0	0	0	0	0	0	0	0	0	0	0	0	0	0	0	0	0	0	0	0	0	0	0	0	0	0	0	0	0	0	0	0	0
Otu03571	Fungi	Ascomycota	Eurotiomycetes	Eurotiales	Trichocomaceae	Penicillium	psychrosexualis	0	0	0	0	0	0	0	0	0	0	0	0	0	0	0	0	0	0	0	0	0	0	0	0	0	0	0	0	0	0	0	0	0	0	0	0	0	0	0	0	0	0
Otu03574	Fungi	Ascomycota	Sordariomycetes	Hypocreales		Acremonium	spinosum	0	0	0	0	0	0	0	0	0	0	0	0	0	0	0	0	0	0	0	0	0	0	0	0	0	0	0	0	0	0	0	0	0	0	0	0	0	0	0	0	0	0
Otu03576	Fungi	Ascomycota	Pezizomycetes	Pezizales	Ascobolaceae			0	0	0	0	0	0	0	0	0	0	0	0	0	0	0	0	0	0	0	0	0	0	0	0	0	0	0	0	0	0	0	0	0	0	0	0	0	0	0	0	0	0
Otu03579	Fungi	Ascomycota	Sordariomycetes	Hypocreales	Bionectriaceae	Clonostachys	rosea f. catenulata	0	0	0	0	0	0	0	0	0	0	0	0	0	0	0	0	0	0	0	0	0	0	0	0	0	0	0	0	0	0	0	0	0	0	0	0	0	0	0	0	0	0
Otu03589	Fungi	Ascomycota	Dothideomycetes	Pleosporales	Montagnulaceae			0	0	0	0	0	0	0	0	0	0	0	0	0	0	0	0	0	0	0	0	0	14	0	0	0	0	0	0	0	0	0	0	0	0	0	0	0	0	0	0	0	0
Otu03590	Fungi	Ascomycota						0	0	0	0	0	0	0	0	0	0	0	0	0	0	0	0	0	0	0	0	0	0	0	0	0	0	0	0	0	0	0	0	0	0	0	0	0	0	0	0	0	0
Otu03598	Fungi	Ascomycota	Dothideomycetes	Myriangiales	Endosporiaceae	Endosporium	aviarium	0	0	0	0	0	0	0	0	0	0	0	0	0	0	0	0	0	0	0	0	0	0	0	0	0	0	0	0	0	0	0	0	0	0	0	0	0	0	0	0	0	0
Otu03599	Fungi	Ascomycota	Dothideomycetes	Capnodiales	Davidiellaceae			2	0	0	0	4	0	0	0	0	0	1	0	0	0	0	0	0	1	0	0	0	3	0	0	0	0	0	0	0	0	0	0	0	0	0	0	1	0	0	0	0	0
Otu03600	Fungi	Ascomycota	Leotiomycetes	Helotiales		Phacidiella	eucalypti	0	0	0	0	0	0	0	0	0	0	0	0	0	0	0	0	0	0	0	0	0	0	0	0	0	0	0	0	0	0	0	0	0	0	0	0	0	0	0	0	0	0
Otu03601	Fungi	Ascomycota	Saccharomycetes	Saccharomycetales		Candida	smithsonii	0	0	0	0	0	0	0	0	0	0	0	0	0	0	0	0	0	0	0	0	0	0	0	0	0	0	0	0	0	0	0	0	0	0	0	0	0	0	0	0	0	0
Otu03605	Fungi	Ascomycota	Sordariomycetes	Sordariales				0	0	0	0	0	0	0	0	0	0	0	0	0	0	0	0	0	0	0	0	0	0	0	0	0	0	0	0	0	0	0	0	0	0	0	0	0	0	77	0	0	0
Otu03606	Fungi	Ascomycota	Sordariomycetes	Hypocreales	Nectriaceae	Fusarium	sp.	0	0	0	0	0	0	0	0	0	0	0	0	0	0	0	0	0	0	0	0	0	0	0	0	0	0	0	0	0	0	0	0	0	0	0	0	0	0	0	0	0	0
Otu03608	Fungi	Ascomycota	Sordariomycetes	Sordariales	Chaetomiaceae			7	0	0	0	0	0	0	0	0	0	0	0	0	0	0	0	0	0	0	0	0	0	0	0	0	0	0	0	0	0	0	0	0	0	0	0	0	0	0	0	0	0
Otu03611	Fungi	Ascomycota	Dothideomycetes	Pleosporales	Montagnulaceae			0	0	0	0	0	0	0	0	0	0	0	0	0	0	0	0	0	0	0	0	0	0	0	0	0	0	0	0	0	0	0	0	0	0	0	0	0	0	0	0	0	0
Otu03613	Fungi	Ascomycota	Dothideomycetes	Pleosporales	Pleosporales_family_Incertae_sedis	Phoma	sp.	0	0	0	0	0	0	0	0	0	0	0	0	0	0	0	0	0	0	0	0	0	0	0	0	0	0	0	0	0	0	0	0	0	0	0	0	0	0	0	0	0	0
Otu03615	Fungi	Ascomycota	Dothideomycetes	Pleosporales				0	0	0	0	0	0	4	0	0	0	0	0	2	0	0	0	0	0	0	0	0	5	0	0	1	0	0	1	0	0	0	6	0	0	0	7	0	0	0	0	0	0
Otu03618	Fungi	Ascomycota	Sordariomycetes	Sordariales	Chaetomiaceae	Chaetomium		0	0	0	0	0	0	0	0	0	0	0	0	0	0	0	0	0	0	0	0	0	0	0	0	0	0	0	0	0	0	0	0	0	0	0	0	0	0	0	0	0	0
Otu03619	Fungi	Ascomycota	Dothideomycetes	Pleosporales				1	0	0	0	0	0	0	0	0	0	0	0	0	0	0	0	0	0	0	0	0	2	0	0	0	0	0	0	0	0	0	0	0	0	0	0	0	0	0	0	0	0
Otu03623	Fungi	Ascomycota	Dothideomycetes	Pleosporales	Cucurbitariaceae	Pyrenochaetopsis	leptospora	0	0	0	0	0	0	0	0	0	0	0	0	0	0	0	0	0	0	0	0	0	13	0	0	0	0	0	0	0	0	0	0	0	0	0	0	0	0	0	0	0	0
Otu03628	Fungi	Ascomycota	Dothideomycetes	Pleosporales				0	0	0	0	0	0	0	0	0	0	0	0	0	0	0	0	0	0	0	0	0	0	0	0	0	0	0	0	0	0	0	0	0	0	0	0	0	0	0	0	0	0
Otu03652	Fungi	Ascomycota						0	0	0	0	0	0	0	0	0	0	0	0	0	0	0	0	0	0	0	0	0	0	0	0	0	0	0	0	0	0	0	0	0	0	0	0	0	0	0	0	0	0
Otu03656	Fungi	Ascomycota	Sordariomycetes	Hypocreales	Clavicipitaceae	Pochonia	bulbillosa	0	0	0	0	0	0	0	0	0	0	51	0	0	0	0	0	0	0	0	0	0	0	0	0	0	0	0	0	0	0	0	0	0	0	0	0	0	0	0	0	0	0
Otu03657	Fungi	Ascomycota	Sordariomycetes	Sordariales	Chaetomiaceae	Chaetomium		0	0	0	0	0	0	0	0	0	0	0	0	0	0	0	0	0	0	0	0	0	0	0	0	0	0	0	0	0	0	0	0	0	0	0	0	0	0	0	0	0	0
Otu03661	Fungi	Ascomycota						0	0	0	0	0	0	0	0	0	0	0	0	0	0	0	0	0	0	0	0	0	0	0	0	0	0	0	0	0	0	0	0	0	0	0	0	0	0	0	0	0	0
Otu03662	Fungi	Ascomycota	Pezizomycetes	Pezizales	Ascobolaceae			0	0	0	0	0	0	0	0	0	0	0	0	0	0	0	0	0	0	0	0	0	0	0	0	0	0	0	0	0	0	0	0	0	0	0	0	0	0	0	0	0	0
Otu03664	Fungi	Ascomycota	Dothideomycetes	Pleosporales	Cucurbitariaceae	Pyrenochaetopsis	leptospora	0	0	0	0	0	0	0	0	0	0	0	0	0	0	0	0	0	0	0	0	0	0	0	0	0	0	0	0	0	0	0	0	0	0	0	0	0	0	0	0	0	0
Otu03669	Fungi	Ascomycota	Sordariomycetes	Hypocreales	Hypocreales_family_Incertae_sedis	Acremonium	furcatum	0	0	0	0	0	0	0	0	0	0	0	0	0	0	0	0	0	0	0	0	0	0	0	0	0	0	0	0	0	0	0	0	0	0	0	0	0	0	0	0	0	0
Otu03670	Fungi	Ascomycota	Sordariomycetes	Sordariales	Chaetomiaceae	Chaetomium		0	0	0	0	0	0	0	0	0	0	0	0	0	0	0	0	0	0	0	0	0	0	0	0	0	0	0	0	0	0	0	0	0	0	0	0	0	0	0	0	0	0
Otu03676	Fungi	Ascomycota	Eurotiomycetes	Eurotiales	Trichocomaceae	Talaromyces	indigoticus	0	0	0	0	0	0	0	0	0	0	0	0	0	0	0	0	0	0	0	0	0	0	0	0	0	0	0	0	0	0	0	0	0	0	0	0	0	0	0	0	0	0
Otu03679	Fungi	Ascomycota	Sordariomycetes	Sordariales	Lasiosphaeriaceae	Podospora	inflatula	0	0	0	0	0	0	0	0	0	0	0	0	0	0	0	0	0	0	0	0	0	0	0	0	0	0	0	0	0	0	0	0	0	0	0	0	0	0	0	0	0	0
Otu03680	Fungi	Ascomycota						0	0	0	0	0	0	0	0	0	0	0	0	0	0	0	0	0	0	0	0	0	0	0	0	0	0	0	0	0	0	0	0	0	0	0	0	0	0	0	0	0	0
Otu03684	Fungi	Ascomycota	Dothideomycetes	Pleosporales	Phaeosphaeriaceae	Ampelomyces	quisqualis	0	0	0	0	0	0	0	0	0	0	0	0	0	0	0	0	0	0	0	0	0	12	0	0	0	0	0	0	0	0	0	0	0	0	0	0	0	0	0	0	0	0
Otu03692	Fungi	Ascomycota						0	0	0	0	0	0	0	0	0	0	0	0	0	0	0	0	0	0	0	0	0	0	0	0	0	0	0	0	0	0	0	0	0	0	0	0	0	0	0	0	0	0
Otu03693	Fungi	Ascomycota	Sordariomycetes	Sordariales	Chaetomiaceae			1	0	0	0	0	0	0	0	0	0	0	0	0	0	0	0	0	0	0	0	0	0	0	0	0	0	0	0	0	0	0	0	0	0	0	0	0	0	0	0	0	0
Otu03695	Fungi	Ascomycota	Sordariomycetes	Sordariales	Chaetomiaceae	Chaetomium		0	0	0	0	0	0	0	0	0	0	0	0	0	0	0	0	0	0	0	0	0	0	0	0	0	0	0	0	0	0	0	0	0	0	0	0	0	0	0	0	0	0
Otu03702	Fungi	Ascomycota	Sordariomycetes	Diaporthales	Valsaceae	Valsa	sp.	6	0	0	0	0	0	0	0	0	0	0	0	0	0	0	0	0	0	0	0	0	0	0	0	0	0	0	0	0	0	0	0	0	0	0	0	0	0	0	0	0	0
Otu03703	Fungi	Ascomycota	Sordariomycetes	Trichosphaeriales				0	0	0	0	0	0	0	0	0	0	0	0	0	0	0	0	0	0	0	0	0	0	0	0	0	0	0	0	0	0	0	0	0	0	0	0	0	0	0	0	0	0
Otu03710	Fungi	Ascomycota	Dothideomycetes	Pleosporales	Sporormiaceae	Preussia	sp.	0	0	0	0	0	0	0	0	0	0	0	0	0	0	0	0	0	0	0	0	0	0	0	0	0	0	0	0	0	0	0	0	0	0	0	0	0	0	0	0	0	0
Otu03717	Fungi	Ascomycota	Dothideomycetes	Capnodiales		Capnobotryella	sp.	0	0	0	0	0	0	0	0	0	0	0	0	0	0	0	0	0	0	0	0	0	0	0	0	0	0	0	0	0	0	0	0	0	0	0	0	0	0	0	0	0	0
Otu03724	Fungi	Ascomycota	Dothideomycetes					0	0	0	0	0	0	0	0	0	0	0	0	0	0	0	0	0	0	0	0	0	0	0	0	0	0	0	0	0	0	0	0	0	0	0	0	0	0	0	0	0	0
Otu03728	Fungi	Ascomycota	Sordariomycetes	Xylariales	Xylariaceae	Biscogniauxia	sp.	0	0	0	0	0	0	0	0	0	0	0	0	0	0	0	0	0	0	0	0	0	0	0	0	0	0	0	0	0	0	0	0	0	0	0	0	0	0	0	0	0	0
Otu03730	Fungi	Ascomycota	Lecanoromycetes	Teloschistales	Physciaceae	Physcia	sp.	0	0	0	0	0	0	0	0	0	0	0	0	0	0	0	0	0	0	0	0	0	0	0	0	0	0	0	0	0	0	0	0	0	0	0	0	0	0	0	0	0	0
Otu03731	Fungi	Ascomycota	Eurotiomycetes	Eurotiales	Trichocomaceae	Aspergillus	sp.	0	0	0	0	0	0	0	0	0	0	0	0	0	0	0	0	0	0	0	0	0	0	0	0	0	0	0	0	0	0	0	0	0	0	0	0	0	0	0	0	0	0
Otu03732	Fungi	Ascomycota	Dothideomycetes	Pleosporales	Montagnulaceae			0	0	0	0	0	0	0	0	0	0	0	0	0	0	0	0	0	0	0	0	0	0	0	0	0	0	0	0	0	0	0	0	0	0	0	0	0	0	0	0	0	0
Otu03733	Fungi	Ascomycota	Dothideomycetes	Pleosporales				0	0	0	0	0	0	0	0	0	0	0	0	0	0	0	0	0	0	0	0	0	0	0	0	0	0	0	0	0	0	0	0	0	0	0	0	0	0	0	0	0	0
Otu03738	Fungi	Ascomycota	Sordariomycetes	Hypocreales		Acremonium	sp.	0	0	0	0	0	0	0	0	0	0	0	0	0	0	0	0	0	0	0	0	0	6	0	0	0	0	0	0	0	0	0	0	0	0	0	0	0	0	0	0	0	0
Otu03741	Fungi	Ascomycota	Dothideomycetes	Pleosporales				0	0	0	0	0	0	0	0	0	1	1	0	0	0	0	0	0	0	0	0	0	0	0	0	3	0	0	0	4	2	0	0	0	2	0	4	1	0	4	0	0	0
Otu03749	Fungi	Ascomycota	Dothideomycetes	Pleosporales	Cucurbitariaceae	Pyrenochaetopsis	leptospora	0	0	0	0	0	0	0	0	0	0	0	0	0	0	0	0	0	0	0	0	0	0	0	0	0	0	0	0	0	0	0	0	0	0	0	0	0	0	0	0	0	0
Otu03756	Fungi	Ascomycota	Sordariomycetes	Hypocreales	Nectriaceae	Haematonectria	haematococca	0	0	0	0	0	0	0	0	0	0	0	0	0	0	0	0	0	0	0	0	0	0	0	0	0	0	0	0	0	0	0	0	0	0	0	0	0	0	0	0	0	0
Otu03767	Fungi	Ascomycota	Dothideomycetes	Pleosporales	Phaeosphaeriaceae			0	0	0	0	0	0	0	0	0	0	0	0	0	0	0	0	0	0	0	0	0	0	0	0	0	0	0	0	0	0	0	0	0	0	0	0	0	0	0	0	0	0
Otu03774	Fungi	Ascomycota	Dothideomycetes	Dothideales	Dothioraceae	Aureobasidium	sp.	0	0	0	0	0	0	0	0	0	0	0	0	0	0	0	0	0	0	0	0	0	0	0	0	0	0	0	0	0	0	0	68	0	0	0	0	0	0	0	0	0	0
Otu03776	Fungi	Ascomycota	Sordariomycetes					0	0	0	0	0	0	0	0	0	0	0	0	0	0	0	0	0	0	0	0	0	0	0	0	0	0	0	0	0	0	0	0	0	0	0	0	0	0	0	0	0	0
Otu03778	Fungi	Ascomycota	Sordariomycetes	Sordariales	Chaetomiaceae	Chaetomium		0	0	0	0	0	0	0	0	0	0	0	0	0	0	0	0	0	0	0	0	0	0	0	0	0	0	0	0	0	0	0	0	0	0	0	0	0	0	0	0	0	0
Otu03784	Fungi	Ascomycota	Sordariomycetes					0	0	0	0	0	0	0	0	0	0	0	0	0	0	0	0	0	0	0	0	0	0	0	0	0	0	0	0	0	0	0	0	0	0	0	0	0	0	0	0	0	0
Otu03785	Fungi	Ascomycota	Dothideomycetes	Pleosporales				0	0	0	0	0	0	0	0	0	0	0	0	0	0	0	0	0	0	0	0	0	0	0	0	0	0	0	0	0	0	0	0	0	0	0	0	0	0	0	0	0	0
Otu03792	Fungi	Ascomycota						0	0	0	0	0	0	0	0	0	0	0	0	0	0	0	0	0	0	0	0	0	0	0	0	0	0	0	0	0	0	0	0	0	0	0	0	0	0	0	0	0	0
Otu03793	Fungi	Ascomycota	Sordariomycetes	Diaporthales	Diaporthaceae			0	0	0	0	0	0	0	0	0	0	0	0	0	0	0	0	0	0	0	0	0	9	0	0	0	0	0	0	0	0	0	0	0	0	0	0	0	0	0	0	0	0
Otu03797	Fungi	Ascomycota						0	0	0	0	0	0	0	0	0	0	0	0	0	0	0	0	0	0	0	0	0	0	0	0	0	0	0	0	0	0	0	0	0	0	0	0	0	0	0	0	0	0
Otu03799	Fungi	Ascomycota	Dothideomycetes	Pleosporales	Cucurbitariaceae	Pyrenochaetopsis	leptospora	0	0	0	0	0	0	0	0	0	0	0	0	0	0	0	0	0	0	0	0	0	0	0	0	0	0	0	0	0	0	0	0	0	0	0	0	0	0	0	0	0	0
Otu03800	Fungi	Ascomycota	Dothideomycetes	Pleosporales	Pleosporaceae	Dendryphion	europaeum	0	0	0	0	0	0	0	0	0	0	0	0	0	0	0	0	0	0	0	0	0	0	0	0	0	65	0	0	0	0	0	0	0	0	0	0	0	0	0	0	0	0
Otu03801	Fungi	Ascomycota	Sordariomycetes	Diaporthales	Diaporthaceae			0	0	0	0	0	0	0	0	0	0	0	0	0	0	0	0	0	0	0	0	0	0	0	0	0	0	0	0	0	0	0	0	0	0	0	0	0	0	0	0	0	0
Otu03808	Fungi	Ascomycota	Sordariomycetes	Hypocreales	Nectriaceae	Viridispora	sp.	0	0	0	0	0	0	0	0	0	0	0	0	0	0	0	0	0	0	0	0	0	0	0	0	0	0	0	0	0	0	0	0	0	0	0	0	0	0	0	0	0	0
Otu03817	Fungi	Ascomycota	Eurotiomycetes	Eurotiales	Trichocomaceae	Paecilomyces	lilacinus	0	0	0	0	0	0	0	0	0	0	0	0	0	0	0	0	0	0	0	0	0	0	0	0	0	0	0	0	0	0	0	0	0	0	0	0	0	0	0	0	0	0
Otu03822	Fungi	Ascomycota	Eurotiomycetes	Chaetothyriales				0	0	0	0	0	0	0	0	0	0	0	0	0	0	0	0	0	0	0	0	0	0	0	0	0	0	0	0	0	0	0	0	0	0	0	0	0	0	0	0	0	0
Otu03836	Fungi	Ascomycota	Sordariomycetes	Sordariales	Chaetomiaceae			0	0	0	0	0	0	0	0	0	0	0	0	0	0	0	0	0	0	0	0	0	0	0	0	0	0	0	0	0	0	0	0	0	0	0	0	0	0	0	0	0	0
Otu03840	Fungi	Ascomycota	Sordariomycetes	Coniochaetales	Coniochaetaceae	Coniochaeta	prunicola	0	0	0	0	0	0	0	0	0	0	0	0	0	0	0	0	0	0	0	0	0	0	0	0	0	0	0	0	0	0	0	0	0	0	0	0	0	0	0	0	0	0
Otu03841	Fungi	Ascomycota	Dothideomycetes	Pleosporales				0	0	0	0	0	0	0	0	0	0	0	0	0	0	0	0	0	0	0	0	0	0	0	0	0	0	0	0	0	0	0	0	0	0	0	0	0	0	0	0	0	0
Otu03842	Fungi	Ascomycota	Dothideomycetes	Pleosporales	Cyclothyriellaceae	Massariosphaeria	sp.	0	0	0	0	0	0	0	0	0	0	0	0	0	0	0	0	0	0	0	0	0	0	0	0	0	0	0	0	0	0	0	0	0	0	0	0	0	0	0	0	0	0
Otu03844	Fungi	Ascomycota	Sordariomycetes	Microascales	Halosphaeriaceae			0	0	0	0	0	0	0	0	0	0	0	0	0	0	0	0	0	0	0	0	0	0	0	0	0	0	0	0	0	0	0	0	0	0	0	0	0	0	0	0	0	0
Otu03846	Fungi	Ascomycota	Eurotiomycetes	Chaetothyriales	Herpotrichiellaceae	Capronia	peltigerae	0	0	0	0	0	0	0	0	0	0	0	0	0	0	0	0	0	0	0	0	0	0	0	0	0	0	0	0	0	0	0	0	0	0	0	0	0	0	0	0	0	0
Otu03852	Fungi	Ascomycota	Leotiomycetes	Erysiphales	Erysiphaceae	Erysiphe	sp.	0	0	0	0	0	0	0	0	0	0	0	0	0	0	0	0	0	0	0	0	0	65	0	0	0	0	0	0	0	0	0	0	0	0	0	0	0	0	0	0	0	0
Otu03856	Fungi	Ascomycota	Sordariomycetes	Hypocreales	Stachybotryaceae	Myrothecium	sp.	0	0	0	0	0	0	0	0	0	0	0	0	0	0	0	0	0	0	0	0	0	0	0	0	0	0	0	0	0	0	0	0	0	0	0	0	0	0	0	0	0	0
Otu03859	Fungi	Ascomycota	Dothideomycetes	Pleosporales				0	0	0	0	0	0	0	0	0	0	0	0	0	0	0	0	0	0	0	0	0	0	0	0	0	0	0	0	0	0	0	0	0	0	0	0	0	0	0	0	0	0
Otu03864	Fungi	Ascomycota	Dothideomycetes	Botryosphaeriales	Botryosphaeriaceae	Phaeobotryon	cupressi	0	0	0	0	0	0	0	0	0	0	0	0	0	0	0	0	0	0	0	0	0	0	0	0	0	0	0	0	0	0	0	0	0	0	0	0	0	0	0	0	0	0
Otu03867	Fungi	Ascomycota	Dothideomycetes	Pleosporales	Leptosphaeriaceae	Leptosphaeria	sp.	0	0	0	0	0	0	0	0	0	0	0	0	0	0	0	0	0	0	0	0	0	0	0	0	0	0	0	0	0	0	0	0	0	0	0	0	0	0	0	0	0	0
Otu03870	Fungi	Ascomycota	Sordariomycetes	Xylariales	Xylariaceae	Xylaria	sp.	0	0	0	0	0	0	0	0	0	0	0	0	0	0	0	0	0	0	0	0	0	0	0	0	0	0	0	0	0	0	0	0	0	0	0	0	0	0	0	0	0	0
Otu03873	Fungi	Ascomycota	Eurotiomycetes	Chaetothyriales	Herpotrichiellaceae	Exophiala	sp.	0	0	0	0	0	0	0	0	0	0	0	0	0	0	0	0	0	0	0	0	0	0	0	0	0	0	0	0	0	0	0	0	0	0	0	0	0	0	0	0	0	0
Otu03880	Fungi	Ascomycota	Sordariomycetes	Hypocreales	Nectriaceae			0	0	0	0	0	0	0	0	0	0	0	0	0	0	0	0	0	0	0	0	0	0	0	0	0	0	0	0	0	0	0	0	0	0	0	0	0	0	0	0	0	0
Otu03888	Fungi	Ascomycota	Dothideomycetes	Pleosporales				0	0	0	0	0	0	0	0	0	0	0	0	0	0	0	0	0	0	0	0	0	0	0	0	0	0	0	0	0	0	0	0	0	0	0	0	0	0	0	0	0	0
Otu03894	Fungi	Ascomycota	Sordariomycetes	Diaporthales	Togniniaceae	Phaeoacremonium	rubrigenum	0	0	0	0	0	0	0	0	0	0	0	0	0	0	0	0	0	0	0	0	0	0	0	0	0	0	0	0	0	0	0	0	0	0	0	0	0	0	0	0	0	0
Otu03895	Fungi	Ascomycota	Sordariomycetes	Hypocreales	Cordycipitaceae	Cordyceps	bassiana	0	0	0	0	0	0	0	0	0	0	0	0	0	0	0	0	0	0	0	0	0	0	0	0	3	0	0	0	0	0	0	0	0	0	0	0	0	0	0	0	0	0
Otu03898	Fungi	Ascomycota	Eurotiomycetes	Eurotiales	Trichocomaceae	Talaromyces	sp.	0	0	0	0	0	0	0	0	0	0	0	0	0	0	0	0	0	0	0	0	0	0	0	0	0	0	0	0	0	0	0	0	0	0	0	0	0	0	0	0	0	0
Otu03901	Fungi	Ascomycota	Eurotiomycetes	Chaetothyriales	Herpotrichiellaceae			9	0	0	0	0	0	0	0	0	0	0	0	0	0	0	0	0	0	0	0	0	0	0	0	0	0	0	0	0	0	0	0	0	0	0	0	0	0	0	0	0	0
Otu03904	Fungi	Ascomycota	Pezizomycetes	Pezizales	Sarcosomataceae	Urnula	craterium	0	0	0	0	0	0	0	0	0	0	0	0	0	0	0	0	0	0	0	0	0	0	0	0	0	0	0	0	0	0	0	0	0	0	0	0	0	0	0	0	0	0
Otu03906	Fungi	Ascomycota	Sordariomycetes					0	0	0	0	0	0	0	0	0	0	0	0	0	0	0	0	0	0	0	0	0	0	0	0	0	0	0	0	0	0	0	0	0	0	0	0	0	0	0	0	0	0
Otu03907	Fungi	Ascomycota	Dothideomycetes	Pleosporales				0	0	0	0	0	0	0	0	0	0	0	0	0	0	0	0	0	0	0	0	0	0	0	0	0	0	0	0	0	0	0	0	0	0	0	0	0	0	0	0	0	0
Otu03908	Fungi	Ascomycota	Sordariomycetes	Sordariales	Chaetomiaceae	Chaetomium	nigricolor	0	0	0	0	0	0	0	0	0	0	0	0	0	0	0	0	0	0	0	0	0	0	0	0	0	0	0	0	0	0	0	0	0	0	0	0	0	0	0	0	0	0
Otu03921	Fungi	Ascomycota	Sordariomycetes	Chaetosphaeriales	Chaetosphaeriaceae			0	0	0	0	0	0	0	0	0	0	0	0	0	0	0	0	0	0	0	0	0	0	0	0	0	0	0	0	0	0	0	0	0	0	0	0	0	0	0	0	0	0
Otu03922	Fungi	Ascomycota	Sordariomycetes	Xylariales	Xylariaceae	Biscogniauxia	sp.	0	0	0	0	0	0	0	0	0	0	0	0	0	0	0	0	0	0	0	0	0	0	0	0	0	0	0	0	0	0	0	0	0	0	0	0	0	0	0	0	0	0
Otu03925	Fungi	Ascomycota	Dothideomycetes	Pleosporales				0	0	0	0	0	0	0	0	0	0	0	0	0	0	0	0	0	0	0	0	0	0	0	0	0	0	0	0	0	0	0	0	0	0	0	0	0	0	0	0	0	0
Otu03926	Fungi	Ascomycota	Dothideomycetes	Pleosporales	Tubeufiaceae			0	0	0	0	0	0	0	0	0	0	0	0	0	0	0	0	0	0	0	0	0	0	0	0	0	0	0	0	0	0	0	0	0	0	0	0	0	0	0	0	0	0
Otu03928	Fungi	Ascomycota	Sordariomycetes	Coniochaetales	Coniochaetaceae			0	0	0	0	0	0	0	0	0	0	0	0	0	0	0	0	0	0	0	0	0	7	0	0	0	0	0	0	0	0	0	0	0	0	0	0	0	0	0	0	0	0
Otu03930	Fungi	Ascomycota	Sordariomycetes	Sordariales	Chaetomiaceae	Chaetomium	sp.	0	0	0	0	0	0	0	0	0	0	0	0	0	0	0	0	0	0	0	0	0	0	0	0	0	0	0	0	0	0	0	0	0	0	0	0	0	0	0	0	0	0
Otu03931	Fungi	Ascomycota	Eurotiomycetes	Eurotiales	Trichocomaceae	Penicillium	thomii	2	0	0	0	0	0	0	0	0	0	0	0	0	0	0	0	0	0	0	0	0	0	0	0	0	0	0	0	0	0	0	0	0	0	0	0	0	0	0	0	0	0
Otu03942	Fungi	Ascomycota	Sordariomycetes	Sordariales	Chaetomiaceae	Chaetomium		0	0	0	0	0	0	0	0	0	0	0	0	0	0	0	0	0	0	0	0	0	0	0	0	0	0	0	0	0	0	0	0	0	0	0	0	0	0	0	0	0	0
Otu03950	Fungi	Ascomycota	Leotiomycetes	Helotiales	Helotiales_family_Incertae_sedis	Xylogone	sp.	0	0	0	0	0	0	0	0	0	0	0	0	0	0	0	0	0	0	0	0	0	0	0	0	0	0	0	0	0	0	0	0	0	0	0	0	0	0	0	0	0	0
Otu03951	Fungi	Ascomycota	Sordariomycetes	Sordariales	Chaetomiaceae	Chaetomium		0	0	0	0	0	0	0	0	0	0	0	0	0	0	0	0	0	0	0	0	0	0	0	0	0	0	0	0	0	0	0	0	0	0	0	0	0	0	0	0	0	0
Otu03952	Fungi	Ascomycota	Sordariomycetes	Sordariales				0	0	0	0	0	0	0	0	0	0	0	0	0	0	0	0	0	0	0	0	0	0	0	0	0	0	0	0	0	0	0	0	0	0	0	0	0	0	0	0	0	0
Otu03954	Fungi	Ascomycota	Sordariomycetes	Sordariales	Chaetomiaceae	Chaetomium	nigricolor	0	0	0	0	0	0	0	0	0	0	0	0	0	0	0	0	0	0	0	0	0	0	0	0	0	0	0	0	0	0	0	0	0	0	0	0	0	0	0	0	0	0
Otu03957	Fungi	Ascomycota	Lecanoromycetes	Teloschistales	Physciaceae	Physcia	aipolia	0	0	0	0	0	0	0	0	0	0	0	0	0	0	0	0	0	0	0	0	0	0	0	0	0	0	0	0	0	0	0	0	0	0	0	0	0	0	0	0	0	0
Otu03960	Fungi	Ascomycota	Dothideomycetes	Pleosporales	Pleosporaceae	Alternaria	sp.	0	0	0	0	0	0	0	0	0	0	0	0	0	0	0	0	0	0	0	0	0	0	0	0	0	0	0	0	0	0	0	0	0	0	0	0	0	0	0	0	0	0
Otu03965	Fungi	Ascomycota						0	0	0	0	0	0	0	0	0	0	0	0	0	0	0	0	0	0	0	0	0	0	0	0	0	0	0	0	0	0	0	0	0	0	0	0	0	0	0	0	0	0
Otu03967	Fungi	Ascomycota	Dothideomycetes	Pleosporales	Cucurbitariaceae	Pyrenochaetopsis	leptospora	0	0	0	0	0	0	0	0	0	0	0	0	0	0	0	0	0	0	0	0	0	0	0	0	0	0	0	0	0	0	0	0	0	0	0	0	0	0	0	0	0	0
Otu03969	Fungi	Ascomycota	Eurotiomycetes	Eurotiales	Trichocomaceae	Aspergillus	sp.	0	0	0	0	0	0	0	0	0	0	0	0	0	0	0	0	0	0	0	0	0	0	0	0	0	0	0	0	0	0	0	0	0	0	0	0	0	0	0	0	0	0
Otu03971	Fungi	Ascomycota	Sordariomycetes	Sordariales	Chaetomiaceae	Chaetomium		0	0	0	0	0	0	0	0	0	0	0	0	0	0	0	0	0	0	0	0	0	0	0	0	0	0	0	0	0	0	0	0	0	0	0	0	0	0	0	0	0	0
Otu03973	Fungi	Ascomycota	Dothideomycetes	Pleosporales				0	0	0	0	0	0	0	0	0	0	0	0	0	0	0	0	0	0	0	0	0	1	0	0	0	0	0	0	0	0	0	0	0	0	0	0	0	0	0	0	0	0
Otu03974	Fungi	Ascomycota	Sordariomycetes					0	0	0	0	0	0	0	0	0	0	0	0	0	0	0	0	0	0	0	0	0	0	0	0	0	0	0	0	0	0	0	0	0	0	0	0	0	0	0	0	0	0
Otu03978	Fungi	Ascomycota	Sordariomycetes	Sordariales				0	0	0	0	0	0	0	0	0	0	0	0	0	0	0	0	0	0	0	0	0	0	0	0	0	0	0	0	0	0	0	0	0	0	0	0	0	0	0	0	0	0
Otu03980	Fungi	Ascomycota						0	0	0	0	0	0	0	0	0	0	0	0	0	0	0	0	0	0	0	0	0	0	0	0	0	0	0	0	0	0	0	0	0	0	0	0	0	0	0	0	0	0
Otu03985	Fungi	Ascomycota	Sordariomycetes	Hypocreales	Cordycipitaceae	Cordyceps	bassiana	0	0	0	0	0	0	0	0	0	0	0	0	0	0	0	0	0	0	0	0	0	0	0	0	0	0	0	0	0	0	0	0	0	0	0	0	0	0	0	0	0	0
Otu03987	Fungi	Ascomycota	Sordariomycetes	Hypocreales				0	0	0	0	0	0	0	0	0	0	0	0	0	0	0	0	0	0	0	0	0	0	0	0	0	0	0	0	0	0	0	0	0	0	0	0	0	0	0	0	0	0
Otu03997	Fungi	Ascomycota	Sordariomycetes	Myrmecridiales	Myrmecridiaceae	Myrmecridium	sp.	0	0	0	0	0	0	0	0	0	0	0	0	0	0	0	0	0	0	0	0	0	0	0	0	0	0	0	0	0	0	0	0	0	0	0	0	0	0	0	0	0	0
Otu04000	Fungi	Ascomycota	Dothideomycetes	Pleosporales				0	0	0	0	0	0	0	0	0	0	0	0	0	0	0	0	0	0	0	0	0	0	0	0	0	0	0	0	0	0	0	0	0	0	0	0	0	0	0	0	0	0
Otu04011	Fungi	Ascomycota	Sordariomycetes	Sordariales	Chaetomiaceae	Chaetomium		0	0	0	0	0	0	0	0	0	0	0	0	0	0	0	0	0	0	0	0	0	0	0	0	0	0	0	0	0	0	0	0	0	0	0	0	0	0	0	0	0	0
Otu04014	Fungi	Ascomycota	Sordariomycetes	Xylariales	Graphostromataceae	Graphostroma	platystoma	0	0	0	0	0	0	0	0	0	0	0	0	0	0	0	0	0	0	0	0	0	0	0	0	0	0	0	0	0	0	0	0	0	0	0	0	0	0	0	0	0	0
Otu04015	Fungi	Ascomycota	Sordariomycetes	Hypocreales	Nectriaceae	Gibberella	fujikuroi	0	0	0	0	0	0	0	0	0	0	0	0	0	0	0	0	0	0	0	0	0	0	0	0	0	0	0	0	0	0	0	0	0	0	0	0	0	0	0	0	0	0
Otu04018	Fungi	Ascomycota						0	0	0	0	0	0	0	0	0	0	0	0	0	0	0	0	0	0	0	0	0	0	0	0	0	0	0	0	0	0	0	0	0	0	0	0	0	0	0	0	0	0
Otu04020	Fungi	Ascomycota	Sordariomycetes	Hypocreales				0	0	0	0	0	0	0	0	0	0	0	0	0	0	0	0	0	0	0	0	0	0	0	0	0	0	0	0	0	0	0	0	0	0	0	0	0	0	0	0	0	0
Otu04029	Fungi	Ascomycota	Sordariomycetes	Hypocreales	Sarocladiaceae	Sarocladium	strictum	0	0	0	0	0	0	0	0	0	0	0	0	0	0	0	0	0	0	0	0	0	0	0	0	0	0	0	0	0	0	0	0	0	0	0	0	0	0	0	0	0	0
Otu04032	Fungi	Ascomycota	Sordariomycetes	Sordariales	Chaetomiaceae	Chaetomium	nigricolor	0	0	0	0	0	0	0	0	0	0	0	0	0	0	0	0	0	0	0	0	0	0	0	0	0	0	0	0	0	0	0	0	0	0	0	0	0	0	0	0	0	0
Otu04033	Fungi	Ascomycota	Sordariomycetes	Sordariales	Chaetomiaceae	Chaetomium		0	0	0	0	0	0	0	0	0	0	0	0	0	0	0	0	0	0	0	0	0	0	0	0	0	0	0	0	0	0	0	0	0	0	0	0	0	0	0	0	0	0
Otu04038	Fungi	Ascomycota	Dothideomycetes	Pleosporales	Periconiaceae	Periconia	sp.	31	0	0	0	0	0	0	0	0	0	0	0	0	0	0	0	0	0	0	0	0	0	0	0	0	0	0	0	0	0	0	0	0	0	0	0	0	0	0	0	0	0
Otu04046	Fungi	Ascomycota						0	0	0	0	0	0	0	0	0	0	0	0	0	0	0	0	0	0	0	0	0	0	0	0	0	0	0	0	0	0	0	0	0	0	0	0	0	0	0	0	0	0
Otu04054	Fungi	Ascomycota	Dothideomycetes	Pleosporales	Pleosporaceae	Curvularia	sp.	0	0	0	0	0	0	0	0	0	0	0	0	0	0	0	0	0	0	0	0	0	0	0	0	0	0	0	0	0	0	0	0	0	0	0	0	0	0	0	0	0	0
Otu04058	Fungi	Ascomycota						0	0	0	0	0	0	0	0	0	0	0	0	0	0	0	0	0	0	0	0	0	0	0	0	0	0	0	0	0	0	0	0	0	0	0	0	0	0	0	0	0	0
Otu04062	Fungi	Ascomycota	Sordariomycetes	Sordariales	Chaetomiaceae	Chaetomium	jatrophae	0	0	0	0	0	0	0	0	0	0	0	0	0	0	0	0	0	0	0	0	0	0	0	0	0	0	0	0	0	0	0	0	0	0	0	0	0	0	0	0	0	0
Otu04063	Fungi	Ascomycota	Dothideomycetes	Pleosporales				0	0	0	0	0	0	0	0	0	0	0	0	0	0	0	0	0	0	0	0	0	0	0	0	0	0	0	0	0	0	0	0	0	0	0	0	0	0	0	0	0	0
Otu04065	Fungi	Ascomycota	Dothideomycetes	Pleosporales	Pleosporales_family_Incertae_sedis	Phoma	sp.	1	0	0	0	0	0	0	0	0	0	0	0	0	0	0	0	0	0	0	0	0	0	0	0	0	0	0	0	0	0	0	0	0	0	0	0	0	0	0	0	0	0
Otu04070	Fungi	Ascomycota	Eurotiomycetes	Eurotiales	Trichocomaceae	Talaromyces	sp.	0	0	0	0	0	0	0	0	0	0	0	0	0	0	0	0	0	0	0	0	0	0	0	0	0	0	0	0	0	0	0	0	0	0	0	0	0	0	0	0	0	0
Otu04073	Fungi	Ascomycota	Dothideomycetes	Pleosporales				0	0	0	0	0	0	0	0	0	0	0	0	0	0	0	0	0	0	0	0	0	0	0	0	0	0	0	0	0	0	0	0	0	0	0	0	0	0	0	0	0	0
Otu04074	Fungi	Ascomycota	Eurotiomycetes	Eurotiales	Trichocomaceae			0	0	0	0	0	0	0	0	0	0	0	0	0	0	0	0	0	0	0	0	0	0	0	0	0	0	0	0	0	0	0	0	0	0	0	0	0	0	0	0	0	0
Otu04077	Fungi	Ascomycota	Dothideomycetes	Botryosphaeriales	Aplosporellaceae	Aplosporella	sp.	0	0	0	0	0	0	0	0	0	0	0	0	0	0	0	0	0	0	0	0	0	0	0	0	0	0	0	0	0	0	0	0	0	0	0	0	0	0	0	0	0	0
Otu04079	Fungi	Ascomycota						0	0	0	0	0	0	0	0	0	0	0	0	0	0	0	0	0	0	0	0	0	0	0	0	0	0	0	0	0	0	0	0	0	0	0	0	0	0	0	0	0	0
Otu04080	Fungi	Ascomycota	Dothideomycetes	Pleosporales				0	0	0	0	0	0	0	0	0	0	0	0	0	0	0	0	0	0	0	0	0	0	0	0	0	0	0	0	0	0	0	0	0	0	0	0	0	0	0	0	0	0
Otu04090	Fungi	Ascomycota	Ascomycota_class_Incertae_sedis	Ascomycota_order_Incertae_sedis	Ascomycota_family_Incertae_sedis	Phialemoniopsis	ocularis	0	0	0	0	0	0	0	0	0	0	0	0	0	0	0	0	0	0	0	0	0	0	0	0	0	0	0	0	0	0	0	0	0	0	0	0	0	0	0	0	0	0
Otu04103	Fungi	Ascomycota	Dothideomycetes	Jahnulales	Aliquandostipitaceae	Xylomyces	sp.	0	0	0	0	0	0	0	0	0	0	0	0	0	0	0	0	0	0	0	0	0	0	0	0	0	0	0	0	0	0	0	0	0	0	0	0	0	0	0	0	0	0
Otu04109	Fungi	Ascomycota	Sordariomycetes	Xylariales	Xylariaceae	Xylaria	sp.	0	0	0	0	0	0	0	0	0	0	0	0	0	0	0	0	0	0	0	0	0	0	0	0	0	0	0	0	0	0	0	0	0	0	0	0	0	0	0	0	0	0
Otu04112	Fungi	Ascomycota	Sordariomycetes	Sordariales	Chaetomiaceae	Chaetomium		0	0	0	0	0	0	0	0	0	0	0	0	0	0	0	0	0	0	0	0	0	0	0	0	0	0	0	0	0	0	0	0	0	0	0	0	0	0	0	0	0	0
Otu04115	Fungi	Ascomycota	Dothideomycetes	Botryosphaeriales	Botryosphaeriaceae	Diplodia	pseudoseriata	0	0	0	0	0	0	0	0	0	0	0	0	0	0	0	0	0	0	0	0	0	0	0	0	0	0	0	0	0	0	0	0	0	0	0	0	0	0	0	0	0	0
Otu04117	Fungi	Ascomycota	Eurotiomycetes	Eurotiales	Trichocomaceae	Penicillium	sp.	0	0	0	0	0	0	0	0	0	0	0	0	0	0	0	0	0	0	0	0	0	0	0	0	0	0	0	0	0	0	0	0	0	0	0	0	0	0	0	0	0	0
Otu04118	Fungi	Ascomycota						0	0	0	0	0	0	0	0	0	0	0	0	0	0	0	0	0	0	0	0	0	0	0	0	0	0	0	0	0	0	0	0	0	0	0	0	0	0	0	0	0	0
Otu04120	Fungi	Ascomycota	Eurotiomycetes	Chaetothyriales	Chaetothyriaceae	Cyphellophora	pluriseptata	0	0	0	0	0	0	0	0	0	0	0	0	0	0	0	0	0	0	0	0	0	0	0	0	0	0	0	0	0	0	0	0	0	0	0	0	0	0	0	0	0	0
Otu04121	Fungi	Ascomycota	Leotiomycetes					0	0	0	0	0	0	0	0	0	0	0	0	0	0	0	0	0	0	0	0	0	0	0	0	0	0	0	0	0	0	0	0	0	0	0	0	0	0	0	0	0	0
Otu04126	Fungi	Ascomycota	Eurotiomycetes	Eurotiales	Trichocomaceae	Talaromyces	sp.	0	0	0	0	0	0	0	0	0	0	0	0	0	0	0	0	0	0	0	0	0	0	0	0	0	0	0	0	0	0	0	0	0	0	0	0	0	0	0	0	0	0
Otu04129	Fungi	Ascomycota	Dothideomycetes	Pleosporales	Didymellaceae	Didymella	sp.	0	0	0	0	0	0	0	0	0	0	0	0	0	0	0	0	0	0	0	0	0	0	0	0	0	0	0	0	0	0	0	0	0	0	0	0	0	0	0	0	0	0
Otu04130	Fungi	Ascomycota						0	0	0	0	0	0	0	0	0	0	0	0	0	0	0	0	0	0	0	0	0	39	0	0	0	0	0	0	0	0	0	0	0	0	0	0	0	0	0	0	0	0
Otu04131	Fungi	Ascomycota	Eurotiomycetes	Chaetothyriales	Herpotrichiellaceae	Exophiala	sp.	0	0	0	0	0	0	0	0	0	0	0	0	0	0	0	0	0	0	0	0	0	0	0	0	0	0	0	0	0	0	0	0	0	0	0	0	0	0	0	0	0	0
Otu04133	Fungi	Ascomycota	Sordariomycetes	Diaporthales	Valsariaceae	Valsaria	ceratoniae	1	0	0	0	0	0	0	0	0	0	0	0	0	0	0	0	0	0	0	0	0	0	0	0	0	0	0	0	0	0	0	0	0	0	0	0	0	0	0	0	0	0
Otu04135	Fungi	Ascomycota	Eurotiomycetes	Verrucariales	Verrucariaceae	Endocarpon	pusillum	0	0	0	0	0	0	0	0	0	0	0	0	0	0	0	0	0	0	0	0	0	0	0	0	0	0	0	0	0	0	0	0	0	0	0	0	0	0	0	0	0	0
Otu04139	Fungi	Ascomycota	Dothideomycetes	Pleosporales	Montagnulaceae			5	0	0	0	8	0	0	0	0	0	0	0	0	0	0	0	0	0	0	0	0	0	0	0	0	0	0	0	0	0	0	0	0	0	0	0	0	0	0	0	0	0
Otu04147	Fungi	Ascomycota	Eurotiomycetes	Eurotiales	Trichocomaceae	Penicillium	thomii	0	0	0	0	0	0	0	0	0	0	0	0	0	0	0	0	0	0	0	0	0	0	0	0	0	0	0	0	0	0	0	0	0	0	0	0	0	0	0	0	0	0
Otu04152	Fungi	Ascomycota	Saccharomycetes	Saccharomycetales	Pichiaceae	Ogataea	glucozyma	0	0	0	0	0	0	0	0	0	0	0	0	0	0	0	0	0	0	0	0	0	0	0	0	0	0	0	0	0	0	0	0	0	0	0	0	0	0	0	0	0	0
Otu04154	Fungi	Ascomycota	Sordariomycetes	Sordariales	Chaetomiaceae	Chaetomium	nigricolor	0	0	0	0	0	0	0	0	0	0	0	0	0	0	0	0	0	0	0	0	0	0	0	0	0	0	0	0	0	0	0	0	0	0	0	0	0	0	0	0	0	0
Otu04157	Fungi	Ascomycota	Dothideomycetes	Pleosporales	Pleosporaceae	Curvularia	senegalensis	0	0	0	0	0	0	0	0	0	0	0	0	0	0	0	0	0	0	0	0	0	0	0	0	0	0	0	0	0	0	0	0	0	0	0	0	0	0	0	0	0	0
Otu04160	Fungi	Ascomycota	Dothideomycetes	Pleosporales				0	0	0	0	0	0	0	0	0	0	0	0	0	0	0	0	0	0	0	0	0	0	0	0	0	0	0	0	0	0	0	0	0	0	0	0	0	0	0	0	0	0
Otu04162	Fungi	Ascomycota	Dothideomycetes	Pleosporales	Sporormiaceae	Westerdykella	sp.	0	0	0	0	0	0	0	0	0	0	0	0	0	0	0	0	0	0	0	0	0	0	0	0	0	0	0	0	0	0	0	0	0	0	0	0	0	0	0	0	0	0
Otu04164	Fungi	Ascomycota	Eurotiomycetes	Chaetothyriales				0	0	0	0	0	0	0	0	0	0	0	0	0	0	0	0	0	0	0	0	0	0	0	0	0	0	0	0	0	0	0	0	0	0	0	0	0	0	0	0	0	0
Otu04169	Fungi	Ascomycota						0	0	0	0	0	0	0	0	0	0	0	0	0	0	0	0	0	0	0	0	0	0	0	0	0	0	0	0	0	0	0	0	0	0	0	0	0	0	0	0	0	0
Otu04176	Fungi	Ascomycota	Saccharomycetes	Saccharomycetales	Trichomonascaceae	Blastobotrys	proliferans	0	0	0	0	0	0	0	0	0	0	0	0	0	0	0	0	0	0	0	0	0	0	0	0	0	0	0	0	0	0	0	0	0	0	0	0	0	0	0	0	0	0
Otu04181	Fungi	Ascomycota	Sordariomycetes	Sordariomycetes_order_Incertae_sedis	Sordariomycetes_family_Incertae_sedis	Papulaspora	equi	0	0	0	0	0	0	0	0	0	0	0	0	0	0	0	0	0	0	0	0	0	0	0	0	0	0	0	0	0	0	0	0	0	0	0	0	0	0	0	0	0	0
Otu04182	Fungi	Ascomycota	Eurotiomycetes	Eurotiales	Trichocomaceae	Talaromyces	sp.	0	0	0	0	0	0	0	0	0	0	0	0	0	0	0	0	0	0	0	0	0	0	0	0	0	0	0	0	0	0	0	0	0	0	0	0	0	0	0	0	0	0
Otu04183	Fungi	Ascomycota	Leotiomycetes	Helotiales				0	0	0	0	0	0	0	0	0	0	0	0	0	0	0	0	0	0	0	0	0	0	0	0	0	0	0	0	0	0	0	0	0	51	0	0	0	0	0	0	0	0
Otu04184	Fungi	Ascomycota	Dothideomycetes	Pleosporales	Montagnulaceae	Paraconiothyrium	variabile	0	0	0	0	0	0	0	0	0	0	0	0	0	0	0	0	0	0	0	0	0	0	0	0	0	0	0	0	0	0	0	0	0	0	0	0	0	0	0	0	0	0
Otu04190	Fungi	Ascomycota	Sordariomycetes	Hypocreales	Nectriaceae	Gibberella	zeae	0	0	0	0	0	0	0	0	0	0	0	0	0	0	0	0	0	0	0	0	0	0	0	0	0	0	0	0	0	0	0	0	0	0	0	0	0	0	0	0	0	0
Otu04191	Fungi	Ascomycota						0	0	0	0	0	0	0	0	0	0	0	0	0	0	0	0	0	0	0	0	0	0	0	0	0	0	0	0	0	0	0	0	0	0	0	0	0	0	0	0	0	0
Otu04194	Fungi	Ascomycota	Taphrinomycetes	Taphrinales				0	0	0	0	0	0	0	0	0	0	0	0	0	0	0	0	0	0	0	0	0	0	0	0	0	0	0	0	0	0	0	0	0	0	0	0	0	0	0	0	0	0
Otu04200	Fungi	Ascomycota	Dothideomycetes	Capnodiales				0	0	0	0	0	0	0	0	0	0	0	0	0	0	0	0	0	0	0	0	0	0	0	0	0	0	0	0	0	0	0	0	0	0	0	0	0	0	0	0	0	0
Otu04205	Fungi	Ascomycota						0	0	0	0	0	0	0	0	0	0	0	0	0	0	0	0	0	0	0	0	0	0	0	0	0	0	0	0	0	0	0	0	0	0	0	0	0	0	0	0	0	0
Otu04207	Fungi	Ascomycota	Dothideomycetes	Jahnulales	Aliquandostipitaceae	Xylomyces	sp.	0	0	0	0	0	0	0	0	0	0	0	0	0	0	0	0	0	0	0	0	0	0	0	0	0	0	0	0	0	0	0	0	0	0	0	0	0	0	0	0	0	0
Otu04211	Fungi	Ascomycota	Eurotiomycetes	Ascosphaerales	Ascosphaeraceae	Ascosphaera	proliperda	0	0	0	0	0	0	0	0	0	0	0	0	0	0	0	0	0	0	0	0	0	0	0	0	0	0	0	0	0	0	0	0	0	0	0	0	0	0	0	0	0	0
Otu04213	Fungi	Ascomycota	Dothideomycetes	Capnodiales	Davidiellaceae			0	0	0	0	0	0	0	0	0	0	0	0	0	0	0	0	0	1	0	0	0	11	0	0	0	0	0	0	0	0	0	0	0	0	1	0	1	0	0	0	0	0
Otu04220	Fungi	Ascomycota	Sordariomycetes	Sordariomycetes_order_Incertae_sedis	Magnaporthaceae			0	0	0	0	0	0	0	0	0	0	0	0	0	0	0	0	0	0	0	0	0	0	0	0	0	0	0	0	0	0	0	0	0	0	0	0	0	0	0	0	0	0
Otu04231	Fungi	Ascomycota						0	0	0	0	0	0	0	0	0	0	0	0	0	0	0	0	0	0	0	0	0	0	0	0	0	0	0	0	0	0	0	0	0	0	0	0	0	0	0	0	0	0
Otu04233	Fungi	Ascomycota	Dothideomycetes	Pleosporales	Cucurbitariaceae	Pyrenochaetopsis	leptospora	0	0	0	0	0	0	0	0	0	0	0	0	0	0	0	0	0	0	0	0	0	0	0	0	0	0	0	0	0	0	0	0	0	0	0	0	0	0	0	0	0	0
Otu04237	Fungi	Ascomycota	Sordariomycetes	Hypocreales	Hypocreaceae	Hypocrea	sp.	0	0	0	0	0	0	0	0	0	0	0	0	0	0	0	0	0	0	0	0	0	0	0	0	0	0	0	0	0	0	0	0	0	0	0	0	0	0	0	0	0	0
Otu04238	Fungi	Ascomycota	Eurotiomycetes	Chaetothyriales	Herpotrichiellaceae	Phaeococcomyces	aloes	0	0	0	0	0	0	0	0	0	0	0	0	0	0	0	0	0	0	0	0	0	0	0	0	0	0	0	0	0	0	0	0	0	0	0	0	0	0	0	0	0	0
Otu04242	Fungi	Ascomycota	Sordariomycetes	Sordariales	Chaetomiaceae	Chaetomium	nigricolor	0	0	0	0	0	0	0	0	0	0	0	0	0	0	0	0	0	0	0	0	0	0	0	0	0	0	0	0	0	0	0	0	0	0	0	0	0	0	0	0	0	0
Otu04246	Fungi	Ascomycota						0	0	0	0	0	0	0	0	0	0	0	0	0	0	0	0	0	0	0	0	0	0	0	0	0	0	0	0	0	0	0	0	0	0	0	0	0	0	0	0	0	0
Otu04247	Fungi	Ascomycota	Eurotiomycetes	Eurotiales	Trichocomaceae	Aspergillus	brasiliensis	0	0	0	0	0	0	0	0	0	0	0	0	0	0	0	0	0	0	0	0	0	0	0	0	0	0	0	0	0	0	0	0	0	0	0	0	0	0	0	0	0	0
Otu04248	Fungi	Ascomycota	Eurotiomycetes	Eurotiales	Trichocomaceae	Paecilomyces	marquandii	16	0	0	0	0	0	0	0	0	0	0	0	0	0	0	0	0	0	0	0	0	0	0	0	0	0	0	0	0	0	0	0	0	0	0	0	0	0	0	0	0	0
Otu04250	Fungi	Ascomycota	Leotiomycetes	Helotiales	Helotiales_family_Incertae_sedis	Xylogone	sp.	0	0	0	0	0	0	0	0	0	0	0	0	0	0	0	0	0	0	0	0	0	0	0	0	0	0	0	0	0	0	0	0	0	0	0	0	0	0	0	0	0	0
Otu04254	Fungi	Ascomycota	Dothideomycetes	Pleosporales	Massarinaceae	Massarina	sp.	0	0	0	0	0	0	0	0	0	0	0	0	0	0	0	0	0	0	0	0	0	0	0	0	0	0	0	0	0	0	0	0	0	0	0	0	0	0	0	0	0	0
Otu04257	Fungi	Ascomycota	Sordariomycetes	Sordariales	Chaetomiaceae	Chaetomium		0	0	0	0	0	0	0	0	0	0	0	0	0	0	0	0	0	0	0	0	0	0	0	0	0	0	0	0	0	0	0	0	0	0	0	0	0	0	0	0	0	0
Otu04258	Fungi	Ascomycota	Eurotiomycetes	Chaetothyriales	Herpotrichiellaceae	Exophiala	sideris	0	0	0	0	0	0	0	0	0	0	0	0	0	0	0	0	0	0	0	0	0	12	0	0	0	0	0	0	0	0	0	0	0	0	0	0	0	0	0	0	0	0
Otu04264	Fungi	Ascomycota	Sordariomycetes	Sordariales	Lasiosphaeriaceae			0	0	0	0	0	0	0	0	0	0	0	0	0	0	0	0	0	0	0	0	0	0	0	0	0	0	0	0	0	0	0	0	0	0	0	0	0	0	0	0	0	0
Otu04273	Fungi	Ascomycota	Dothideomycetes	Pleosporales				0	0	0	0	0	0	2	0	0	0	0	0	0	0	0	0	0	0	0	0	0	0	0	0	0	0	0	0	0	0	0	3	0	0	0	7	0	0	1	0	0	0
Otu04275	Fungi	Ascomycota	Sordariomycetes	Hypocreales	Clavicipitaceae	Metarhizium	pinghaense	0	0	0	0	0	0	0	0	0	0	0	0	0	0	0	0	0	0	0	0	0	0	0	0	0	0	0	0	0	0	0	0	0	0	0	0	0	0	0	0	0	0
Otu04282	Fungi	Ascomycota	Dothideomycetes	Dothideomycetes_order_Incertae_sedis	Dothideomycetes_family_Incertae_sedis	Scleroconidioma	sphagnicola	0	0	0	0	0	0	0	0	0	0	0	0	0	0	0	0	0	0	0	0	0	0	0	0	0	0	0	0	0	0	0	0	0	0	0	0	0	0	0	0	0	0
Otu04284	Fungi	Ascomycota	Eurotiomycetes					0	0	0	0	0	0	0	0	0	0	0	0	0	0	0	0	0	0	0	0	0	0	0	0	0	0	0	0	0	0	0	0	0	0	0	0	0	0	0	0	0	0
Otu04291	Fungi	Ascomycota	Sordariomycetes	Hypocreales	Nectriaceae			0	0	0	0	0	0	0	0	0	0	0	0	0	0	0	0	0	0	0	0	0	0	0	0	0	0	0	0	0	0	0	0	0	0	0	0	0	0	0	0	0	0
Otu04293	Fungi	Ascomycota	Pezizomycetes	Pezizales	Pyronemataceae	Pustularia	sp.	0	0	0	0	0	0	0	0	0	0	0	0	0	0	0	0	0	0	0	0	0	0	0	0	0	0	0	0	0	0	0	0	0	47	0	0	0	0	0	0	0	0
Otu04304	Fungi	Ascomycota	Eurotiomycetes	Eurotiales	Trichocomaceae	Aspergillus	sp.	0	0	0	0	0	0	0	0	0	0	0	0	0	0	0	0	0	0	0	0	0	0	0	0	0	0	0	0	0	0	0	0	0	0	0	0	0	0	0	0	0	0
Otu04309	Fungi	Ascomycota						0	0	0	0	0	0	0	0	0	0	0	0	0	0	0	0	0	0	0	0	0	0	0	0	0	0	0	0	0	0	0	0	0	0	46	0	0	0	0	0	0	0
Otu04316	Fungi	Ascomycota	Sordariomycetes	Hypocreales	Nectriaceae	Gibberella	sp.	0	0	0	0	0	0	0	0	0	0	0	0	0	0	0	0	0	0	0	0	0	2	0	0	0	0	0	0	0	0	0	0	0	0	0	0	0	0	0	0	0	0
Otu04318	Fungi	Ascomycota						0	0	0	0	0	0	0	0	0	0	0	0	0	0	0	0	0	0	0	0	0	0	0	0	0	0	0	0	0	0	0	0	0	0	0	0	0	0	0	0	0	0
Otu04323	Fungi	Ascomycota						0	0	0	0	0	0	0	0	0	0	0	0	0	0	0	0	0	0	0	0	0	0	0	0	0	0	0	0	0	0	0	0	0	0	0	0	0	0	0	0	0	0
Otu04324	Fungi	Ascomycota	Dothideomycetes	Pleosporales	Montagnulaceae	Paraconiothyrium	variabile	0	0	0	0	0	0	0	0	0	0	0	0	0	0	0	0	0	0	0	0	0	0	0	0	0	0	0	0	0	0	0	0	0	0	0	0	0	0	0	0	0	0
Otu04327	Fungi	Ascomycota	Dothideomycetes	Capnodiales	Teratosphaeriaceae			0	0	0	0	0	0	0	0	0	0	0	0	0	0	0	0	0	0	0	0	0	0	0	0	0	0	0	0	0	0	0	0	0	0	0	0	0	0	0	0	0	0
Otu04328	Fungi	Ascomycota	Dothideomycetes	Pleosporales				0	0	0	0	0	0	0	0	0	0	0	0	0	0	0	0	0	0	0	0	0	0	0	0	0	0	0	0	0	0	0	0	0	0	0	0	0	0	0	0	0	0
Otu04330	Fungi	Ascomycota						0	0	0	0	0	0	0	0	0	0	0	0	0	0	0	0	0	0	0	0	0	0	0	0	0	0	0	0	0	0	0	0	0	0	0	0	0	0	0	0	0	0
Otu04331	Fungi	Ascomycota	Dothideomycetes	Pleosporales	Pleosporaceae	Alternaria	porri	0	0	0	0	0	0	0	0	0	0	0	0	0	0	0	0	0	0	0	0	0	0	0	0	0	0	0	0	0	0	0	0	0	0	0	0	0	0	0	0	0	0
Otu04333	Fungi	Ascomycota	Dothideomycetes	Pleosporales	Montagnulaceae			0	0	0	0	0	0	0	0	0	0	0	0	0	0	0	0	0	0	0	0	0	0	0	0	0	0	0	0	0	0	0	0	0	0	0	0	0	0	0	0	0	0
Otu04335	Fungi	Ascomycota	Eurotiomycetes	Eurotiales	Trichocomaceae	Penicillium	paxilli	0	0	0	0	46	0	0	0	0	0	0	0	0	0	0	0	0	0	0	0	0	0	0	0	0	0	0	0	0	0	0	0	0	0	0	0	0	0	0	0	0	0
Otu04338	Fungi	Ascomycota	Sordariomycetes	Microascales				15	0	0	0	0	0	0	0	0	0	0	0	0	0	0	0	0	0	0	0	0	2	0	0	0	0	0	0	0	0	0	0	0	0	0	0	0	0	0	0	0	0
Otu04339	Fungi	Ascomycota	Dothideomycetes	Pleosporales	Montagnulaceae			0	0	0	0	0	0	0	0	0	0	0	0	0	0	0	0	0	0	0	0	0	0	0	0	0	0	0	0	0	0	0	0	0	0	0	0	0	0	0	0	0	0
Otu04343	Fungi	Ascomycota	Eurotiomycetes	Eurotiales	Trichocomaceae	Talaromyces	indigoticus	0	0	0	0	0	0	0	0	0	0	0	0	0	0	0	0	0	0	0	0	0	0	0	0	0	0	0	0	0	0	0	0	0	0	0	0	0	0	0	0	0	0
Otu04344	Fungi	Ascomycota	Eurotiomycetes	Eurotiales	Trichocomaceae			0	0	0	0	0	0	0	0	0	0	0	0	0	0	0	0	0	0	0	0	0	0	0	0	0	0	0	0	0	0	0	0	0	0	0	0	0	0	0	0	0	0
Otu04345	Fungi	Ascomycota						0	0	0	0	0	0	0	0	0	0	0	0	0	0	0	0	0	0	0	0	0	0	0	0	0	0	0	0	0	0	0	0	0	0	0	0	0	0	0	0	0	0
Otu04346	Fungi	Ascomycota	Eurotiomycetes	Eurotiales	Trichocomaceae	Rasamsonia	sp.	0	0	0	0	0	0	0	0	0	0	0	0	0	0	0	0	0	0	0	0	0	5	0	0	0	0	0	0	0	0	0	0	0	0	0	0	0	0	0	0	0	0
Otu04347	Fungi	Ascomycota						0	0	0	0	0	0	0	0	0	0	0	0	0	0	0	0	0	0	0	0	0	0	0	0	0	0	0	0	0	0	0	0	0	0	0	0	0	0	0	0	0	0
Otu04358	Fungi	Ascomycota	Sordariomycetes	Hypocreales	Hypocreaceae	Hypocrea	moravica	0	0	0	0	0	0	0	0	0	0	0	0	0	0	0	0	0	0	0	0	0	0	0	0	0	0	0	0	0	0	0	0	0	0	0	0	0	0	0	0	0	0
Otu04360	Fungi	Ascomycota	Sordariomycetes		Magnaporthaceae			0	0	0	0	0	0	0	0	0	0	0	0	0	0	0	0	0	0	0	0	0	0	0	0	0	0	0	0	0	0	0	0	0	0	0	0	0	0	0	0	0	0
Otu04361	Fungi	Ascomycota	Sordariomycetes	Sordariales	Lasiosphaeriaceae	Arnium	sp.	0	0	0	0	0	0	0	0	0	0	0	0	0	0	0	0	0	0	0	0	0	0	0	0	0	0	0	0	0	0	0	0	0	0	0	0	0	0	0	0	0	0
Otu04374	Fungi	Ascomycota	Sordariomycetes	Atractosporales	Annulatascaceae	Conlarium	duplumascospora	0	0	0	0	0	0	0	0	0	0	0	0	0	0	0	0	0	0	0	0	0	0	0	0	0	0	0	0	0	0	0	0	0	0	0	0	0	0	0	0	0	0
Otu04378	Fungi	Ascomycota	Sordariomycetes	Sordariales				0	0	0	0	0	0	0	0	0	0	0	0	0	0	0	0	0	0	0	0	0	0	0	0	0	0	0	0	0	0	0	0	0	0	0	0	0	0	0	0	0	0
Otu04380	Fungi	Ascomycota	Sordariomycetes	Sordariales	Chaetomiaceae	Chaetomium		0	0	0	0	0	0	0	0	0	0	0	0	0	0	0	0	0	0	0	0	0	0	0	0	0	0	0	0	0	0	0	0	0	0	0	0	0	0	0	0	0	0
Otu04387	Fungi	Ascomycota	Dothideomycetes	Capnodiales	Teratosphaeriaceae			0	0	0	0	0	0	0	0	0	0	0	0	0	0	0	0	0	0	0	0	0	3	0	0	0	0	0	0	0	0	0	0	0	0	0	0	0	0	0	0	0	0
Otu04392	Fungi	Ascomycota	Sordariomycetes	Xylariales		Monographella	cucumerina	0	0	0	0	0	0	0	0	0	0	0	0	0	0	0	0	0	0	0	0	0	0	0	0	0	0	0	0	0	0	0	0	0	0	0	0	0	0	0	0	0	0
Otu04399	Fungi	Ascomycota	Dothideomycetes	Pleosporales	Phaeosphaeriaceae	Sclerostagonospora	sp.	0	0	0	0	0	0	0	0	0	0	0	0	0	0	0	0	0	0	0	0	0	0	0	0	0	0	0	0	0	0	0	0	0	0	0	0	0	0	0	0	0	0
Otu04402	Fungi	Ascomycota	Sordariomycetes	Hypocreales	Nectriaceae	Gibberella	sp.	0	0	0	0	0	0	0	0	0	0	0	0	0	0	0	0	0	0	0	0	0	0	0	0	0	0	0	0	0	0	0	0	0	0	0	0	0	0	0	0	0	0
Otu04405	Fungi	Ascomycota	Dothideomycetes	Pleosporales				0	0	0	0	0	0	0	0	0	0	0	0	0	0	0	0	0	0	0	0	0	2	0	0	0	0	0	0	0	0	0	0	0	0	0	0	0	0	0	0	0	0
Otu04407	Fungi	Ascomycota	Sordariomycetes	Sordariales	Chaetomiaceae	Chaetomium		0	0	0	0	0	0	0	0	0	0	0	0	0	0	0	0	0	0	0	0	0	0	0	0	0	0	0	0	0	0	0	0	0	0	0	0	0	0	0	0	0	0
Otu04411	Fungi	Ascomycota				Retroconis	sp.	0	0	0	0	0	0	0	0	0	0	0	0	0	0	0	0	0	0	0	0	0	0	0	0	0	0	0	0	0	0	0	0	0	0	0	0	0	0	0	0	0	0
Otu04414	Fungi	Ascomycota	Dothideomycetes	Capnodiales	Davidiellaceae			1	0	0	0	0	0	0	0	0	0	0	0	0	0	0	0	0	0	1	0	0	3	0	0	0	0	0	0	0	0	0	0	0	0	0	0	0	0	0	0	0	0
Otu04416	Fungi	Ascomycota	Sordariomycetes	Hypocreales	Nectriaceae	Neocosmospora	vasinfecta	0	0	0	0	0	0	0	0	0	0	0	0	0	0	0	0	0	0	0	0	0	0	0	0	0	0	0	0	0	0	0	0	0	0	0	0	0	0	0	0	0	0
Otu04422	Fungi	Ascomycota	Leotiomycetes	Helotiales	Helotiaceae	Articulospora	sp.	0	0	0	0	0	0	0	0	0	0	0	0	0	0	0	0	0	0	0	0	0	0	0	0	0	0	0	0	0	0	0	0	0	0	0	0	0	0	0	0	0	0
Otu04424	Fungi	Ascomycota	Lecanoromycetes	Umbilicariales	Umbilicariaceae	Umbilicaria	sp.	0	0	0	0	0	0	0	0	0	0	0	0	0	0	0	0	0	0	0	0	0	35	0	0	0	0	0	0	0	0	0	0	0	0	0	0	0	0	0	0	0	0
Otu04425	Fungi	Ascomycota	Sordariomycetes	Sordariales	Chaetomiaceae	Chaetomium		0	0	0	0	0	0	0	0	0	0	0	0	0	0	0	0	0	0	0	0	0	0	0	0	0	0	0	0	0	0	0	0	0	0	0	0	0	0	0	0	0	0
Otu04430	Fungi	Ascomycota	Dothideomycetes	Pleosporales	Leptosphaeriaceae			0	0	0	0	0	0	0	0	0	0	0	0	0	0	0	0	0	0	0	0	0	0	0	0	0	0	0	0	0	0	0	0	0	0	0	0	0	0	0	0	0	0
Otu04435	Fungi	Ascomycota	Sordariomycetes	Hypocreales	Cordycipitaceae	Cordyceps	bassiana	0	0	0	0	0	0	1	0	0	0	0	0	0	0	1	0	1	0	0	0	0	0	0	0	0	0	0	0	0	1	0	0	0	0	0	1	0	0	0	0	0	0
Otu04439	Fungi	Ascomycota	Sordariomycetes	Sordariales	Chaetomiaceae	Chaetomium		0	0	0	0	0	0	0	0	0	0	0	0	0	0	0	0	0	0	0	0	0	0	0	0	0	0	0	0	0	0	0	0	0	0	0	0	0	0	0	0	0	0
Otu04451	Fungi	Ascomycota	Sordariomycetes	Sordariales	Chaetomiaceae	Chaetomium	nigricolor	0	0	0	0	0	0	0	0	0	0	0	0	0	0	0	0	0	0	0	0	0	0	0	0	0	0	0	0	0	0	0	0	0	0	0	0	0	0	0	0	0	0
Otu04456	Fungi	Ascomycota	Dothideomycetes	Capnodiales	Davidiellaceae			0	0	0	0	0	0	0	0	0	0	3	0	0	0	0	0	0	0	0	0	0	1	0	0	0	0	0	0	0	0	0	0	0	0	0	0	0	0	0	0	0	0
Otu04457	Fungi	Ascomycota	Sordariomycetes	Sordariomycetes_order_Incertae_sedis	Sordariomycetes_family_Incertae_sedis	Myrmecridium	schulzeri	0	0	0	0	0	0	0	0	0	0	0	0	0	0	0	0	0	0	0	0	0	0	0	0	0	0	0	0	0	0	0	0	0	0	0	0	0	0	0	0	0	0
Otu04460	Fungi	Ascomycota	Leotiomycetes	Helotiales	Helotiaceae	Neobulgaria	sp.	0	0	0	0	0	0	0	0	0	0	0	0	0	0	0	0	0	0	0	0	0	0	0	0	0	0	0	0	0	0	0	0	0	0	0	0	0	0	0	0	0	0
Otu04461	Fungi	Ascomycota	Dothideomycetes	Pleosporales				0	0	0	0	0	0	0	0	0	0	0	0	0	0	0	0	0	0	0	0	0	0	0	0	0	0	0	0	0	0	0	0	0	0	0	0	0	0	0	0	0	0
Otu04470	Fungi	Ascomycota	Sordariomycetes	Hypocreales	Hypocreales_family_Incertae_sedis	Acremonium	stromaticum	0	0	0	0	0	0	0	0	0	0	0	0	0	0	0	0	0	0	0	0	0	0	0	0	0	0	0	0	0	0	0	0	0	0	0	0	0	0	0	0	0	0
Otu04472	Fungi	Ascomycota						0	0	0	0	0	0	0	0	0	0	0	0	0	0	0	0	0	0	0	0	0	0	0	0	0	0	0	0	0	0	0	0	0	0	0	0	0	0	0	0	0	0
Otu04476	Fungi	Ascomycota	Sordariomycetes	Sordariales	Chaetomiaceae	Chaetomium	sp.	0	0	0	0	0	0	0	0	0	0	0	0	0	0	0	0	0	0	0	0	0	0	0	0	0	0	0	0	0	0	0	0	0	0	0	0	0	0	0	0	0	0
Otu04478	Fungi	Ascomycota	Dothideomycetes	Pleosporales				0	0	0	0	0	0	0	0	0	0	0	0	0	0	0	0	0	0	0	0	0	0	0	0	0	0	0	0	0	0	0	0	0	0	0	0	0	0	0	0	0	0
Otu04481	Fungi	Ascomycota	Eurotiomycetes	Chaetothyriales	Herpotrichiellaceae	Cladophialophora	sp.	0	0	0	0	0	0	0	0	0	0	0	0	0	0	0	0	0	0	0	0	0	0	0	0	0	0	0	0	0	0	0	0	0	0	0	0	0	0	0	0	0	0
Otu04482	Fungi	Ascomycota	Dothideomycetes	Pleosporales	Sporormiaceae	Westerdykella	sp.	0	0	0	0	0	0	0	0	0	0	0	0	0	0	0	0	0	0	0	0	0	0	0	0	0	0	0	0	0	0	0	0	0	0	0	0	0	0	0	0	0	0
Otu04483	Fungi	Ascomycota	Dothideomycetes	Pleosporales	Pleosporales_family_Incertae_sedis	Phoma	sp.	0	0	0	0	0	0	0	0	0	0	0	0	0	0	0	0	0	0	0	0	0	0	0	0	0	0	0	0	0	0	0	0	0	0	0	0	0	0	0	0	0	0
Otu04485	Fungi	Ascomycota	Sordariomycetes	Sordariales	Chaetomiaceae			7	0	0	0	0	0	0	0	0	0	0	0	0	0	0	0	0	0	0	0	0	0	0	0	0	0	0	0	0	0	0	0	0	0	0	0	0	0	0	0	0	0
Otu04490	Fungi	Ascomycota	Ascomycota_class_Incertae_sedis	Ascomycota_order_Incertae_sedis	Ascomycota_family_Incertae_sedis	Staphylotrichum	sp.	0	0	0	0	0	0	0	0	0	0	0	0	0	0	0	0	0	0	0	0	0	0	0	0	0	0	0	0	0	0	0	0	0	0	0	0	0	0	0	0	0	0
Otu04492	Fungi	Ascomycota	Sordariomycetes					0	0	0	0	0	0	0	0	0	0	0	0	0	0	0	0	0	0	0	0	0	0	0	0	0	0	0	0	0	0	0	0	0	0	0	0	0	0	0	0	0	0
Otu04500	Fungi	Ascomycota	Sordariomycetes	Sordariales	Chaetomiaceae	Chaetomium	nigricolor	0	0	0	0	0	0	0	0	0	0	0	0	0	0	0	0	0	0	0	0	0	0	0	0	0	0	0	0	0	0	0	0	0	0	0	0	0	0	0	0	0	0
Otu04502	Fungi	Ascomycota	Sordariomycetes	Sordariales	Chaetomiaceae			0	0	0	0	0	0	0	0	0	0	0	0	0	0	0	0	0	0	0	0	0	0	0	0	0	0	0	0	0	0	0	0	0	0	0	0	0	0	0	0	0	0
Otu04504	Fungi	Ascomycota	Sordariomycetes	Microascales	Microascaceae	Microascus	sp.	0	0	0	0	0	0	0	0	0	0	0	0	0	0	0	0	0	0	0	0	0	0	0	0	0	0	0	0	0	0	0	0	0	0	0	0	0	0	0	0	0	0
Otu04505	Fungi	Ascomycota	Orbiliomycetes	Orbiliales	Orbiliaceae			0	0	0	0	0	0	0	0	0	0	0	0	0	0	0	0	0	0	0	0	0	0	0	0	0	0	0	0	0	0	0	0	0	0	0	0	0	0	0	0	0	0
Otu04511	Fungi	Ascomycota	Sordariomycetes	Sordariales	Chaetomiaceae	Thielavia	terrestris	0	0	0	0	0	0	0	0	0	0	0	0	0	0	0	0	0	0	0	0	0	0	0	0	0	0	0	0	0	0	0	0	0	0	0	0	0	0	0	0	0	0
Otu04514	Fungi	Ascomycota	Sordariomycetes	Sordariomycetes_order_Incertae_sedis	Magnaporthaceae			0	0	0	0	0	0	0	0	0	0	0	0	0	0	0	0	0	0	0	0	0	0	0	0	0	0	0	0	0	0	0	0	0	0	0	0	0	0	0	0	0	0
Otu04516	Fungi	Ascomycota	Dothideomycetes	Pleosporales	Didymosphaeriaceae	Roussoella	japanensis	0	0	0	0	0	0	0	0	0	0	0	0	0	0	0	0	0	0	0	0	0	0	0	0	0	0	0	0	0	0	0	0	0	0	0	0	0	0	0	0	0	0
Otu04517	Fungi	Ascomycota	Leotiomycetes					0	0	0	0	0	0	0	0	0	0	0	0	0	0	0	0	0	0	0	0	0	0	0	0	0	0	0	0	0	0	0	0	0	0	0	0	0	0	0	0	0	0
Otu04522	Fungi	Ascomycota	Sordariomycetes	Trichosphaeriales				0	0	0	0	0	0	0	0	0	0	0	0	0	0	0	0	0	0	0	0	0	3	0	0	0	0	0	0	0	0	0	0	0	0	0	0	0	0	0	0	0	0
Otu04528	Fungi	Ascomycota	Sordariomycetes	Sordariomycetes_order_Incertae_sedis	Magnaporthaceae	Magnaporthe	griffinii	0	0	0	0	0	0	0	0	0	0	0	0	0	0	0	0	0	0	0	0	0	0	0	0	0	0	0	0	0	0	0	0	0	0	0	0	0	0	0	0	0	0
Otu04533	Fungi	Ascomycota						0	0	0	0	0	0	0	0	0	0	0	0	0	0	0	0	0	0	0	0	0	0	0	0	0	0	0	0	0	0	0	0	0	0	0	0	0	0	0	0	0	0
Otu04534	Fungi	Ascomycota	Eurotiomycetes	Eurotiales	Trichocomaceae	Penicillium	bialowiezense	0	0	0	0	0	0	0	0	0	0	0	0	0	0	0	0	0	0	0	0	0	0	0	0	0	0	0	0	0	0	0	0	0	0	0	0	0	0	0	0	0	0
Otu04539	Fungi	Ascomycota	Sordariomycetes	Sordariales	Chaetomiaceae	Chaetomium		0	0	0	0	0	0	0	0	0	0	0	0	0	0	0	0	0	0	0	0	0	0	0	0	0	0	0	0	0	0	0	0	0	0	0	0	0	0	0	0	0	0
Otu04540	Fungi	Ascomycota	Sordariomycetes					0	0	0	0	0	0	0	0	0	0	0	0	0	0	0	0	0	0	0	0	0	0	0	0	0	0	0	0	0	0	0	0	0	0	0	0	0	0	0	0	0	0
Otu04544	Fungi	Ascomycota						0	0	0	0	0	0	0	0	0	0	0	0	0	0	0	0	0	0	0	0	0	0	0	0	0	0	0	0	0	0	0	0	0	0	0	0	0	0	0	0	0	0
Otu04548	Fungi	Ascomycota	Sordariomycetes	Hypocreales	Ophiocordycipitaceae			0	0	0	0	0	0	0	0	0	0	0	0	0	0	0	0	0	0	0	0	0	0	0	0	0	0	0	0	0	0	0	0	0	0	0	0	0	0	0	0	0	0
Otu04553	Fungi	Ascomycota	Dothideomycetes	Pleosporales	Leptosphaeriaceae	Coniothyrium	sp.	0	0	0	0	0	0	0	0	0	0	0	0	0	0	0	0	0	0	0	0	0	0	0	0	0	0	0	0	0	0	0	0	0	0	0	0	0	0	0	0	0	0
Otu04556	Fungi	Ascomycota	Lecanoromycetes	Lecanorales				0	0	0	0	0	0	0	0	0	0	0	0	0	0	0	0	0	0	0	0	0	0	0	0	0	0	0	0	0	0	0	0	0	0	0	0	0	0	0	0	0	0
Otu04563	Fungi	Ascomycota	Dothideomycetes	Pleosporales	Cucurbitariaceae	Pyrenochaetopsis	leptospora	0	0	0	0	0	0	0	0	0	0	0	0	0	0	0	0	0	0	0	0	0	0	0	0	0	0	0	0	0	0	0	0	0	0	0	0	0	0	0	0	0	0
Otu04566	Fungi	Ascomycota						0	0	0	0	0	0	0	0	0	0	0	0	0	0	0	0	0	0	0	0	0	0	0	0	0	0	0	0	0	0	0	0	0	0	0	0	0	0	0	0	0	0
Otu04567	Fungi	Ascomycota	Dothideomycetes	Pleosporales				0	0	0	0	0	0	0	0	0	0	0	0	0	0	0	0	0	0	0	0	0	12	0	0	0	0	0	0	0	0	0	0	0	0	0	0	0	0	0	0	0	0
Otu04579	Fungi	Ascomycota	Sordariomycetes	Xylariales	Xylariaceae			0	0	0	0	0	0	0	0	0	0	0	0	0	0	0	0	0	0	0	0	0	0	0	0	0	0	0	0	0	0	0	0	0	0	0	0	0	0	0	0	0	0
Otu04582	Fungi	Ascomycota						0	0	0	0	0	0	0	0	0	0	0	0	0	0	0	0	0	0	0	0	0	0	0	0	0	0	0	0	0	0	0	0	0	0	0	0	0	0	0	0	0	0
Otu04586	Fungi	Ascomycota	Eurotiomycetes	Eurotiales	Trichocomaceae	Penicillium	penicillioides	0	0	0	0	0	0	0	0	0	0	0	0	0	0	0	0	0	0	0	0	0	0	0	0	0	0	0	0	0	0	0	0	0	0	0	0	0	0	0	0	0	0
Otu04588	Fungi	Ascomycota	Ascomycota_class_Incertae_sedis	Ascomycota_order_Incertae_sedis	Ascomycota_family_Incertae_sedis	Scolecobasidium	terreum	0	0	0	0	0	0	0	0	0	0	0	0	0	0	0	0	0	0	0	0	0	0	0	0	0	0	0	0	0	0	0	0	0	0	0	0	0	0	0	0	0	0
Otu04590	Fungi	Ascomycota	Dothideomycetes	Pleosporales	Montagnulaceae			6	0	0	0	0	0	0	0	0	0	0	0	0	0	0	0	0	0	0	0	0	0	0	0	0	0	0	0	0	0	0	0	0	0	0	0	0	0	0	0	0	0
Otu04591	Fungi	Ascomycota	Sordariomycetes	Sordariales	Chaetomiaceae	Chaetomium		0	0	0	0	0	0	0	0	0	0	0	0	0	0	0	0	0	0	0	0	0	0	0	0	0	0	0	0	0	0	0	0	0	0	0	0	0	0	0	0	0	0
Otu04592	Fungi	Ascomycota	Eurotiomycetes	Chaetothyriales	Herpotrichiellaceae			0	0	0	0	0	0	0	0	0	0	0	0	0	0	0	0	0	0	0	0	0	0	0	0	0	0	0	0	0	0	0	0	0	0	0	0	0	0	0	0	0	0
Otu04598	Fungi	Ascomycota						0	0	0	0	0	0	0	0	0	0	0	0	0	0	0	0	0	0	0	0	0	0	0	0	0	0	0	0	0	0	0	0	0	0	0	0	0	0	0	0	0	0
Otu04599	Fungi	Ascomycota	Sordariomycetes	Hypocreales	Hypocreaceae	Trichoderma	sp.	0	0	0	0	0	0	0	0	0	0	0	0	0	0	0	0	0	0	0	0	0	0	0	0	0	0	0	0	0	0	0	0	0	0	0	0	0	0	0	0	0	0
Otu04602	Fungi	Ascomycota	Sordariomycetes	Sordariales	Chaetomiaceae	Remersonia	sp.	0	0	0	0	0	0	0	0	0	0	0	0	0	0	0	0	0	0	0	0	0	0	0	0	0	0	0	0	0	0	0	0	0	0	0	0	0	0	0	0	0	0
Otu04603	Fungi	Ascomycota						0	0	0	0	0	0	0	0	0	0	0	0	0	0	0	0	0	0	0	0	0	0	0	0	0	0	0	0	0	0	0	0	0	0	0	0	0	0	0	0	0	0
Otu04604	Fungi	Ascomycota	Sordariomycetes	Hypocreales	Stachybotryaceae	Myrothecium	sp.	39	0	0	0	0	0	0	0	0	0	0	0	0	0	0	0	0	0	0	0	0	0	0	0	0	0	0	0	0	0	0	0	0	0	0	0	0	0	0	0	0	0
Otu04608	Fungi	Ascomycota	Eurotiomycetes	Eurotiales	Trichocomaceae	Penicillium	psychrosexualis	0	0	0	0	0	0	0	0	0	0	0	0	0	0	0	0	0	0	0	0	0	0	0	0	0	0	0	0	0	0	0	0	0	0	0	0	0	0	0	0	0	0
Otu04609	Fungi	Ascomycota	Eurotiomycetes	Onygenales				0	0	0	0	0	0	0	0	0	0	0	0	0	0	0	0	0	0	0	0	0	0	0	0	0	0	0	0	0	0	0	0	0	0	0	0	0	0	0	0	0	0
Otu04611	Fungi	Ascomycota	Sordariomycetes	Sordariales	Lasiosphaeriaceae	Zopfiella	sp.	0	0	0	0	0	0	0	0	0	0	0	0	0	0	0	0	0	0	0	0	0	0	0	0	0	0	0	0	0	0	0	0	0	0	0	0	0	0	0	0	0	0
Otu04612	Fungi	Ascomycota						0	0	0	0	0	0	0	0	0	0	0	0	0	0	0	0	0	0	0	0	0	0	0	0	0	0	0	0	0	0	0	0	0	0	0	0	0	0	0	0	0	0
Otu04615	Fungi	Ascomycota	Dothideomycetes	Pleosporales	Pleosporales_family_Incertae_sedis	Didymella	sp.	0	0	0	0	0	0	0	0	0	0	0	0	0	0	0	0	0	0	0	0	0	1	0	0	0	0	0	0	0	0	0	0	0	0	0	0	0	0	0	0	0	0
Otu04616	Fungi	Ascomycota	Sordariomycetes	Sordariales	Lasiosphaeriaceae	Podospora	dakotensis	0	0	0	0	0	0	0	0	0	0	0	0	0	0	0	0	0	0	0	0	0	0	0	0	0	0	0	0	0	0	0	0	0	0	0	0	0	0	0	0	0	0
Otu04619	Fungi	Ascomycota	Dothideomycetes	Pleosporales				0	0	0	0	0	0	0	0	0	0	0	0	0	0	0	0	0	0	0	0	0	0	0	0	0	0	0	0	0	0	0	0	0	0	0	0	0	0	0	0	0	0
Otu04622	Fungi	Ascomycota	Dothideomycetes	Pleosporales				1	0	0	0	0	0	0	0	0	0	0	0	0	0	0	0	0	0	0	0	0	0	0	0	0	0	0	0	0	0	0	0	0	0	0	0	0	0	0	1	0	0
Otu04632	Fungi	Ascomycota	Sordariomycetes					0	0	0	0	0	0	0	0	0	0	0	0	0	0	0	0	0	0	0	0	0	0	0	0	0	0	0	0	0	0	0	0	0	0	0	0	0	0	0	0	0	0
Otu04633	Fungi	Ascomycota						0	0	0	0	0	0	0	0	0	0	0	0	0	0	0	0	0	0	0	0	0	0	0	0	0	0	0	0	0	0	0	0	0	0	0	0	0	0	0	0	0	0
Otu04642	Fungi	Ascomycota	Sordariomycetes	Sordariales	Chaetomiaceae	Chaetomium	jatrophae	0	0	0	0	0	0	0	0	0	0	0	0	0	0	0	0	0	0	0	0	0	0	0	0	0	0	0	0	0	0	0	0	0	0	0	0	0	0	0	0	0	0
Otu04643	Fungi	Ascomycota	Eurotiomycetes	Eurotiales	Trichocomaceae	Talaromyces	sp.	0	0	0	0	0	0	0	0	0	0	0	0	0	0	0	0	0	0	0	0	0	0	0	0	0	0	0	0	0	0	0	0	0	0	0	0	0	0	0	0	0	0
Otu04651	Fungi	Ascomycota	Dothideomycetes	Pleosporales	Cucurbitariaceae	Pyrenochaetopsis	leptospora	0	0	0	0	0	0	0	0	0	0	0	0	0	0	0	0	0	0	0	0	0	0	0	0	0	0	0	0	0	0	0	0	0	0	0	0	0	0	0	0	0	0
Otu04658	Fungi	Ascomycota	Eurotiomycetes	Eurotiales	Trichocomaceae	Penicillium	sp.	0	0	0	0	0	0	0	0	0	0	0	0	0	0	0	0	0	0	0	0	0	0	0	0	0	0	0	0	0	0	0	0	0	0	0	0	0	0	0	0	0	0
Otu04663	Fungi	Ascomycota	Ascomycota_class_Incertae_sedis	Ascomycota_order_Incertae_sedis	Ascomycota_family_Incertae_sedis	Chalara	sp.	0	0	0	0	0	0	0	0	0	0	0	0	0	0	0	0	0	0	0	0	0	0	0	0	0	0	0	0	0	0	0	0	0	0	0	0	0	0	0	0	0	0
Otu04665	Fungi	Ascomycota	Eurotiomycetes	Eurotiales	Trichocomaceae	Aspergillus	sp.	0	0	0	0	0	0	0	0	0	0	0	0	0	0	0	0	0	0	0	0	0	0	0	0	0	0	0	0	0	0	0	0	0	0	0	0	0	0	0	0	0	0
Otu04667	Fungi	Ascomycota						0	0	0	0	0	0	0	0	0	0	0	0	0	0	0	0	0	0	0	0	0	0	0	0	0	0	0	0	0	0	0	0	0	0	0	0	0	0	0	0	0	0
Otu04669	Fungi	Ascomycota	Sordariomycetes	Trichosphaeriales				0	0	0	0	0	0	0	3	0	0	0	0	0	0	0	0	0	0	0	0	0	0	0	0	0	0	0	0	0	0	0	0	0	0	0	0	0	0	0	0	0	0
Otu04670	Fungi	Ascomycota	Dothideomycetes	Pleosporales	Montagnulaceae			0	0	0	0	0	0	0	0	0	0	0	0	0	0	0	0	0	0	0	0	0	0	2	0	0	0	0	0	0	0	0	0	0	0	0	0	0	0	0	0	0	0
Otu04677	Fungi	Ascomycota	Sordariomycetes	Trichosphaeriales				0	0	0	0	0	0	0	0	0	0	0	0	0	0	0	0	0	0	0	0	0	0	0	0	0	0	0	0	0	0	0	0	0	0	0	0	0	0	0	0	0	0
Otu04681	Fungi	Ascomycota						0	0	0	0	0	0	0	0	0	0	0	0	0	0	0	0	0	0	0	0	0	0	0	0	0	0	0	0	0	0	0	0	0	0	0	0	0	0	0	0	0	0
Otu04682	Fungi	Ascomycota	Sordariomycetes	Hypocreales	Stachybotryaceae	Myrothecium	cinctum	0	0	0	0	0	0	0	0	0	0	0	0	0	0	0	0	0	0	0	0	0	0	0	0	0	0	0	0	0	0	0	0	0	0	0	0	0	0	0	0	0	0
Otu04684	Fungi	Ascomycota	Sordariomycetes	Myrmecridiales	Myrmecridiaceae	Myrmecridium	schulzeri	0	0	0	0	0	0	0	0	0	0	0	0	0	0	0	0	0	0	0	0	0	0	0	0	0	0	0	0	0	0	0	0	0	0	0	0	0	0	0	0	0	0
Otu04696	Fungi	Ascomycota	Sordariomycetes					0	0	0	0	0	0	0	0	0	0	0	0	0	0	0	0	0	0	0	0	0	0	0	0	0	0	0	0	0	0	0	0	0	0	0	0	0	0	0	0	0	0
Otu04700	Fungi	Ascomycota	Dothideomycetes	Pleosporales				0	0	0	0	0	0	0	0	0	0	0	0	0	0	0	0	0	0	0	0	0	0	0	0	0	0	0	0	0	0	0	0	0	0	0	0	0	0	0	0	0	0
Otu04706	Fungi	Ascomycota	Dothideomycetes	Pleosporales				0	0	0	0	0	0	0	0	0	0	0	0	0	0	0	0	0	0	0	0	0	0	0	0	0	0	0	0	0	0	0	0	0	0	0	0	0	0	0	0	0	0
Otu04709	Fungi	Ascomycota						11	0	0	0	0	0	0	0	0	0	0	0	0	0	0	0	0	0	0	0	0	0	0	0	0	0	0	0	0	0	0	0	0	0	0	0	0	0	0	0	0	0
Otu04710	Fungi	Ascomycota	Eurotiomycetes	Verrucariales	Verrucariaceae			0	0	0	0	0	0	0	0	0	0	0	0	0	0	0	0	0	0	0	0	0	0	0	0	0	0	0	0	0	0	0	0	0	0	0	0	0	0	0	0	0	0
Otu04711	Fungi	Ascomycota	Dothideomycetes	Pleosporales	Pleomassariaceae			0	0	0	0	0	0	0	0	0	0	0	0	0	0	0	0	0	0	0	0	0	0	0	0	0	0	0	0	0	0	0	0	0	0	0	0	0	0	0	0	0	0
Otu04713	Fungi	Ascomycota	Dothideomycetes	Pleosporales	Cucurbitariaceae	Pyrenochaetopsis	leptospora	0	0	0	0	0	0	0	0	0	0	0	0	0	0	0	0	0	0	0	0	0	0	0	0	0	0	0	0	0	0	0	0	0	0	0	0	0	0	0	0	0	0
Otu04716	Fungi	Ascomycota	Dothideomycetes	Pleosporales	Pleosporaceae	Alternaria	porri	0	0	0	0	0	0	0	0	0	0	0	0	0	0	0	0	0	0	0	0	0	0	0	0	1	0	0	0	0	0	0	0	0	0	0	0	0	0	0	0	0	0
Otu04721	Fungi	Ascomycota	Dothideomycetes	Pleosporales	Tubeufiaceae			0	0	0	0	0	0	0	0	0	0	0	0	0	0	0	0	0	0	0	0	0	0	0	0	0	0	0	0	0	0	0	0	0	0	0	0	0	0	0	0	0	0
Otu04734	Fungi	Ascomycota						0	0	0	0	0	0	0	0	0	0	0	0	0	0	0	0	0	0	0	0	0	0	0	0	0	0	0	0	0	0	0	0	0	0	0	0	0	0	0	0	0	0
Otu04735	Fungi	Ascomycota	Dothideomycetes	Pleosporales	Montagnulaceae			0	0	0	0	0	0	0	0	0	0	0	0	0	0	0	0	0	0	0	0	0	1	0	0	0	0	0	0	0	0	0	0	0	0	0	0	0	0	0	0	0	0
Otu04736	Fungi	Ascomycota	Eurotiomycetes	Eurotiales	Trichocomaceae	Aspergillus	sp.	0	0	0	0	0	0	0	0	0	0	0	0	0	0	0	0	0	0	0	0	0	0	0	0	0	0	0	0	0	0	0	0	0	0	0	0	0	0	0	0	0	0
Otu04743	Fungi	Ascomycota	Sordariomycetes	Hypocreales	Stachybotryaceae	Myrothecium	cinctum	0	0	0	0	0	0	0	0	0	0	0	0	0	0	0	0	0	0	0	0	0	0	0	0	0	0	0	0	0	0	0	0	0	0	0	0	0	0	0	0	0	0
Otu04750	Fungi	Ascomycota	Sordariomycetes	Hypocreales	Cordycipitaceae	Cordyceps	bassiana	0	0	0	0	0	0	0	0	0	2	0	0	0	0	1	0	0	1	0	0	0	0	0	0	0	0	0	0	0	0	0	0	0	0	0	0	0	0	0	0	0	0
Otu04751	Fungi	Ascomycota	Sordariomycetes	Diaporthales				0	0	0	0	0	0	0	0	0	0	0	0	0	0	0	0	0	0	0	0	0	0	0	0	0	0	0	0	0	0	0	0	0	0	0	0	0	0	0	0	0	0
Otu04753	Fungi	Ascomycota	Sordariomycetes	Sordariales	Chaetomiaceae	Chaetomium		0	0	0	0	0	0	0	0	0	0	0	0	0	0	0	0	0	0	0	0	0	0	0	0	0	0	0	0	0	0	0	0	0	0	0	0	0	0	0	0	0	0
Otu04762	Fungi	Ascomycota	Eurotiomycetes	Eurotiales	Trichocomaceae	Aspergillus	sp.	0	0	0	0	0	0	0	0	0	0	0	0	0	0	0	0	0	0	0	0	0	0	0	0	0	0	0	0	0	0	0	0	0	0	0	0	0	0	0	0	0	0
Otu04764	Fungi	Ascomycota						25	0	0	0	0	0	0	0	0	0	0	0	0	0	0	0	0	0	0	0	0	0	0	0	0	0	0	0	0	0	0	0	0	0	0	0	0	0	0	0	0	0
Otu04766	Fungi	Ascomycota	Dothideomycetes	Pleosporales				0	0	0	0	0	0	0	0	0	0	0	0	0	0	0	0	1	0	0	0	0	0	0	0	0	0	0	0	0	0	0	0	0	0	0	0	0	0	0	0	0	0
Otu04770	Fungi	Ascomycota	Dothideomycetes	Capnodiales	Mycosphaerellaceae	Mycosphaerella	latebrosa	0	0	0	0	0	0	0	0	0	0	0	0	0	0	0	0	0	0	0	0	0	0	0	0	0	0	0	0	0	0	0	0	0	0	0	0	0	35	0	0	0	0
Otu04771	Fungi	Ascomycota	Dothideomycetes	Pleosporales				0	0	0	0	0	0	0	0	0	0	0	0	0	0	0	0	0	0	0	0	0	1	0	0	0	0	0	4	0	0	0	0	0	1	0	0	0	0	0	0	0	0
Otu04772	Fungi	Ascomycota	Sordariomycetes	Sordariales	Chaetomiaceae	Chaetomium	jatrophae	0	0	0	0	0	0	0	0	0	0	0	0	0	0	0	0	0	0	0	0	0	0	0	0	0	0	0	0	0	0	0	0	0	0	0	0	0	0	0	0	0	0
Otu04776	Fungi	Ascomycota	Dothideomycetes	Pleosporales	Montagnulaceae			0	0	0	0	0	0	0	0	0	1	0	0	0	0	0	0	0	0	0	0	0	0	1	0	0	0	0	0	0	0	0	0	0	0	0	0	0	0	0	0	0	0
Otu04780	Fungi	Ascomycota	Dothideomycetes	Pleosporales				0	0	0	0	0	0	0	0	0	0	0	0	0	0	0	0	0	0	0	0	0	11	0	0	0	0	0	0	0	0	0	0	0	0	0	0	0	0	0	0	0	0
Otu04786	Fungi	Ascomycota	Dothideomycetes	Pleosporales	Tubeufiaceae			0	0	0	0	0	0	0	0	0	0	0	0	0	0	0	0	0	0	0	0	0	0	0	0	0	0	0	0	0	0	0	0	0	0	0	0	0	0	0	0	0	0
Otu04787	Fungi	Ascomycota	Dothideomycetes					0	0	0	0	0	0	0	0	0	0	0	0	0	0	0	0	0	0	0	0	0	14	0	0	0	0	0	0	0	0	0	0	0	0	0	0	0	0	0	0	0	0
Otu04790	Fungi	Ascomycota						0	0	0	0	0	0	0	0	0	0	0	0	0	0	0	0	0	0	0	0	0	0	0	0	0	0	0	0	0	0	0	0	0	0	0	0	0	0	0	0	0	0
Otu04794	Fungi	Ascomycota	Dothideomycetes	Pleosporales	Periconiaceae	Periconia	sp.	0	0	0	0	0	0	0	0	0	0	0	0	0	0	0	0	0	0	0	0	0	34	0	0	0	0	0	0	0	0	0	0	0	0	0	0	0	0	0	0	0	0
Otu04796	Fungi	Ascomycota						0	0	0	0	0	0	0	0	0	0	0	0	0	0	0	0	0	0	0	0	0	0	0	0	0	0	0	0	0	0	0	0	0	0	0	0	0	0	0	0	0	0
Otu04798	Fungi	Ascomycota	Eurotiomycetes	Chaetothyriales	Chaetothyriales_family_Incertae_sedis	Coniosporium	sp.	0	0	0	0	0	0	0	0	0	0	0	0	0	0	0	0	0	0	0	0	0	0	0	0	0	0	0	0	0	0	0	0	0	0	0	0	0	0	0	0	0	0
Otu04800	Fungi	Ascomycota	Ascomycota_class_Incertae_sedis	Ascomycota_order_Incertae_sedis	Ascomycota_family_Incertae_sedis	Veronaea	compacta	0	0	0	0	0	0	0	0	0	0	0	0	0	0	0	0	0	0	0	0	0	0	0	0	0	0	0	0	0	0	0	0	0	0	0	0	0	0	0	0	0	0
Otu04801	Fungi	Ascomycota						0	0	0	0	0	0	0	0	0	0	0	0	0	0	0	0	0	0	0	0	0	0	0	0	0	0	0	0	0	0	0	0	0	0	0	0	0	0	0	0	0	0
Otu04805	Fungi	Ascomycota	Ascomycota_class_Incertae_sedis	Ascomycota_order_Incertae_sedis	Ascomycota_family_Incertae_sedis	Scolecobasidium	terreum	0	0	0	0	0	0	0	0	0	0	0	0	0	0	0	0	0	0	0	0	0	0	0	0	0	0	0	0	0	0	0	0	0	0	0	0	0	0	0	0	0	0
Otu04809	Fungi	Ascomycota						0	0	0	0	0	0	0	0	0	0	0	0	0	0	0	0	0	0	0	0	0	0	0	0	0	0	0	0	0	0	0	0	0	0	0	0	0	0	0	0	0	0
Otu04813	Fungi	Ascomycota	Sordariomycetes	Hypocreales	Cordycipitaceae	Lecanicillium	psalliotae	34	0	0	0	0	0	0	0	0	0	0	0	0	0	0	0	0	0	0	0	0	0	0	0	0	0	0	0	0	0	0	0	0	0	0	0	0	0	0	0	0	0
Otu04817	Fungi	Ascomycota	Eurotiomycetes	Eurotiales	Trichocomaceae			0	0	0	0	0	0	0	0	0	0	0	0	0	0	0	0	0	0	0	0	0	0	0	0	0	0	0	0	0	0	0	0	0	0	0	0	0	0	0	0	0	0
Otu04819	Fungi	Ascomycota						26	0	0	0	0	0	0	0	0	0	0	0	0	0	0	0	0	0	0	0	0	0	0	0	0	0	0	0	0	0	0	0	0	0	0	0	0	0	0	0	0	0
Otu04822	Fungi	Ascomycota	Sordariomycetes	Trichosphaeriales				0	0	0	0	0	0	0	0	0	0	0	0	0	0	0	0	0	0	0	0	0	8	0	0	0	0	0	0	0	0	0	0	0	0	0	0	0	0	0	0	0	0
Otu04823	Fungi	Ascomycota	Eurotiomycetes	Eurotiales	Trichocomaceae			0	0	0	0	0	0	0	0	0	0	0	0	0	0	0	0	0	0	0	0	0	0	0	0	0	0	0	0	0	0	0	0	0	0	0	0	0	0	0	0	0	0
Otu04827	Fungi	Ascomycota	Dothideomycetes	Pleosporales	Pleosporaceae			0	0	0	0	0	0	0	0	0	0	0	0	0	0	0	0	0	0	0	0	0	0	0	0	0	0	0	0	0	0	0	0	0	0	0	0	0	0	0	0	0	0
Otu04828	Fungi	Ascomycota						0	0	0	0	0	0	0	0	0	0	0	0	0	0	0	0	0	0	0	0	0	0	0	0	0	0	0	0	0	0	0	0	0	0	0	0	0	0	0	0	0	0
Otu04830	Fungi	Ascomycota	Eurotiomycetes	Eurotiales	Trichocomaceae	Penicillium	thomii	0	0	0	0	0	0	0	0	0	0	0	0	0	0	0	0	0	0	0	0	0	0	0	0	0	0	0	0	0	0	0	0	0	0	0	0	0	0	0	0	0	0
Otu04831	Fungi	Ascomycota	Sordariomycetes	Trichosphaeriales				0	0	0	0	0	0	0	0	0	0	0	0	0	0	0	0	0	0	0	0	0	2	0	0	0	0	0	0	0	0	0	0	0	0	0	0	0	0	0	0	0	0
Otu04834	Fungi	Ascomycota	Sordariomycetes	Sordariales	Chaetomiaceae	Chaetomium		0	0	0	0	0	0	0	0	0	0	0	0	0	0	0	0	0	0	0	0	0	0	0	0	0	0	0	0	0	0	0	0	0	0	0	0	0	0	0	0	0	0
Otu04836	Fungi	Ascomycota	Sordariomycetes	Hypocreales	Hypocreales_family_Incertae_sedis	Stilbella	sp.	0	0	0	0	0	0	0	0	0	0	0	0	0	0	0	0	0	0	0	0	0	0	0	0	0	0	0	0	0	0	0	0	0	0	0	0	0	0	0	0	0	0
Otu04838	Fungi	Ascomycota						0	0	0	0	0	0	0	0	0	0	0	0	0	0	0	0	0	0	0	0	0	0	0	0	0	0	0	0	0	0	0	0	0	0	0	0	0	0	0	0	0	0
Otu04842	Fungi	Ascomycota						0	0	0	0	0	0	0	0	0	0	0	0	0	0	0	0	0	0	0	0	0	0	0	0	0	0	0	0	0	0	0	0	0	0	0	0	0	0	0	0	0	0
Otu04845	Fungi	Ascomycota	Dothideomycetes	Pleosporales				0	0	0	0	0	0	0	0	0	0	0	0	0	0	0	0	0	0	0	0	0	0	0	0	0	0	0	0	0	0	0	0	0	0	0	0	0	0	0	0	0	0
Otu04850	Fungi	Ascomycota	Saccharomycetes	Saccharomycetales				0	0	0	0	0	0	0	0	0	0	0	0	0	0	0	0	0	0	0	0	0	0	0	0	0	0	0	0	0	0	0	0	0	0	0	0	0	0	0	0	0	0
Otu04852	Fungi	Ascomycota	Eurotiomycetes	Chaetothyriales	Herpotrichiellaceae	Rhinocladiella	sp.	0	0	0	0	0	0	0	0	0	0	0	0	0	0	0	0	0	0	0	0	0	0	0	0	0	0	0	0	0	0	0	0	0	0	0	0	0	0	0	0	0	0
Otu04858	Fungi	Ascomycota	Dothideomycetes	Pleosporales				0	0	0	0	0	0	0	0	0	0	0	0	0	0	0	0	0	0	0	0	0	0	0	0	0	0	0	0	0	0	0	0	0	0	0	0	0	0	0	0	0	0
Otu04859	Fungi	Ascomycota	Eurotiomycetes	Eurotiales	Trichocomaceae	Penicillium	sp.	0	0	0	0	0	0	0	0	0	0	0	0	0	0	0	0	0	0	0	0	0	0	0	0	0	0	0	0	0	0	0	0	1	0	0	0	0	1	0	0	0	0
Otu04864	Fungi	Ascomycota	Eurotiomycetes	Eurotiales	Trichocomaceae	Aspergillus	subversicolor	0	0	0	0	0	0	0	0	0	0	0	0	0	0	0	0	0	0	0	0	0	0	0	0	0	0	0	0	0	0	0	0	0	0	0	0	0	0	0	0	0	0
Otu04869	Fungi	Ascomycota	Sordariomycetes					0	0	0	0	0	0	0	0	0	0	0	0	0	0	0	0	0	0	0	0	0	0	0	0	0	0	0	0	0	0	0	0	0	0	0	0	0	0	0	0	0	0
Otu04871	Fungi	Ascomycota	Sordariomycetes	Sordariales	Lasiosphaeriaceae	Arnium	sp.	0	0	0	0	0	0	0	0	0	0	0	0	0	0	0	0	0	0	0	0	0	0	0	0	0	0	0	0	0	0	0	0	0	0	0	0	0	0	0	0	0	0
Otu04879	Fungi	Ascomycota	Dothideomycetes					32	0	0	0	0	0	0	0	0	0	0	0	0	0	0	0	0	0	0	0	0	0	0	0	0	0	0	0	0	0	0	0	0	0	0	0	0	0	0	0	0	0
Otu04886	Fungi	Ascomycota	Dothideomycetes	Capnodiales	Davidiellaceae	Cladosporium	halotolerans	0	0	0	0	0	0	0	0	0	0	0	0	0	0	0	0	1	0	0	0	0	0	0	0	0	0	0	0	0	0	1	0	2	0	0	0	0	0	2	0	0	0
Otu04892	Fungi	Ascomycota	Sordariomycetes	Trichosphaeriales				0	0	0	0	0	0	0	0	0	0	0	0	0	0	0	0	0	0	0	0	0	1	0	0	0	0	0	0	0	0	0	0	0	0	0	0	0	0	0	0	0	0
Otu04893	Fungi	Ascomycota						0	0	0	0	0	0	0	0	0	0	0	0	0	0	0	0	0	0	0	0	0	0	0	0	0	0	0	0	0	0	0	0	0	0	0	0	0	0	0	0	0	0
Otu04895	Fungi	Ascomycota	Sordariomycetes	Ophiostomatales	Ophiostomataceae	Sporothrix	sp.	4	0	0	0	0	0	0	0	0	0	0	0	0	0	0	0	0	0	0	0	0	0	0	0	0	0	0	0	0	0	0	0	0	0	0	0	0	0	0	0	0	0
Otu04897	Fungi	Ascomycota	Dothideomycetes	Pleosporales	Tubeufiaceae			0	0	0	0	0	0	0	0	0	0	0	0	0	0	0	0	0	0	0	0	0	0	0	0	0	0	0	0	0	0	0	0	0	0	0	0	0	0	0	0	0	0
Otu04898	Fungi	Ascomycota	Sordariomycetes	Sordariales	Chaetomiaceae			0	0	0	0	0	0	0	0	0	0	0	0	0	0	0	0	0	0	0	0	0	0	0	0	0	0	0	0	0	0	0	0	0	0	0	0	0	0	0	0	0	0
Otu04899	Fungi	Ascomycota	Eurotiomycetes	Eurotiales	Trichocomaceae			0	0	0	0	0	0	0	0	0	0	0	0	0	0	0	0	0	0	0	0	0	0	0	0	0	0	0	0	0	0	0	0	0	0	0	0	0	0	0	0	0	0
Otu04903	Fungi	Ascomycota	Sordariomycetes	Diaporthales	Diaporthaceae			0	0	0	0	0	0	0	0	0	0	0	0	0	0	0	0	0	0	0	0	0	0	0	0	0	0	0	0	0	0	0	0	0	0	0	0	0	0	0	0	0	0
Otu04905	Fungi	Ascomycota	Dothideomycetes	Capnodiales				0	0	0	0	0	0	0	0	0	0	0	0	0	0	0	0	0	0	0	0	0	0	0	0	0	0	0	0	0	0	0	0	0	0	0	0	0	0	0	0	0	0
Otu04906	Fungi	Ascomycota	Dothideomycetes	Pleosporales	Cucurbitariaceae	Pyrenochaetopsis	leptospora	0	0	0	0	0	0	0	0	0	0	0	0	0	0	0	0	0	0	0	0	0	0	0	0	0	0	0	0	0	0	0	0	0	0	0	0	0	0	0	0	0	0
Otu04912	Fungi	Ascomycota	Dothideomycetes	Pleosporales	Pleosporales_family_Incertae_sedis	Ascochyta	sp.	0	0	0	0	0	0	0	0	0	0	0	0	0	0	0	0	0	0	0	0	0	0	0	0	0	0	0	0	0	0	0	0	0	0	0	0	0	0	0	0	0	0
Otu04913	Fungi	Ascomycota	Dothideomycetes	Pleosporales	Cucurbitariaceae	Pyrenochaetopsis	leptospora	0	0	0	0	0	0	0	0	0	0	0	0	0	0	0	0	0	0	0	0	0	0	0	0	0	0	0	0	0	0	0	0	0	0	0	0	0	0	0	0	0	0
Otu04917	Fungi	Ascomycota	Sordariomycetes	Hypocreales	Hypocreales_family_Incertae_sedis	Acremonium	implicatum	0	0	0	0	0	0	0	0	0	0	0	0	0	0	0	0	0	0	0	0	0	0	0	0	0	0	0	0	0	0	0	0	0	0	0	0	0	0	0	0	0	0
Otu04919	Fungi	Ascomycota	Dothideomycetes	Pleosporales	Cucurbitariaceae	Pyrenochaetopsis	sp.	0	0	0	0	0	0	0	0	0	0	0	0	0	0	0	0	0	0	0	0	0	0	0	0	0	0	0	0	0	0	0	0	0	0	0	0	0	0	0	0	0	0
Otu04921	Fungi	Ascomycota	Dothideomycetes	Pleosporales				0	0	0	0	0	0	0	0	0	0	0	0	0	0	0	0	0	0	0	0	0	0	0	0	0	0	0	0	0	0	0	0	0	0	0	0	0	0	0	0	0	0
Otu04924	Fungi	Ascomycota	Ascomycota_class_Incertae_sedis	Ascomycota_order_Incertae_sedis	Ascomycota_family_Incertae_sedis	Staphylotrichum	sp.	0	0	0	0	0	0	0	0	0	0	0	0	0	0	0	0	0	0	0	0	0	0	0	0	0	0	0	0	0	0	0	0	0	0	0	0	0	0	0	0	0	0
Otu04928	Fungi	Ascomycota	Dothideomycetes	Dothideales	Dothioraceae	Aureobasidium	pullulans var. namibiae	0	0	0	0	0	0	0	0	0	0	1	0	14	0	0	0	0	0	1	0	0	2	0	0	0	0	0	0	0	0	0	0	0	0	0	0	0	0	0	0	0	0
Otu04930	Fungi	Ascomycota				Veronaea	compacta	0	0	0	0	0	0	0	0	0	0	0	0	0	0	0	0	0	0	0	0	0	0	0	0	0	0	0	0	0	0	0	0	0	0	0	0	0	0	0	0	0	0
Otu04935	Fungi	Ascomycota	Sordariomycetes	Hypocreales	Hypocreaceae			0	0	0	0	0	0	0	0	0	0	0	0	0	0	0	0	0	0	0	0	0	0	0	0	0	0	0	0	0	0	0	0	0	0	0	0	0	0	0	0	0	0
Otu04944	Fungi	Ascomycota	Dothideomycetes	Pleosporales				2	0	0	0	0	0	0	0	0	0	0	0	0	0	0	0	0	0	0	0	0	0	0	0	0	0	0	0	0	0	0	0	0	0	0	0	0	0	0	0	0	0
Otu04947	Fungi	Ascomycota	Eurotiomycetes	Eurotiales	Trichocomaceae	Aspergillus	sp.	0	0	0	0	0	0	0	0	0	0	0	0	0	0	0	0	0	0	0	0	0	0	0	0	0	0	0	0	0	0	0	0	0	0	0	0	0	0	0	0	0	0
Otu04948	Fungi	Ascomycota	Eurotiomycetes	Eurotiales				0	0	0	0	0	0	0	0	0	0	0	0	0	0	0	0	0	0	0	0	0	0	0	0	0	0	0	0	0	0	0	0	0	0	0	0	0	0	0	0	0	0
Otu04950	Fungi	Ascomycota	Dothideomycetes		Pseudeurotiaceae	Pseudeurotium	hygrophilum	0	0	0	0	0	0	0	0	0	0	0	0	0	0	0	0	0	0	0	0	0	0	0	0	0	0	0	0	0	0	0	0	0	0	0	0	0	0	0	0	0	0
Otu04951	Fungi	Ascomycota	Sordariomycetes	Sordariales	Chaetomiaceae	Chaetomium	nigricolor	0	0	0	0	0	0	0	0	0	0	0	0	0	0	0	0	0	0	0	0	0	0	0	0	0	0	0	0	0	0	0	0	0	0	0	0	0	0	0	0	0	0
Otu04953	Fungi	Ascomycota	Eurotiomycetes	Eurotiales	Trichocomaceae	Aspergillus	sp.	0	0	0	0	0	0	0	0	0	0	0	0	0	0	0	0	0	0	0	0	0	0	0	0	0	0	0	0	0	0	0	0	0	0	0	0	0	0	0	0	0	0
Otu04955	Fungi	Ascomycota	Dothideomycetes	Pleosporales	Montagnulaceae			0	0	0	0	0	0	0	0	0	0	0	0	0	0	0	0	0	0	0	0	0	0	0	0	0	0	0	0	0	0	0	0	0	0	0	0	0	0	0	0	0	0
Otu04956	Fungi	Ascomycota	Sordariomycetes	Hypocreales	Nectriaceae	Fusarium	sp.	0	0	0	0	0	0	0	0	0	0	0	0	0	0	0	0	0	0	0	0	0	0	0	0	0	0	0	0	0	0	0	0	0	0	0	0	0	0	0	0	0	0
Otu04957	Fungi	Ascomycota	Dothideomycetes	Capnodiales	Teratosphaeriaceae	Devriesia	americana	0	0	0	0	0	0	0	0	0	0	0	0	0	0	0	0	0	0	0	0	0	0	0	0	0	0	0	0	0	0	0	0	0	0	0	0	0	0	0	0	0	0
Otu04961	Fungi	Ascomycota	Sordariomycetes					0	0	0	0	0	0	0	0	0	0	0	0	0	0	0	0	0	0	0	0	0	0	0	0	0	0	0	0	0	0	0	0	0	0	0	0	0	0	0	0	0	0
Otu04964	Fungi	Ascomycota	Sordariomycetes	Hypocreales	Nectriaceae	Fusarium	sp.	0	0	0	0	0	0	0	0	0	0	0	0	0	0	0	0	0	0	0	0	0	0	0	0	0	0	0	0	0	0	0	0	0	0	0	0	0	0	0	0	0	0
Otu04965	Fungi	Ascomycota	Sordariomycetes	Hypocreales		Acremonium	sp.	0	0	0	0	0	0	0	0	0	0	0	0	0	0	0	0	0	0	0	0	0	0	0	0	0	0	0	0	0	0	0	0	0	0	0	0	0	0	0	0	0	0
Otu04967	Fungi	Ascomycota	Saccharomycetes	Saccharomycetales	Saccharomycetaceae	Saccharomyces	eubayanus	0	0	0	0	0	0	0	0	0	0	0	0	0	0	0	0	0	0	0	0	0	0	0	0	0	0	0	0	0	0	0	0	0	0	0	0	0	0	0	0	0	0
Otu04969	Fungi	Ascomycota	Dothideomycetes	Pleosporales	Montagnulaceae			0	0	0	0	0	0	0	0	0	0	0	0	0	0	0	0	0	0	0	0	0	0	0	0	0	0	0	0	0	0	0	0	0	0	0	0	0	0	0	0	0	0
Otu04971	Fungi	Ascomycota	Dothideomycetes	Pleosporales	Phaeosphaeriaceae			4	0	0	0	0	0	0	0	0	0	0	0	0	0	0	0	0	0	0	0	0	0	0	0	0	0	0	0	0	0	0	0	0	0	0	0	0	0	0	0	0	0
Otu04973	Fungi	Ascomycota	Sordariomycetes	Hypocreales	Hypocreales_family_Incertae_sedis	Myrothecium	cinctum	0	0	0	0	0	0	0	0	0	0	0	0	0	0	0	0	0	0	0	0	0	0	0	0	0	0	0	0	0	0	0	0	0	0	0	0	0	0	0	0	0	0
Otu04974	Fungi	Ascomycota	Dothideomycetes	Pleosporales				0	0	0	0	0	0	0	0	0	0	0	0	0	0	0	0	0	0	0	0	0	14	0	0	0	0	0	0	0	0	0	0	0	0	0	0	0	0	0	0	0	0
Otu04976	Fungi	Ascomycota	Dothideomycetes	Pleosporales				0	0	0	0	0	0	0	0	0	0	0	0	0	0	0	0	0	0	0	0	0	0	0	0	0	0	0	0	0	0	0	0	0	0	0	0	0	0	0	0	0	0
Otu04985	Fungi	Ascomycota	Dothideomycetes	Pleosporales				0	0	0	0	0	0	0	0	0	0	0	0	0	0	0	0	0	0	0	0	0	0	0	0	0	0	0	0	0	0	0	0	0	0	0	0	0	0	0	0	0	0
Otu04986	Fungi	Ascomycota						0	0	0	0	0	0	0	0	0	0	0	0	0	0	0	0	0	0	0	0	0	0	0	0	0	0	0	0	0	0	0	0	0	0	0	0	0	0	0	0	0	0
Otu04991	Fungi	Ascomycota	Dothideomycetes	Capnodiales	Mycosphaerellaceae			0	0	0	0	0	0	0	0	0	0	0	0	0	0	0	0	0	0	0	0	0	0	0	0	0	0	0	0	0	0	0	0	0	0	0	0	0	0	0	0	0	0
Otu04998	Fungi	Ascomycota						0	0	0	0	0	0	0	0	0	0	0	0	0	0	0	0	0	0	0	0	0	0	0	0	0	0	0	0	0	0	0	0	0	0	0	0	0	0	0	0	0	0
Otu04999	Fungi	Ascomycota	Dothideomycetes	Pleosporales	Lophiostomataceae	Lophiostoma	arundinis	0	0	0	0	0	0	0	0	0	0	0	0	0	0	0	0	0	0	0	0	0	0	0	0	0	0	0	0	0	0	0	0	0	0	0	0	0	0	0	0	0	0
Otu05002	Fungi	Ascomycota	Saccharomycetes	Saccharomycetales	Saccharomycetales_family_Incertae_sedis	Candida	sp.	0	0	0	0	0	0	0	0	0	0	0	0	0	0	0	0	0	0	0	0	0	0	0	0	0	0	0	0	0	0	0	0	0	0	0	0	0	0	0	0	0	0
Otu05004	Fungi	Ascomycota	Sordariomycetes	Sordariales	Chaetomiaceae	Chaetomium		0	0	0	0	0	0	0	0	0	0	0	0	0	0	0	0	0	0	0	0	0	0	0	0	0	0	0	0	0	0	0	0	0	0	0	0	0	0	0	0	0	0
Otu05006	Fungi	Ascomycota	Sordariomycetes	Sordariales	Chaetomiaceae	Chaetomium	nigricolor	0	0	0	0	0	0	0	0	0	0	0	0	0	0	0	0	0	0	0	0	0	0	0	0	0	0	0	0	0	0	0	0	0	0	0	0	0	0	0	0	0	0
Otu05009	Fungi	Ascomycota	Dothideomycetes	Pleosporales	Cucurbitariaceae	Pyrenochaetopsis	leptospora	0	0	0	0	0	0	0	0	0	0	0	0	0	0	0	0	0	0	0	0	0	0	0	0	0	0	0	0	0	0	0	0	0	0	0	0	0	0	0	0	0	0
Otu05012	Fungi	Ascomycota	Eurotiomycetes	Chaetothyriales	Chaetothyriaceae	Cyphellophora	sp.	0	0	0	0	0	0	0	0	0	0	0	0	0	0	0	0	0	0	0	0	0	0	0	0	0	0	0	0	0	0	0	0	0	0	0	0	0	0	0	0	0	0
Otu05014	Fungi	Ascomycota	Sordariomycetes					0	0	0	0	0	0	0	0	0	0	0	0	0	0	0	0	0	0	0	0	0	0	0	0	0	0	0	0	0	0	0	0	0	0	0	0	0	0	0	0	0	0
Otu05026	Fungi	Ascomycota	Sordariomycetes	Trichosphaeriales				0	0	0	0	0	0	0	0	0	0	0	0	0	0	0	0	0	0	0	0	0	0	0	0	0	0	0	0	0	0	0	0	0	0	0	0	0	0	0	0	0	0
Otu05031	Fungi	Ascomycota	Dothideomycetes	Pleosporales				0	0	0	0	0	0	1	0	0	0	0	0	0	0	0	0	0	0	0	0	0	1	0	0	0	0	0	0	0	0	0	0	0	0	0	0	0	0	0	0	0	0
Otu05032	Fungi	Ascomycota	Dothideomycetes	Pleosporales	Cucurbitariaceae	Pyrenochaetopsis	leptospora	0	0	0	0	0	0	0	0	0	0	0	0	0	0	0	0	0	0	0	0	0	0	0	0	0	0	0	0	0	0	0	0	0	0	0	0	0	0	0	0	0	0
Otu05035	Fungi	Ascomycota	Sordariomycetes	Hypocreales	Nectriaceae	Fusarium	tricinctum	0	0	0	0	0	0	0	0	0	0	0	0	0	0	0	0	2	0	0	0	0	5	0	0	0	0	0	0	0	0	0	0	0	0	0	0	0	0	0	0	0	0
Otu05041	Fungi	Ascomycota	Saccharomycetes	Saccharomycetales	Saccharomycetaceae	Saccharomyces	eubayanus	0	0	0	0	0	0	0	0	1	0	0	0	0	0	0	0	0	0	0	0	1	0	1	0	0	0	1	1	0	0	0	0	1	0	1	0	0	1	0	0	0	0
Otu05042	Fungi	Ascomycota						0	0	0	0	0	0	0	0	0	0	0	0	0	0	0	0	0	0	0	0	0	0	0	0	0	0	0	0	0	0	0	0	0	0	0	0	0	0	0	0	0	0
Otu05043	Fungi	Ascomycota	Sordariomycetes	Xylariales	Xylariaceae	Annulohypoxylon	annulatum	0	0	0	0	0	0	0	0	0	0	0	0	0	0	0	0	0	0	0	0	0	0	0	0	0	0	0	0	0	0	0	0	0	0	0	0	0	0	0	0	0	0
Otu05044	Fungi	Ascomycota	Sordariomycetes	Sordariales	Chaetomiaceae	Chaetomium	jatrophae	0	0	0	0	0	0	0	0	0	0	0	0	0	0	0	0	0	0	0	0	0	0	0	0	0	0	0	0	0	0	0	0	0	0	0	0	0	0	0	0	0	0
Otu05047	Fungi	Ascomycota	Dothideomycetes	Pleosporales				0	0	0	0	0	0	0	0	0	0	0	0	0	0	0	0	0	0	0	0	0	0	0	0	0	0	0	0	0	0	0	0	0	0	0	0	0	0	0	0	0	0
Otu05048	Fungi	Ascomycota	Dothideomycetes	Venturiales	Sympoventuriaceae	Ochroconis	sp.	0	0	0	0	0	0	0	0	0	0	0	0	0	0	0	0	0	0	0	0	0	0	0	0	0	0	0	0	0	0	0	0	0	0	0	0	0	0	0	0	0	0
Otu05053	Fungi	Ascomycota	Dothideomycetes	Capnodiales	Davidiellaceae	Cladosporium	halotolerans	0	0	0	0	0	2	0	0	0	0	0	0	0	0	2	0	2	0	0	0	0	0	0	0	0	0	0	0	0	0	0	0	0	0	1	0	1	2	1	0	0	0
Otu05054	Fungi	Ascomycota	Dothideomycetes	Pleosporales	Pleosporaceae			0	0	0	0	0	0	0	0	0	0	0	0	0	0	0	0	0	0	0	0	0	0	0	0	0	0	0	0	0	0	0	0	0	0	0	0	0	0	0	0	0	0
Otu05055	Fungi	Ascomycota	Dothideomycetes	Capnodiales				0	0	0	0	0	0	0	0	0	0	0	0	0	0	0	0	0	0	0	0	0	0	0	0	0	0	0	0	0	0	0	0	0	0	0	0	0	0	0	0	0	0
Otu05058	Fungi	Ascomycota	Sordariomycetes	Sordariales	Chaetomiaceae			0	0	0	0	0	0	0	0	0	0	0	0	0	0	0	0	0	0	0	0	0	0	0	0	0	0	0	0	0	0	0	0	0	0	0	0	0	0	0	0	0	0
Otu05059	Fungi	Ascomycota						0	0	0	0	0	0	0	0	0	0	0	0	0	0	0	0	0	0	0	0	0	0	0	0	0	0	0	0	0	0	0	0	0	0	0	0	0	0	0	0	0	0
Otu05065	Fungi	Ascomycota	Eurotiomycetes	Chaetothyriales	Chaetothyriaceae	Cyphellophora	sp.	0	0	0	0	0	0	0	0	0	0	0	0	0	0	0	0	0	0	0	0	0	0	0	0	0	0	0	0	0	0	0	0	0	0	0	0	0	0	0	0	0	0
Otu05068	Fungi	Ascomycota	Dothideomycetes	Pleosporales	Montagnulaceae			0	0	0	0	0	0	0	0	0	0	0	0	0	0	0	0	0	0	0	0	0	0	0	0	0	0	0	0	0	0	0	0	0	0	0	0	0	0	0	0	0	0
Otu05077	Fungi	Ascomycota	Dothideomycetes	Pleosporales				0	0	0	0	0	0	0	0	0	0	0	0	0	0	0	0	0	0	0	0	0	0	0	0	0	0	0	0	0	0	0	0	0	0	0	0	0	0	0	0	0	0
Otu05078	Fungi	Ascomycota	Dothideomycetes	Pleosporales	Pleosporaceae	Curvularia	sp.	0	0	0	0	0	0	0	0	0	0	0	0	0	0	0	0	0	0	0	0	0	0	0	0	0	0	0	0	0	0	0	0	0	0	0	0	0	0	0	0	0	0
Otu05079	Fungi	Ascomycota	Leotiomycetes					0	0	0	0	0	0	0	0	0	0	0	0	0	0	0	0	0	0	0	0	0	0	0	0	0	0	0	0	0	0	0	0	0	0	0	0	0	0	0	0	0	0
Otu05080	Fungi	Ascomycota	Sordariomycetes	Sordariales	Lasiosphaeriaceae	Podospora	sp.	0	0	0	0	0	0	0	0	0	0	0	0	0	0	0	0	0	0	0	0	0	0	0	0	0	0	0	0	0	0	0	0	0	0	0	0	0	0	0	0	0	0
Otu05093	Fungi	Ascomycota	Sordariomycetes					0	0	0	0	0	0	0	0	0	0	0	0	0	0	0	0	0	0	0	0	0	0	0	0	0	0	0	0	0	0	0	0	0	0	0	0	0	0	0	0	0	0
Otu05094	Fungi	Ascomycota	Leotiomycetes	Helotiales	Helotiales_family_Incertae_sedis	Scytalidium	sp.	0	0	0	0	0	0	0	0	0	0	0	0	0	0	0	0	0	0	0	0	0	0	0	0	0	0	0	0	0	0	0	0	0	0	0	0	0	0	0	0	0	0
Otu05100	Fungi	Ascomycota	Dothideomycetes	Pleosporales				0	0	0	0	0	0	0	0	0	0	0	0	0	0	0	0	0	0	0	0	0	5	0	0	0	0	0	0	0	0	0	0	0	0	0	0	0	0	0	0	0	0
Otu05102	Fungi	Ascomycota	Dothideomycetes	Pleosporales				0	0	0	0	0	0	0	0	0	0	0	0	0	0	0	0	0	0	0	0	0	0	0	0	0	0	0	0	0	0	0	0	0	0	0	0	0	0	0	0	0	0
Otu05105	Fungi	Ascomycota	Taphrinomycetes	Taphrinales	Taphrinaceae	Taphrina	sp.	0	0	0	0	0	0	0	0	0	0	0	0	0	0	0	0	0	0	0	0	0	0	0	0	0	0	0	0	0	0	0	0	0	0	0	0	0	0	0	0	0	0
Otu05108	Fungi	Ascomycota	Dothideomycetes	Pleosporales	Tubeufiaceae			0	0	0	0	0	0	0	0	0	0	0	0	0	0	0	0	0	0	0	0	0	0	0	0	0	0	0	0	0	0	0	0	0	0	0	0	0	0	0	0	0	0
Otu05116	Fungi	Ascomycota	Dothideomycetes	Botryosphaeriales	Botryosphaeriaceae			0	0	0	0	0	0	0	0	0	0	0	0	0	0	0	0	0	0	0	0	0	0	0	0	0	0	0	0	0	0	0	0	0	0	0	0	0	0	0	0	0	0
Otu05121	Fungi	Ascomycota						0	0	0	0	0	0	0	0	0	0	0	0	0	0	0	0	0	0	0	0	0	0	0	0	0	0	0	0	0	0	0	0	0	0	0	0	0	0	0	0	0	0
Otu05124	Fungi	Ascomycota						0	0	0	0	0	0	0	0	0	0	0	0	0	0	0	0	0	0	0	0	0	0	0	0	0	0	0	0	0	0	0	0	0	0	0	0	0	0	0	0	0	0
Otu05125	Fungi	Ascomycota	Dothideomycetes	Pleosporales				0	0	0	0	0	0	1	0	0	0	0	0	0	0	0	0	0	0	0	0	0	0	0	0	0	0	0	0	0	0	0	0	0	0	0	0	1	0	1	0	0	0
Otu05134	Fungi	Ascomycota	Sordariomycetes	Hypocreales	Hypocreales_family_Incertae_sedis	Acremonium	sp.	0	0	0	0	0	0	0	0	0	0	0	0	0	0	0	0	0	0	0	0	0	0	0	0	0	0	0	0	0	0	0	0	0	0	0	0	0	0	0	0	0	0
Otu05138	Fungi	Ascomycota	Dothideomycetes	Pleosporales	Lophiostomataceae	Lophiostoma	sp.	0	0	0	0	0	0	0	0	0	0	0	0	0	0	0	0	0	0	0	0	0	27	0	0	0	0	0	0	0	0	0	0	0	0	0	0	0	0	0	0	0	0
Otu05140	Fungi	Ascomycota	Eurotiomycetes	Eurotiales	Trichocomaceae	Penicillium	sp.	0	0	0	0	0	0	0	0	0	0	0	0	0	0	0	0	0	0	0	0	0	0	0	0	0	0	0	0	0	0	0	0	0	0	0	0	0	0	0	0	0	0
Otu05142	Fungi	Ascomycota	Sordariomycetes	Sordariales	Chaetomiaceae			0	0	0	0	0	0	0	0	0	0	0	0	0	0	0	0	0	0	0	0	0	0	0	0	0	0	0	0	0	0	0	0	0	0	0	0	0	0	0	0	0	0
Otu05146	Fungi	Ascomycota	Dothideomycetes	Capnodiales	Davidiellaceae	Cladosporium	sp.	0	0	0	0	0	0	0	0	5	0	0	0	0	0	0	0	0	0	0	0	0	0	0	0	0	0	0	0	0	0	1	0	0	0	0	0	1	0	0	0	0	0
Otu05148	Fungi	Ascomycota						0	0	0	0	0	0	0	0	0	0	0	0	0	0	0	0	0	0	0	0	0	0	0	0	0	0	0	0	0	0	0	0	0	0	0	0	0	0	0	0	0	0
Otu05150	Fungi	Ascomycota						0	0	0	0	0	0	0	0	0	0	0	0	0	0	0	0	0	0	0	0	0	0	0	0	0	0	0	0	0	0	0	0	0	0	0	0	0	0	0	0	0	0
Otu05153	Fungi	Ascomycota	Sordariomycetes	Microascales	Microascaceae	Microascus	manginii	0	0	0	0	0	0	0	0	0	0	0	0	0	0	0	0	0	0	0	0	0	0	0	0	0	0	0	0	0	0	0	0	0	0	0	0	0	0	0	0	0	0
Otu05155	Fungi	Ascomycota						0	0	0	0	0	0	0	0	0	0	0	0	0	0	0	0	0	0	0	0	0	0	0	0	0	0	0	0	0	0	0	0	0	0	0	0	0	0	0	0	0	0
Otu05157	Fungi	Ascomycota	Dothideomycetes	Dothideomycetes_order_Incertae_sedis	Pseudeurotiaceae			27	0	0	0	0	0	0	0	0	0	0	0	0	0	0	0	0	0	0	0	0	0	0	0	0	0	0	0	0	0	0	0	0	0	0	0	0	0	0	0	0	0
Otu05158	Fungi	Ascomycota	Sordariomycetes	Hypocreales	Hypocreaceae	Trichoderma	spirale	0	0	0	0	0	0	0	0	0	0	0	0	0	0	0	0	0	0	0	0	0	0	0	0	0	0	0	0	0	0	0	0	0	0	0	0	0	0	0	0	0	0
Otu05163	Fungi	Ascomycota						0	0	0	0	0	0	0	0	0	0	0	0	0	0	0	0	0	0	0	0	0	0	0	0	0	0	0	0	0	0	0	0	0	0	0	0	0	0	0	0	0	0
Otu05169	Fungi	Ascomycota	Dothideomycetes	Pleosporales				0	0	0	0	0	0	0	0	0	0	0	0	0	0	0	0	0	0	0	0	0	0	0	0	0	0	0	0	0	0	0	0	0	0	0	0	0	0	0	0	0	0
Otu05173	Fungi	Ascomycota						0	0	0	0	0	0	0	0	0	0	0	0	0	0	0	0	0	0	0	0	0	0	0	0	0	0	0	0	0	0	0	0	0	0	0	0	0	0	0	0	0	0
Otu05179	Fungi	Ascomycota	Eurotiomycetes	Chaetothyriales	Herpotrichiellaceae	Exophiala	bergeri	0	0	0	0	0	0	0	0	0	0	0	0	0	0	0	0	0	0	0	0	0	1	0	0	0	0	0	0	0	0	0	0	0	0	0	0	0	0	0	0	0	0
Otu05186	Fungi	Ascomycota	Eurotiomycetes	Eurotiales	Trichocomaceae	Aspergillus	sp.	0	0	0	0	0	0	0	0	0	0	0	0	0	0	0	0	0	0	0	0	0	0	0	0	0	0	0	0	0	0	0	0	0	0	0	0	0	0	0	0	0	0
Otu05187	Fungi	Ascomycota	Eurotiomycetes	Eurotiales	Trichocomaceae	Penicillium	sp.	21	0	0	0	0	0	0	0	0	0	0	0	0	0	0	0	0	0	0	0	0	0	0	0	0	0	0	0	0	0	0	0	0	0	0	0	0	0	0	0	0	0
Otu05190	Fungi	Ascomycota	Eurotiomycetes	Eurotiales	Trichocomaceae			0	0	0	0	0	0	0	0	0	0	0	0	0	0	0	0	0	0	0	0	0	0	0	0	0	0	0	0	0	0	0	0	0	0	0	0	0	0	0	0	0	0
Otu05196	Fungi	Ascomycota	Eurotiomycetes	Eurotiales	Trichocomaceae	Penicillium	sp.	0	0	0	0	0	0	0	0	0	0	0	0	0	0	0	0	0	0	0	0	0	0	0	0	0	0	0	0	0	0	0	0	0	0	0	0	0	0	0	0	0	0
Otu05197	Fungi	Ascomycota	Eurotiomycetes	Eurotiales	Trichocomaceae			0	0	0	0	0	0	0	0	0	0	0	0	0	0	0	0	0	0	0	0	0	0	0	0	0	0	0	0	0	0	0	0	0	0	0	0	0	0	0	0	0	0
Otu05201	Fungi	Ascomycota	Eurotiomycetes	Eurotiales	Trichocomaceae	Aspergillus	sp.	0	0	0	0	0	0	0	0	0	0	0	0	0	0	0	0	0	0	0	0	0	0	0	0	0	0	0	0	0	0	0	0	0	0	0	0	0	0	0	0	0	0
Otu05202	Fungi	Ascomycota	Eurotiomycetes	Chaetothyriales	Chaetothyriaceae	Cyphellophora	sp.	0	0	0	0	0	0	0	0	0	0	0	0	0	0	0	0	0	0	0	0	0	0	0	0	0	0	0	0	0	0	0	0	0	0	0	0	0	0	0	0	0	0
Otu05207	Fungi	Ascomycota	Sordariomycetes	Trichosphaeriales				0	0	0	0	0	0	0	0	0	0	0	0	0	0	0	0	0	0	0	0	0	1	0	0	0	0	0	0	0	0	0	0	0	0	0	0	0	0	0	0	0	0
Otu05209	Fungi	Ascomycota	Dothideomycetes	Pleosporales				0	0	0	0	0	0	0	0	0	0	0	0	0	0	0	0	0	0	0	0	0	0	0	0	0	0	0	0	0	0	0	0	0	0	0	0	0	0	0	0	0	0
Otu05210	Fungi	Ascomycota	Dothideomycetes	Pleosporales	Didymellaceae	Didymella	sp.	0	0	0	0	0	0	0	0	0	0	0	0	0	0	0	0	0	0	0	0	0	0	0	0	0	0	0	0	0	0	0	0	0	0	0	0	0	0	0	0	0	0
Otu05212	Fungi	Ascomycota	Eurotiomycetes	Eurotiales	Trichocomaceae	Penicillium	sp.	0	0	0	0	2	0	0	0	0	0	0	0	0	0	0	0	0	0	0	0	0	0	0	0	0	0	0	0	0	0	0	0	0	0	0	0	0	0	0	0	0	0
Otu05213	Fungi	Ascomycota	Eurotiomycetes	Eurotiales	Trichocomaceae	Aspergillus	sp.	0	0	0	0	0	0	0	0	0	0	0	0	0	0	0	0	0	0	0	0	0	3	0	0	0	0	0	0	0	0	0	0	0	0	0	0	0	0	0	0	0	0
Otu05216	Fungi	Ascomycota						0	0	0	0	0	0	0	0	0	0	0	0	0	0	0	0	0	0	0	0	0	0	0	0	0	0	0	0	0	0	0	0	0	0	0	0	0	0	0	0	0	0
Otu05218	Fungi	Ascomycota	Sordariomycetes	Hypocreales	Nectriaceae	Fusarium	sp.	0	0	0	0	0	0	0	0	0	0	0	0	0	0	0	0	0	0	0	0	0	0	0	0	0	0	0	0	0	0	0	0	0	0	0	0	0	0	0	0	0	0
Otu05219	Fungi	Ascomycota						0	0	0	0	0	0	0	0	0	0	0	0	0	0	0	0	0	0	0	0	0	0	0	0	0	0	0	0	0	0	0	0	0	0	0	0	0	0	0	0	0	0
Otu05223	Fungi	Ascomycota	Sordariomycetes	Sordariales	Chaetomiaceae			0	0	0	0	0	0	0	0	0	0	0	0	0	0	0	0	0	0	0	0	0	0	0	0	0	0	0	0	0	0	0	0	0	0	0	0	0	0	0	0	0	0
Otu05236	Fungi	Ascomycota						0	0	0	0	0	0	0	0	0	0	0	0	0	0	0	0	0	0	0	0	0	0	0	0	0	0	0	0	0	0	0	0	0	0	0	0	0	0	0	0	0	0
Otu05241	Fungi	Ascomycota	Lecanoromycetes	Teloschistales	Physciaceae	Hyperphyscia	adglutinata	0	0	0	0	0	0	0	0	0	0	0	0	0	0	0	0	0	0	0	0	0	0	0	0	0	0	0	0	0	0	0	0	0	0	0	0	0	0	0	0	0	0
Otu05244	Fungi	Ascomycota	Eurotiomycetes	Eurotiales	Trichocomaceae	Aspergillus	aculeatus	0	0	0	0	0	0	0	0	0	0	0	0	0	0	0	0	0	0	0	0	0	0	0	0	0	0	0	0	0	0	0	0	0	0	0	0	0	0	0	0	0	0
Otu05250	Fungi	Ascomycota						0	0	0	0	0	0	0	0	0	0	0	0	0	0	0	0	0	0	0	0	0	0	0	0	0	0	0	0	0	0	0	0	0	0	0	0	0	0	0	0	0	0
Otu05252	Fungi	Ascomycota	Sordariomycetes	Hypocreales				0	0	0	0	0	0	0	0	0	0	0	0	0	0	0	0	0	0	0	0	0	0	0	0	0	0	0	0	0	0	0	0	0	0	0	0	0	0	0	0	0	0
Otu05254	Fungi	Ascomycota	Saccharomycetes	Saccharomycetales	Saccharomycetaceae	Saccharomyces	eubayanus	0	0	0	0	0	0	0	0	0	0	0	0	0	0	0	0	0	0	0	0	0	0	0	0	0	0	0	0	0	0	0	0	0	0	0	0	0	0	0	0	0	0
Otu05257	Fungi	Ascomycota	Dothideomycetes	Myriangiales	Elsinoaceae	Sphaceloma	erythrinae	0	0	0	0	0	0	0	0	0	0	0	0	0	0	0	0	0	0	0	0	0	4	0	0	0	0	0	0	0	0	0	0	0	0	0	0	0	0	0	0	0	0
Otu05258	Fungi	Ascomycota						0	0	0	0	0	0	0	0	0	0	0	0	0	0	0	0	0	0	0	0	0	0	0	0	0	0	0	0	0	0	0	0	0	0	0	0	0	0	0	0	0	0
Otu05261	Fungi	Ascomycota	Orbiliomycetes	Orbiliales	Orbiliaceae			0	0	0	0	0	0	0	0	0	0	0	0	0	0	0	0	0	0	0	0	0	0	0	0	0	0	0	0	0	0	0	0	0	0	0	0	0	0	0	0	0	0
Otu05262	Fungi	Ascomycota	Eurotiomycetes	Chaetothyriales	Herpotrichiellaceae	Phaeococcomyces	catenatus	0	0	0	0	0	0	0	0	0	0	0	0	0	0	0	0	0	0	0	0	0	0	0	0	0	0	0	0	0	0	0	0	0	0	0	0	0	0	0	0	0	0
Otu05269	Fungi	Ascomycota	Sordariomycetes	Hypocreales	Nectriaceae			0	0	0	0	0	0	0	0	0	0	0	0	0	0	0	0	0	0	0	0	0	0	0	0	0	0	0	0	0	0	0	0	0	0	0	0	0	0	0	0	0	0
Otu05276	Fungi	Ascomycota	Sordariomycetes	Sordariales	Chaetomiaceae	Chaetomium	sp.	0	0	0	0	0	0	0	0	0	0	0	0	0	0	0	0	0	0	0	0	0	0	0	0	0	0	0	0	0	0	0	0	0	0	0	0	0	0	0	0	0	0
Otu05288	Fungi	Ascomycota						0	0	0	0	0	0	0	0	0	0	0	0	0	0	0	0	0	0	0	0	0	0	0	0	0	0	0	0	0	0	0	0	0	0	0	0	0	0	0	0	0	0
Otu05290	Fungi	Ascomycota	Dothideomycetes	Pleosporales	Phaeosphaeriaceae			11	0	0	0	0	0	0	0	0	0	0	0	0	0	0	0	0	0	0	0	0	0	0	0	0	0	0	0	0	0	0	0	0	0	0	0	0	0	0	0	0	0
Otu05293	Fungi	Ascomycota	Dothideomycetes	Pleosporales	Montagnulaceae			0	0	0	0	0	0	0	0	0	0	0	0	0	0	0	0	0	0	0	0	0	0	0	0	0	0	0	0	0	0	0	0	0	0	0	0	0	3	0	0	0	0
Otu05296	Fungi	Ascomycota	Sordariomycetes	Hypocreales	Hypocreales_family_Incertae_sedis	Acremonium	stromaticum	0	0	0	0	0	0	0	0	0	0	0	0	0	0	0	0	0	0	0	0	0	0	0	0	0	0	0	0	0	0	0	0	0	0	0	0	0	0	0	0	0	0
Otu05302	Fungi	Ascomycota	Eurotiomycetes	Eurotiales	Trichocomaceae	Penicillium	thomii	0	0	0	0	1	0	0	0	0	0	0	0	0	0	0	0	0	0	0	0	0	0	0	0	0	0	0	0	0	0	0	0	0	0	0	0	0	0	0	0	0	0
Otu05303	Fungi	Ascomycota	Eurotiomycetes	Chaetothyriales	Herpotrichiellaceae	Phaeococcomyces	catenatus	0	0	0	0	0	0	0	0	0	0	0	0	0	0	0	0	0	0	0	0	0	0	0	0	0	0	0	0	0	0	0	0	0	0	0	0	0	0	0	0	0	0
Otu05304	Fungi	Ascomycota	Pezizomycetes	Pezizales	Helvellaceae	Helvella	sp.	0	0	0	0	0	0	0	0	0	0	0	0	0	0	0	0	0	0	0	0	0	0	0	0	0	0	0	0	0	0	0	0	0	0	0	0	0	0	0	0	0	0
Otu05305	Fungi	Ascomycota	Sordariomycetes	Sordariales	Chaetomiaceae	Chaetomium	nigricolor	0	0	0	0	0	0	0	0	0	0	0	0	0	0	0	0	0	0	0	0	0	0	0	0	0	0	0	0	0	0	0	0	0	0	0	0	0	0	0	0	0	0
Otu05309	Fungi	Ascomycota						0	0	0	0	0	0	0	0	0	0	0	0	0	0	0	0	0	0	0	0	0	0	0	0	0	0	0	0	0	0	0	0	0	0	0	0	0	0	0	0	0	0
Otu05310	Fungi	Ascomycota	Eurotiomycetes	Eurotiales	Trichocomaceae	Penicillium	sp.	0	0	0	0	0	0	0	0	0	0	0	0	0	0	0	0	0	0	0	0	0	0	0	0	0	0	0	0	0	0	0	0	0	0	0	0	0	0	0	0	0	0
Otu05311	Fungi	Ascomycota	Dothideomycetes	Pleosporales				0	0	0	0	0	0	0	0	0	0	0	0	0	0	0	0	0	0	0	0	0	0	0	0	0	0	0	0	0	0	0	0	0	0	0	0	0	0	0	0	0	0
Otu05312	Fungi	Ascomycota	Sordariomycetes	Hypocreales	Nectriaceae	Neocosmospora	vasinfecta	0	0	0	0	0	0	0	0	0	0	0	0	0	0	0	0	0	0	0	0	0	0	0	0	0	0	0	0	0	0	0	0	0	0	0	0	0	0	0	0	0	0
Otu05314	Fungi	Ascomycota	Pezizomycetes	Pezizales	Sarcosomataceae			0	0	0	0	0	0	0	0	0	0	0	0	0	0	0	0	0	0	0	0	0	24	0	0	0	0	0	0	0	0	0	0	0	0	0	0	0	0	0	0	0	0
Otu05315	Fungi	Ascomycota	Saccharomycetes	Saccharomycetales	Saccharomycetaceae	Lachancea	thermotolerans	0	0	0	0	0	0	0	0	0	0	0	0	0	0	0	0	0	0	0	0	0	0	0	0	0	0	0	0	0	0	0	0	0	0	0	0	0	0	0	0	0	0
Otu05316	Fungi	Ascomycota	Sordariomycetes	Sordariales	Chaetomiaceae	Chaetomium	nigricolor	0	0	0	0	0	0	0	0	0	0	0	0	0	0	0	0	0	0	0	0	0	0	0	0	0	0	0	0	0	0	0	0	0	0	0	0	0	0	0	0	0	0
Otu05319	Fungi	Ascomycota	Dothideomycetes	Pleosporales				0	0	0	0	0	0	0	0	0	0	0	0	0	0	0	0	0	0	0	0	0	0	0	0	0	0	0	0	0	0	0	0	0	0	0	0	0	0	0	0	0	0
Otu05320	Fungi	Ascomycota	Dothideomycetes	Pleosporales				24	0	0	0	0	0	0	0	0	0	0	0	0	0	0	0	0	0	0	0	0	0	0	0	0	0	0	0	0	0	0	0	0	0	0	0	0	0	0	0	0	0
Otu05330	Fungi	Ascomycota	Sordariomycetes	Sordariales	Chaetomiaceae			0	0	0	0	0	0	0	0	0	0	0	0	0	0	0	0	0	0	0	0	0	0	0	0	0	0	0	0	0	0	0	0	0	0	0	0	0	0	0	0	0	0
Otu05332	Fungi	Ascomycota						0	0	0	0	0	0	0	0	0	0	0	0	0	0	0	0	0	0	0	0	0	5	0	0	0	0	0	0	0	0	0	0	0	0	0	0	0	0	0	0	0	0
Otu05338	Fungi	Ascomycota	Dothideomycetes	Botryosphaeriales				0	0	0	0	0	0	0	0	0	0	0	0	0	0	0	0	0	0	0	0	0	0	0	0	0	0	0	0	0	0	0	0	0	0	0	0	0	0	0	0	0	0
Otu05344	Fungi	Ascomycota	Dothideomycetes	Pleosporales	Pleomassariaceae			0	0	0	0	0	0	0	0	0	0	0	0	0	0	0	0	0	0	0	0	0	0	0	0	0	0	0	0	0	0	0	0	0	0	0	0	0	0	0	0	0	0
Otu05358	Fungi	Ascomycota	Dothideomycetes	Capnodiales	Davidiellaceae	Cladosporium	sp.	0	0	0	0	0	0	0	0	0	0	0	0	0	0	0	0	0	0	0	0	0	11	0	0	0	0	0	0	0	0	0	0	0	0	0	0	0	0	0	0	0	0
Otu05362	Fungi	Ascomycota	Eurotiomycetes	Eurotiales	Trichocomaceae	Aspergillus	subversicolor	0	0	0	0	0	0	0	0	0	0	0	0	0	0	0	0	0	0	0	0	0	0	0	0	0	0	0	0	0	0	0	0	0	0	0	0	0	0	0	0	0	0
Otu05364	Fungi	Ascomycota	Dothideomycetes	Pleosporales	Pleosporaceae	Curvularia	sp.	1	0	0	0	0	0	0	0	0	0	0	0	0	0	0	0	0	0	0	0	0	0	0	0	0	0	0	0	0	0	0	0	0	0	0	0	0	0	0	0	0	0
Otu05366	Fungi	Ascomycota	Dothideomycetes	Pleosporales	Tubeufiaceae			0	0	0	0	0	0	0	0	0	0	0	0	0	0	0	0	0	0	0	0	0	0	0	0	0	0	0	0	0	0	0	0	0	0	0	0	0	0	0	0	0	0
Otu05367	Fungi	Ascomycota	Eurotiomycetes	Eurotiales	Trichocomaceae	Penicillium	sp.	2	0	0	0	3	0	0	0	0	1	0	0	0	0	0	0	0	0	0	0	0	0	0	0	0	0	0	0	0	0	0	0	0	0	0	0	0	0	0	0	0	0
Otu05369	Fungi	Ascomycota	Dothideomycetes	Pleosporales	Cyclothyriellaceae	Massariosphaeria	sp.	0	0	0	0	0	0	0	0	0	0	0	0	0	0	0	0	0	0	0	0	0	0	0	0	0	0	0	0	0	0	0	0	0	0	0	0	0	0	0	0	0	0
Otu05371	Fungi	Ascomycota	Dothideomycetes	Pleosporales	Montagnulaceae	Paraconiothyrium	sp.	0	0	0	0	0	0	0	0	0	0	0	0	0	0	0	0	0	0	0	0	0	0	0	0	0	0	0	0	0	0	0	0	0	0	0	0	0	0	0	0	0	0
Otu05374	Fungi	Ascomycota	Eurotiomycetes	Eurotiales	Trichocomaceae	Penicillium	herquei	0	0	0	0	0	0	0	0	0	0	0	0	0	0	0	0	0	0	0	0	0	0	0	0	0	0	0	0	0	0	0	0	0	0	0	0	0	0	0	0	0	0
Otu05375	Fungi	Ascomycota	Sordariomycetes	Sordariales	Chaetomiaceae			0	0	0	0	0	0	0	0	0	0	0	0	0	0	0	0	0	0	0	9	0	0	0	0	0	0	0	0	0	0	0	0	0	0	0	0	0	0	0	0	0	0
Otu05379	Fungi	Ascomycota						0	0	0	0	0	0	0	0	0	0	0	0	0	0	0	0	0	0	0	0	0	0	0	0	0	0	0	0	0	0	0	0	0	0	0	0	0	0	0	0	0	0
Otu05396	Fungi	Ascomycota	Sordariomycetes					0	0	0	0	0	0	0	0	0	0	0	0	0	0	0	0	0	0	0	0	0	0	0	0	0	0	0	0	0	0	0	0	0	0	0	0	0	0	0	0	0	0
Otu05398	Fungi	Ascomycota	Sordariomycetes	Microascales	Microascaceae	Petriella	sordida	0	0	0	0	0	0	0	0	0	0	0	0	0	0	0	0	0	0	0	0	0	0	0	0	0	0	0	0	0	0	0	0	0	0	0	0	0	0	0	0	0	0
Otu05400	Fungi	Ascomycota	Ascomycota_class_Incertae_sedis	Ascomycota_order_Incertae_sedis	Ascomycota_family_Incertae_sedis	Veronaea	sp.	0	0	0	0	0	0	0	0	0	0	0	0	0	0	0	0	0	0	0	0	0	0	0	0	0	0	0	0	0	0	0	0	0	0	0	0	0	0	0	0	0	0
Otu05406	Fungi	Ascomycota	Sordariomycetes	Hypocreales				0	0	0	0	0	0	0	0	0	0	0	0	0	0	0	0	0	0	0	0	0	0	0	0	0	0	0	0	0	0	0	0	0	0	0	0	0	0	0	0	0	0
Otu05407	Fungi	Ascomycota	Sordariomycetes	Hypocreales	Nectriaceae	Neocosmospora	vasinfecta	0	0	0	0	0	0	0	0	0	0	0	0	0	0	0	0	0	0	0	0	0	0	0	0	0	0	0	0	0	0	0	0	0	0	0	0	0	0	0	0	0	0
Otu05419	Fungi	Ascomycota	Dothideomycetes	Pleosporales	Tubeufiaceae			0	0	0	0	0	0	0	0	0	0	0	0	0	0	0	0	0	0	0	0	0	23	0	0	0	0	0	0	0	0	0	0	0	0	0	0	0	0	0	0	0	0
Otu05420	Fungi	Ascomycota						0	0	0	0	0	0	0	0	0	0	0	0	0	0	0	0	0	0	0	0	0	0	0	0	0	0	0	0	0	0	0	0	0	0	0	0	0	0	0	0	0	0
Otu05421	Fungi	Ascomycota	Eurotiomycetes	Chaetothyriales	Chaetothyriales_family_Incertae_sedis	Coniosporium	apollinis	0	0	0	0	0	0	0	0	0	0	0	0	0	0	0	0	0	0	0	0	0	0	0	0	0	0	0	0	0	0	0	0	0	0	0	0	0	0	0	0	0	0
Otu05429	Fungi	Ascomycota						0	0	0	0	0	0	0	0	0	0	0	0	0	0	0	0	0	0	0	0	0	0	0	0	0	0	0	0	0	0	0	0	0	0	0	0	0	0	0	0	0	0
Otu05430	Fungi	Ascomycota	Sordariomycetes	Sordariales	Chaetomiaceae	Chaetomium	medusarum	0	0	0	0	0	0	0	0	0	0	0	0	0	0	0	0	0	0	0	0	0	0	0	0	0	0	0	0	0	0	0	0	0	0	0	0	0	0	0	0	0	0
Otu05433	Fungi	Ascomycota	Sordariomycetes	Xylariales	Xylariales_family_Incertae_sedis	Monographella	cucumerina	0	0	0	0	0	0	0	0	0	0	0	0	0	0	0	0	0	0	0	0	0	0	0	0	0	0	0	0	0	0	0	0	0	0	0	0	0	0	0	0	0	0
Otu05435	Fungi	Ascomycota	Dothideomycetes					0	0	0	0	0	0	0	0	0	0	0	0	0	0	0	0	0	0	0	0	0	0	0	0	0	0	0	0	0	0	0	0	0	0	0	0	0	0	0	0	0	0
Otu05438	Fungi	Ascomycota	Sordariomycetes					0	0	0	0	0	0	0	0	0	0	0	0	0	0	0	0	0	0	0	0	0	0	0	0	0	0	0	0	0	0	0	0	0	0	0	0	0	0	0	0	0	0
Otu05439	Fungi	Ascomycota						0	0	0	0	0	0	0	0	0	0	0	0	0	0	0	22	0	0	0	0	0	0	0	0	0	0	0	0	0	0	0	0	0	0	0	0	0	0	0	0	0	0
Otu05444	Fungi	Ascomycota						0	0	0	0	0	0	0	0	0	0	0	0	0	0	0	0	0	0	0	0	0	0	0	0	0	0	0	0	0	0	0	0	0	0	0	0	0	0	0	0	0	0
Otu05447	Fungi	Ascomycota	Eurotiomycetes	Eurotiales	Trichocomaceae	Talaromyces	sp.	0	0	0	0	0	0	0	0	0	0	0	0	0	0	0	0	0	0	0	0	0	0	0	0	0	0	0	0	0	0	0	0	0	0	0	0	0	0	0	0	0	0
Otu05450	Fungi	Ascomycota	Dothideomycetes	Capnodiales	Davidiellaceae	Cladosporium	velox	0	0	0	0	0	0	0	0	0	0	0	0	0	0	0	0	0	0	0	0	0	0	0	0	0	0	0	0	0	0	0	0	0	0	0	0	0	0	0	0	0	0
Otu05453	Fungi	Ascomycota	Dothideomycetes	Dothideales	Dothioraceae	Aureobasidium	sp.	0	0	0	0	0	0	0	0	0	0	0	0	0	0	0	0	0	0	0	0	0	0	0	0	0	0	0	0	0	0	0	0	0	0	0	0	0	0	0	0	0	0
Otu05457	Fungi	Ascomycota	Dothideomycetes					0	0	0	0	0	0	0	0	0	0	0	0	0	0	0	0	0	0	0	0	0	0	0	0	0	0	0	0	0	0	0	0	0	0	0	0	0	0	0	0	0	0
Otu05458	Fungi	Ascomycota	Pezizomycetes	Pezizales	Morchellaceae	Morchella	sp.	0	0	0	0	0	0	0	0	0	0	0	0	0	0	0	0	0	0	0	0	0	0	0	0	0	0	0	0	0	0	0	0	0	0	0	0	0	0	0	0	0	0
Otu05465	Fungi	Ascomycota	Sordariomycetes	Sordariales	Chaetomiaceae			0	0	0	0	0	0	0	0	0	0	0	0	0	0	0	0	0	0	0	0	0	0	0	0	0	0	0	0	0	0	0	0	0	0	0	0	0	0	0	0	0	0
Otu05477	Fungi	Ascomycota	Sordariomycetes	Hypocreales				0	0	0	0	0	0	0	0	0	0	0	0	0	0	0	0	0	0	0	0	0	0	0	0	0	0	0	0	0	0	0	0	0	0	0	0	0	0	0	0	0	0
Otu05480	Fungi	Ascomycota	Dothideomycetes	Pleosporales	Leptosphaeriaceae			0	0	0	0	0	0	0	0	0	0	0	0	0	0	0	0	0	0	0	0	0	0	0	0	0	0	0	0	0	0	0	0	0	0	0	0	0	0	0	0	0	0
Otu05489	Fungi	Ascomycota	Dothideomycetes	Dothideales	Dothioraceae	Aureobasidium	pullulans	0	0	0	0	0	0	0	0	0	0	0	0	0	0	0	0	0	0	0	0	0	0	0	0	0	0	0	0	0	0	0	0	0	0	0	0	0	0	0	0	0	0
Otu05493	Fungi	Ascomycota	Dothideomycetes	Capnodiales				0	0	0	0	0	0	0	0	0	0	0	0	0	0	0	0	0	0	0	0	0	0	0	0	0	0	0	0	0	0	0	0	0	0	0	0	0	0	0	0	0	0
Otu05494	Fungi	Ascomycota	Dothideomycetes	Botryosphaeriales	Botryosphaeriaceae	Neofusicoccum	sp.	0	0	0	0	0	0	0	0	0	0	0	0	0	0	0	0	0	0	0	0	0	0	0	0	0	0	0	0	0	0	0	0	0	0	0	0	0	0	0	0	0	0
Otu05496	Fungi	Ascomycota	Eurotiomycetes	Eurotiales	Trichocomaceae			0	0	0	0	0	0	0	0	0	0	0	0	0	0	0	0	0	0	0	0	0	0	0	0	0	0	0	0	0	0	0	0	0	0	0	0	0	0	0	0	0	0
Otu05498	Fungi	Ascomycota	Sordariomycetes	Sordariales	Chaetomiaceae	Chaetomium	nigricolor	0	0	0	0	0	0	0	0	0	0	0	0	0	0	0	0	0	0	0	0	0	0	0	0	0	0	0	0	0	0	0	0	0	0	0	0	0	0	0	0	0	0
Otu05500	Fungi	Ascomycota	Sordariomycetes	Hypocreales	Hypocreales_family_Incertae_sedis	Sarocladium	strictum	0	0	0	0	0	0	0	0	0	0	0	0	0	0	0	0	0	0	0	0	0	0	0	0	0	0	0	0	0	0	0	0	0	0	0	0	0	0	0	0	0	0
Otu05501	Fungi	Ascomycota	Dothideomycetes	Pleosporales				0	0	0	0	0	0	0	0	0	0	0	0	0	0	0	0	0	0	0	0	0	0	0	0	0	0	0	0	0	0	0	0	0	0	0	0	0	0	0	0	0	0
Otu05506	Fungi	Ascomycota	Eurotiomycetes	Eurotiales	Trichocomaceae	Aspergillus	sp.	0	0	0	0	0	0	0	0	0	0	0	0	0	0	0	0	0	0	0	0	0	0	0	0	0	0	0	0	0	0	0	0	0	0	0	0	0	0	0	0	0	0
Otu05507	Fungi	Ascomycota	Dothideomycetes	Pleosporales	Cucurbitariaceae	Pyrenochaeta	sp.	0	0	0	0	0	0	0	0	0	0	0	0	0	0	0	0	0	0	0	0	0	0	0	0	0	0	0	0	0	0	0	0	0	0	0	0	0	0	0	0	0	0
Otu05508	Fungi	Ascomycota	Sordariomycetes	Calosphaeriales	Calosphaeriaceae	Calosphaeria	africana	0	0	0	0	0	0	0	0	0	0	0	0	0	0	0	0	0	0	0	0	0	0	0	0	0	0	0	0	0	0	0	0	0	0	0	0	0	0	0	0	0	0
Otu05510	Fungi	Ascomycota	Sordariomycetes	Sordariales	Chaetomiaceae	Chaetomium	nigricolor	0	0	0	0	0	0	0	0	0	0	0	0	0	0	0	0	0	0	0	0	0	0	0	0	0	0	0	0	0	0	0	0	0	0	0	0	0	0	0	0	0	0
Otu05514	Fungi	Ascomycota	Dothideomycetes	Pleosporales				0	0	0	0	0	0	1	0	0	0	0	0	0	0	0	0	0	0	0	0	0	0	0	0	0	0	0	0	0	0	0	0	0	0	0	2	0	0	0	0	0	0
Otu05515	Fungi	Ascomycota	Dothideomycetes	Capnodiales				0	0	0	0	0	0	0	0	0	0	0	0	0	0	0	0	0	0	0	0	0	21	0	0	0	0	0	0	0	0	0	0	0	0	0	0	0	0	0	0	0	0
Otu05519	Fungi	Ascomycota	Dothideomycetes	Pleosporales				0	0	0	0	0	0	0	0	0	0	0	0	0	0	0	0	0	0	0	0	0	0	0	0	0	0	0	0	0	0	0	0	0	0	0	0	0	0	0	0	0	0
Otu05522	Fungi	Ascomycota	Sordariomycetes	Xylariales	Xylariaceae			0	0	0	0	0	0	0	0	0	0	0	0	0	0	0	0	0	0	0	0	0	0	0	0	0	0	0	0	0	0	0	0	0	0	0	0	0	0	0	0	0	0
Otu05527	Fungi	Ascomycota	Dothideomycetes	Pleosporales				0	0	0	0	0	0	1	0	0	0	0	0	0	0	0	0	0	0	0	0	0	1	0	0	0	0	0	0	0	0	0	0	0	0	0	0	0	0	0	0	0	0
Otu05528	Fungi	Ascomycota	Dothideomycetes	Pleosporales	Cucurbitariaceae	Curreya	austroafricana	0	0	0	0	0	0	0	0	0	0	0	0	0	0	0	0	0	0	0	0	0	0	0	0	0	0	0	0	0	0	0	0	0	0	0	0	0	0	0	0	0	0
Otu05533	Fungi	Ascomycota						0	0	0	0	0	0	0	0	0	0	0	0	0	0	0	0	0	0	0	0	0	0	0	0	0	0	0	0	0	0	0	0	0	0	0	0	0	0	0	0	0	0
Otu05537	Fungi	Ascomycota						0	0	0	0	0	0	0	0	0	0	0	0	0	0	0	0	0	0	0	0	0	0	0	0	0	0	0	0	0	0	0	0	0	0	0	0	0	0	0	0	0	0
Otu05546	Fungi	Ascomycota	Sordariomycetes	Hypocreales	Hypocreaceae	Hypocrea	virens	0	0	0	0	0	0	0	0	0	0	0	0	0	0	0	0	0	0	0	0	0	0	0	0	0	0	0	0	0	0	0	0	0	0	0	0	0	0	0	0	0	0
Otu05550	Fungi	Ascomycota	Dothideomycetes	Pleosporales				0	0	0	0	0	0	0	0	0	0	0	0	0	0	0	0	0	0	0	0	0	0	0	0	0	0	0	0	0	0	0	0	0	0	0	0	0	0	0	0	0	0
Otu05551	Fungi	Ascomycota	Dothideomycetes	Pleosporales	Venturiaceae	Veronaeopsis	simplex	21	0	0	0	0	0	0	0	0	0	0	0	0	0	0	0	0	0	0	0	0	0	0	0	0	0	0	0	0	0	0	0	0	0	0	0	0	0	0	0	0	0
Otu05556	Fungi	Ascomycota	Dothideomycetes	Pleosporales	Montagnulaceae			0	0	0	0	0	0	0	0	0	0	0	0	0	0	0	0	0	0	0	0	0	0	0	0	0	0	0	0	0	0	0	0	0	0	0	0	0	0	0	0	0	0
Otu05569	Fungi	Ascomycota	Sordariomycetes	Sordariomycetes_order_Incertae_sedis	Sordariomycetes_family_Incertae_sedis	Myrmecridium	schulzeri	0	0	0	0	0	0	0	0	0	0	0	0	0	0	0	0	0	0	0	0	0	0	0	0	0	0	0	0	0	0	0	0	0	0	0	0	0	0	0	0	0	0
Otu05570	Fungi	Ascomycota	Saccharomycetes	Saccharomycetales	Saccharomycetales_family_Incertae_sedis	Debaryomyces	prosopidis	0	0	0	0	0	0	0	0	0	5	0	0	0	0	3	0	0	0	1	0	0	0	0	0	0	0	0	0	0	1	0	0	0	0	0	0	0	0	0	0	0	0
Otu05573	Fungi	Ascomycota	Sordariomycetes	Hypocreales	Bionectriaceae	Clonostachys	rosea f. catenulata	0	0	0	0	0	0	0	0	0	0	0	0	0	0	0	0	0	0	0	0	0	0	0	0	0	0	0	0	0	0	0	0	0	0	0	0	0	0	0	0	0	0
Otu05577	Fungi	Ascomycota	Sordariomycetes	Trichosphaeriales				0	0	0	0	0	0	0	0	0	0	0	0	0	0	0	0	0	0	0	0	0	2	0	0	0	0	0	0	0	0	0	0	0	0	0	0	0	0	0	0	0	0
Otu05578	Fungi	Ascomycota	Eurotiomycetes	Chaetothyriales	Herpotrichiellaceae	Cladophialophora	immunda	0	0	0	0	0	0	0	0	0	0	0	0	0	0	0	0	0	0	0	0	0	0	0	0	0	0	0	0	0	0	0	0	0	0	0	0	0	0	0	0	0	0
Otu05581	Fungi	Ascomycota	Leotiomycetes					0	0	0	0	0	0	0	0	0	0	0	0	0	0	0	0	2	0	1	0	0	0	0	0	0	0	0	0	0	0	0	0	0	0	0	9	0	0	0	0	0	0
Otu05586	Fungi	Ascomycota						0	0	0	0	0	0	0	0	0	0	0	0	0	0	0	0	0	0	0	0	0	0	0	0	0	0	0	0	0	0	0	0	0	0	0	0	0	0	0	0	0	0
Otu05588	Fungi	Ascomycota	Sordariomycetes	Trichosphaeriales				0	0	0	0	0	0	0	0	0	0	0	0	0	0	0	0	0	0	0	0	0	0	0	0	4	0	0	0	0	0	0	0	0	0	0	0	0	0	0	0	1	0
Otu05589	Fungi	Ascomycota	Saccharomycetes	Saccharomycetales	Saccharomycetaceae	Kuraishia	capsulata	0	0	0	0	0	0	0	0	0	0	0	0	0	0	0	0	0	0	0	0	0	0	0	0	0	0	0	0	0	0	0	0	0	0	0	0	0	0	0	0	0	0
Otu05590	Fungi	Ascomycota	Sordariomycetes					0	0	0	0	0	0	0	0	0	0	0	0	0	0	0	0	0	0	0	0	0	0	0	0	0	0	0	0	0	0	0	0	0	0	0	0	0	0	0	0	0	0
Otu05595	Fungi	Ascomycota	Sordariomycetes	Hypocreales				0	0	0	0	0	0	0	0	0	0	0	0	0	0	0	0	0	0	0	0	0	0	0	0	0	0	0	0	0	0	0	0	0	0	0	0	0	0	0	0	0	0
Otu05600	Fungi	Ascomycota	Dothideomycetes	Capnodiales	Davidiellaceae			0	0	0	0	1	0	0	0	0	0	0	0	0	0	0	0	0	0	0	0	0	1	0	0	0	0	0	0	0	0	0	0	0	0	0	0	0	0	1	0	0	0
Otu05602	Fungi	Ascomycota	Eurotiomycetes	Eurotiales	Trichocomaceae	Aspergillus	sp.	0	0	0	0	0	0	0	0	0	0	0	0	0	0	0	0	0	0	0	0	0	0	0	0	0	0	0	0	0	0	0	0	0	0	0	0	0	0	0	0	0	0
Otu05608	Fungi	Ascomycota	Sordariomycetes	Hypocreales	Cordycipitaceae	Beauveria	sp.	0	0	0	0	0	0	2	0	0	0	0	0	0	0	0	0	0	0	0	0	0	0	2	0	0	0	1	2	0	0	0	0	0	0	0	0	0	0	1	0	0	0
Otu05611	Fungi	Ascomycota	Sordariomycetes	Sordariomycetes_order_Incertae_sedis	Magnaporthaceae			0	0	0	0	0	0	0	0	0	0	0	0	0	0	0	0	0	0	0	0	0	0	0	0	0	0	0	0	0	0	0	0	0	0	0	0	0	0	0	0	0	0
Otu05612	Fungi	Ascomycota						0	0	0	0	0	0	0	0	0	0	0	0	0	0	0	0	0	0	0	0	0	0	0	0	0	0	0	0	0	0	0	0	0	0	0	0	0	0	0	0	0	0
Otu05618	Fungi	Ascomycota	Dothideomycetes	Pleosporales	Pleosporaceae			1	0	0	0	0	0	0	0	0	0	0	0	0	0	0	0	0	0	0	0	0	0	0	0	0	0	0	0	0	0	0	0	0	0	0	0	0	0	0	0	0	0
Otu05620	Fungi	Ascomycota	Sordariomycetes	Sordariales	Chaetomiaceae			0	0	0	0	0	0	0	0	0	0	0	0	0	0	0	0	0	0	0	0	0	0	0	0	0	0	0	0	0	0	0	0	0	0	0	0	0	0	0	0	0	0
Otu05624	Fungi	Ascomycota	Dothideomycetes	Pleosporales	Pleosporales_family_Incertae_sedis	Phoma	sp	0	0	0	0	0	0	0	0	0	0	0	0	0	0	0	0	0	0	0	0	0	0	0	0	0	0	0	0	0	0	0	0	0	0	0	0	0	0	0	0	0	0
Otu05625	Fungi	Ascomycota	Dothideomycetes	Capnodiales	Davidiellaceae			0	0	0	0	0	0	0	0	0	0	0	0	0	0	0	0	0	0	0	0	0	3	0	0	0	0	0	0	0	0	0	0	0	0	0	0	0	0	0	0	0	0
Otu05628	Fungi	Ascomycota	Leotiomycetes	Helotiales	Helotiales_family_Incertae_sedis	Tetracladium	sp.	0	0	0	0	0	0	0	0	0	0	0	0	0	0	0	0	0	0	0	0	0	0	0	0	0	0	0	0	0	0	0	0	0	0	0	0	0	0	0	0	0	0
Otu05630	Fungi	Ascomycota	Sordariomycetes	Hypocreales	Nectriaceae	Haematonectria	haematococca	0	0	0	0	0	0	0	0	0	0	0	0	0	0	0	0	0	0	0	0	0	0	0	0	0	0	0	0	0	0	0	0	0	0	0	0	0	0	0	0	0	0
Otu05637	Fungi	Ascomycota	Dothideomycetes	Pleosporales				0	0	0	0	0	0	0	0	0	0	0	0	0	0	0	0	0	0	0	0	0	0	0	0	0	0	0	0	0	0	0	0	0	0	0	0	0	0	0	0	0	0
Otu05639	Fungi	Ascomycota	Dothideomycetes	Pleosporales				0	0	0	0	0	0	0	0	0	0	0	0	0	0	0	0	0	0	0	0	0	0	0	0	0	0	0	0	0	0	0	0	0	0	0	0	0	0	0	0	0	0
Otu05644	Fungi	Ascomycota	Sordariomycetes	Hypocreales				0	0	0	0	0	0	0	0	0	0	0	0	0	0	0	0	0	0	0	0	0	0	0	0	0	0	0	0	0	0	0	0	0	0	0	0	0	0	0	0	0	0
Otu05655	Fungi	Ascomycota	Dothideomycetes	Pleosporales	Montagnulaceae			0	0	0	0	0	0	0	0	0	0	0	0	0	0	0	0	0	0	0	0	0	0	0	0	0	0	0	0	0	0	0	0	0	0	0	0	0	0	0	0	0	0
Otu05657	Fungi	Ascomycota	Pezizomycetes	Pezizales	Sarcosomataceae	Plectania	zugazae	0	0	0	0	0	0	0	0	0	0	0	0	0	0	0	0	0	0	0	0	0	0	0	0	0	0	0	0	0	0	0	0	0	0	0	0	0	0	0	0	0	0
Otu05659	Fungi	Ascomycota	Sordariomycetes	Microascales	Microascaceae			0	0	0	0	0	0	0	0	0	0	0	0	0	0	0	0	0	0	0	0	0	0	0	0	0	0	0	0	0	0	0	0	0	0	0	0	0	0	0	0	0	0
Otu05662	Fungi	Ascomycota	Dothideomycetes	Pleosporales	Cucurbitariaceae	Pyrenochaetopsis	leptospora	0	0	0	0	0	0	0	0	0	0	0	0	0	0	0	0	0	0	0	0	0	0	0	0	0	0	0	0	0	0	0	0	0	0	0	0	0	0	0	0	0	0
Otu05665	Fungi	Ascomycota	Dothideomycetes	Pleosporales	Phaeosphaeriaceae			0	0	0	0	0	0	0	0	0	0	0	0	0	0	0	0	0	0	0	0	0	0	0	0	0	0	0	0	0	0	0	0	0	0	0	0	0	0	0	0	0	0
Otu05666	Fungi	Ascomycota	Eurotiomycetes	Eurotiales	Trichocomaceae	Aspergillus	brasiliensis	0	0	0	0	0	0	0	0	0	0	0	0	0	0	0	0	0	0	0	0	0	0	0	0	0	0	0	0	0	0	0	0	0	0	0	0	0	0	0	0	0	0
Otu05667	Fungi	Ascomycota	Eurotiomycetes	Eurotiales	Trichocomaceae	Rasamsonia	sp.	0	0	0	0	0	0	0	0	0	0	0	0	0	0	0	0	0	0	0	0	0	0	0	0	0	0	0	0	0	0	0	0	0	0	0	0	0	0	0	0	0	0
Otu05676	Fungi	Ascomycota	Dothideomycetes	Pleosporales				0	0	0	0	0	0	0	0	0	0	0	0	0	0	0	0	0	0	0	0	0	0	0	0	0	0	0	0	0	0	0	0	0	0	0	0	0	0	0	0	0	0
Otu05679	Fungi	Ascomycota	Dothideomycetes	Pleosporales	Montagnulaceae	Paraconiothyrium	variabile	0	0	0	0	0	0	0	0	0	0	0	0	0	0	0	0	0	0	0	0	0	0	0	0	0	0	0	0	0	0	0	0	0	0	0	0	0	0	0	0	0	0
Otu05681	Fungi	Ascomycota	Sordariomycetes					0	0	0	0	0	0	0	0	0	0	0	0	0	0	0	0	0	0	0	0	0	0	0	0	0	0	0	0	0	0	0	0	0	0	0	0	0	0	0	0	0	0
Otu05682	Fungi	Ascomycota	Eurotiomycetes	Chaetothyriales	Chaetothyriaceae	Cyphellophora	sp.	0	0	0	0	0	0	0	0	0	0	0	0	0	0	0	0	0	0	0	0	0	0	0	0	0	0	0	0	0	0	0	0	0	0	0	0	0	0	0	0	0	0
Otu05683	Fungi	Ascomycota	Dothideomycetes	Pleosporales	Pleosporaceae	Cochliobolus	kusanoi	0	0	0	0	0	0	0	0	0	0	0	0	0	0	0	0	0	0	0	0	0	0	0	0	0	0	0	0	0	0	0	0	0	0	0	0	0	0	0	0	0	0
Otu05690	Fungi	Ascomycota	Sordariomycetes	Hypocreales				0	0	0	0	0	0	0	0	0	0	0	0	0	0	0	0	0	0	0	0	0	0	0	0	0	0	0	0	0	0	0	0	0	0	0	0	0	0	0	0	0	0
Otu05691	Fungi	Ascomycota	Sordariomycetes	Trichosphaeriales				0	0	0	0	0	0	0	0	0	0	0	0	0	0	0	0	0	0	0	0	0	2	0	0	0	0	0	0	0	0	0	0	0	0	0	0	0	0	0	0	0	0
Otu05693	Fungi	Ascomycota	Sordariomycetes	Sordariales				0	0	0	0	0	0	0	0	0	0	0	0	0	0	0	0	0	0	0	0	0	0	0	0	0	0	0	0	0	0	0	0	0	0	0	0	0	0	0	0	0	0
Otu05694	Fungi	Ascomycota	Dothideomycetes	Pleosporales				0	0	0	0	0	0	0	0	0	0	0	0	0	0	0	0	0	0	0	0	0	0	0	0	0	0	0	0	0	0	0	0	0	0	0	0	0	0	0	0	0	0
Otu05697	Fungi	Ascomycota	Sordariomycetes	Sordariales				0	0	0	0	0	0	0	0	0	0	0	0	0	0	0	0	0	0	0	0	0	0	0	0	0	0	0	0	0	0	0	0	0	0	0	0	0	0	0	0	0	0
Otu05699	Fungi	Ascomycota	Dothideomycetes	Pleosporales	Cucurbitariaceae	Pyrenochaetopsis	sp.	0	0	0	0	0	0	0	0	0	0	0	0	0	0	0	0	0	0	0	0	0	0	0	0	0	0	0	0	0	0	0	0	0	0	0	0	0	0	0	0	0	0
Otu05702	Fungi	Ascomycota	Eurotiomycetes	Eurotiales	Trichocomaceae			0	0	0	0	0	0	0	0	0	0	0	0	0	0	0	0	0	0	0	0	0	0	0	0	0	0	0	0	0	0	0	0	0	0	0	0	0	0	0	0	0	0
Otu05706	Fungi	Ascomycota	Eurotiomycetes	Chaetothyriales	Chaetothyriaceae	Cyphellophora	sp.	0	0	0	0	0	0	0	0	0	0	0	0	0	0	0	0	0	0	0	0	0	0	0	0	0	0	0	0	0	0	0	0	0	0	0	0	0	0	0	0	0	0
Otu05710	Fungi	Ascomycota	Dothideomycetes	Pleosporales	Cucurbitariaceae	Pyrenochaetopsis	sp.	0	0	0	0	0	0	0	0	0	0	0	0	0	0	0	0	0	0	0	0	0	0	0	0	0	0	0	0	0	0	0	0	0	0	0	0	0	0	0	0	0	0
Otu05718	Fungi	Ascomycota	Eurotiomycetes	Chaetothyriales	Herpotrichiellaceae	Rhinocladiella	sp.	0	0	0	0	0	0	0	0	0	0	0	0	0	0	0	0	0	0	0	0	0	0	0	0	0	0	0	0	0	0	0	0	0	0	0	0	0	0	0	0	0	0
Otu05726	Fungi	Ascomycota	Sordariomycetes	Hypocreales	Hypocreaceae	Hypocrea	lixii	1	0	0	0	0	0	0	0	0	0	0	0	0	0	0	0	0	0	0	0	0	0	0	0	0	0	0	0	0	0	0	0	0	0	0	0	0	0	0	0	0	0
Otu05729	Fungi	Ascomycota						0	0	0	0	0	0	0	0	0	0	0	0	0	0	0	0	0	0	0	0	0	0	0	0	0	0	0	0	0	0	0	0	0	0	0	0	0	0	0	0	0	0
Otu05737	Fungi	Ascomycota	Saccharomycetes	Saccharomycetales	Saccharomycetaceae	Saccharomyces	eubayanus	0	0	0	0	0	0	0	0	0	0	0	0	0	2	0	0	0	0	0	0	0	0	0	0	0	0	0	0	0	0	1	0	0	1	1	0	0	0	0	0	0	0
Otu05739	Fungi	Ascomycota	Sordariomycetes	Sordariales	Lasiosphaeriaceae	Zopfiella	marina	0	0	0	0	0	0	0	0	0	0	0	0	0	0	0	0	0	0	0	0	0	0	0	0	0	0	0	0	0	0	0	0	0	0	0	0	0	0	0	0	0	0
Otu05740	Fungi	Ascomycota	Eurotiomycetes	Chaetothyriales	Herpotrichiellaceae	Cladophialophora	chaetospira	0	0	0	0	0	0	0	0	0	0	0	0	0	0	0	0	0	0	0	0	0	0	0	0	0	0	0	0	0	0	0	0	0	0	0	0	0	0	0	0	0	0
Otu05742	Fungi	Ascomycota	Sordariomycetes	Sordariales	Chaetomiaceae	Chaetomium		0	0	0	0	0	0	0	0	0	0	0	0	0	0	0	0	0	0	0	0	0	0	0	0	0	0	0	0	0	0	0	0	0	0	0	0	0	0	0	0	0	0
Otu05743	Fungi	Ascomycota	Sordariomycetes	Hypocreales	Nectriaceae	Fusarium	sp.	0	0	0	0	0	0	0	0	0	0	0	0	0	0	0	0	0	0	0	0	0	0	0	0	0	0	0	2	0	0	0	0	0	0	0	0	0	0	0	0	0	0
Otu05744	Fungi	Ascomycota	Sordariomycetes	Hypocreales	Bionectriaceae			0	0	0	0	0	0	0	0	0	0	0	0	0	0	0	0	0	0	0	0	0	0	0	0	0	0	0	0	0	0	0	0	0	0	0	0	0	0	0	0	0	0
Otu05745	Fungi	Ascomycota	Dothideomycetes	Capnodiales	Davidiellaceae			0	0	0	0	0	0	0	0	0	0	0	0	0	0	0	0	0	0	0	0	0	0	0	0	0	0	0	0	0	0	0	1	0	0	0	0	0	0	0	0	0	0
Otu05747	Fungi	Ascomycota	Lecanoromycetes	Lecanorales	Ramalinaceae	Bacidina	sp.	0	0	0	0	0	0	0	0	0	0	0	0	0	0	0	0	0	0	0	0	0	0	0	0	0	0	0	0	0	0	0	0	0	0	0	0	0	0	0	0	0	0
Otu05769	Fungi	Ascomycota	Sordariomycetes	Sordariales	Chaetomiaceae	Humicola	grisea var. grisea	0	0	0	0	0	0	0	0	0	0	0	0	0	0	0	0	0	0	0	0	0	0	0	0	0	0	0	0	0	0	0	0	0	0	0	0	0	0	0	0	0	0
Otu05770	Fungi	Ascomycota	Eurotiomycetes	Chaetothyriales	Herpotrichiellaceae	Phaeomoniella	sp.	0	0	0	0	0	0	0	0	0	0	0	0	0	0	0	0	0	0	0	0	0	0	0	0	0	0	0	0	0	0	0	0	0	0	0	0	0	0	0	0	0	0
Otu05773	Fungi	Ascomycota						0	0	0	0	0	0	0	0	0	0	0	0	0	0	0	0	0	0	0	0	0	0	0	0	0	0	0	0	0	0	0	0	0	0	0	0	0	0	0	0	0	0
Otu05777	Fungi	Ascomycota	Pezizomycetes	Pezizales	Sarcosomataceae	Pseudoplectania	sp.	0	0	0	0	0	0	0	0	0	0	0	0	0	0	0	0	0	0	0	0	0	0	0	0	0	0	0	0	0	0	0	0	0	0	0	0	0	0	0	0	0	0
Otu05779	Fungi	Ascomycota	Sordariomycetes	Xylariales	Amphisphaeriaceae	Bartalinia	robillardoides	0	0	0	0	0	0	0	0	0	0	0	0	0	0	0	0	0	0	0	0	0	1	0	0	0	0	0	0	0	0	0	0	0	0	0	0	0	0	0	0	0	0
Otu05780	Fungi	Ascomycota						0	0	0	0	0	0	0	0	0	0	0	0	0	0	0	0	0	0	0	0	0	0	0	0	0	0	0	0	0	0	0	0	0	0	0	0	0	0	0	0	0	0
Otu05786	Fungi	Ascomycota	Sordariomycetes	Sordariales	Chaetomiaceae			0	0	0	0	0	0	0	0	0	0	0	0	0	0	0	0	0	0	0	0	0	0	0	0	0	0	0	0	0	0	0	0	0	0	0	0	0	0	0	0	0	0
Otu05792	Fungi	Ascomycota	Dothideomycetes	Pleosporales	Lophiostomataceae	Lophiostoma	sp.	0	0	0	0	0	0	0	0	0	0	0	0	0	0	0	0	0	0	0	0	0	0	0	0	0	0	0	0	0	0	0	0	0	0	0	0	0	0	0	0	0	0
Otu05797	Fungi	Ascomycota	Dothideomycetes	Pleosporales	Montagnulaceae			0	0	0	0	0	0	0	0	0	0	0	0	0	0	0	0	0	0	0	0	0	0	0	0	0	0	0	0	0	0	0	0	0	0	0	0	0	0	0	0	0	0
Otu05807	Fungi	Ascomycota	Sordariomycetes	Diaporthales	Valsaceae			0	0	0	0	0	0	0	0	0	0	0	0	0	0	0	0	0	0	0	0	0	0	0	0	0	0	0	0	0	0	0	0	0	0	0	0	0	0	0	0	0	0
Otu05808	Fungi	Ascomycota						0	0	0	0	0	0	0	0	0	0	0	0	0	0	0	0	0	0	0	0	0	0	0	0	0	0	0	0	0	0	0	0	0	0	0	0	0	0	0	0	0	0
Otu05811	Fungi	Ascomycota	Sordariomycetes	Sordariales	Chaetomiaceae	Chaetomium	nigricolor	0	0	0	0	0	0	0	0	0	0	0	0	0	0	0	0	0	0	0	0	0	0	0	0	0	0	0	0	0	0	0	0	0	0	0	0	0	0	0	0	0	0
Otu05812	Fungi	Ascomycota	Sordariomycetes	Sordariales	Chaetomiaceae	Chaetomium		0	0	0	0	0	0	0	0	0	0	0	0	0	0	0	0	0	0	0	0	0	0	0	0	0	0	0	0	0	0	0	0	0	0	0	0	0	0	0	0	0	0
Otu05813	Fungi	Ascomycota				Minimidochium	sp.	17	0	0	0	0	0	0	0	0	0	0	0	0	0	0	0	0	0	0	0	0	0	0	0	0	0	0	0	0	0	0	0	0	0	0	0	0	0	0	0	0	0
Otu05816	Fungi	Ascomycota	Dothideomycetes	Pleosporales	Phaeosphaeriaceae	Phaeosphaeria	juncicola	0	0	0	0	0	0	0	0	0	0	0	0	0	0	0	0	0	0	0	0	0	0	0	0	0	0	0	0	0	0	0	0	0	0	0	0	0	0	0	0	0	0
Otu05817	Fungi	Ascomycota	Dothideomycetes	Pleosporales	Tubeufiaceae			0	0	0	0	0	0	0	0	0	0	0	0	0	0	0	0	0	0	0	0	0	0	0	0	0	0	0	0	0	0	0	0	0	0	0	0	0	0	0	0	0	0
Otu05819	Fungi	Ascomycota	Dothideomycetes	Capnodiales	Mycosphaerellaceae	Zymoseptoria	brevis	0	0	0	0	0	0	0	0	0	0	0	0	0	0	0	0	0	0	0	0	0	0	0	0	0	0	0	0	0	0	0	0	0	0	0	0	0	0	0	0	0	0
Otu05826	Fungi	Ascomycota	Dothideomycetes	Myriangiales	Elsinoaceae	Elsinoe	sp.	0	0	0	0	0	0	0	0	0	0	0	0	0	0	0	0	0	0	0	0	0	0	0	0	0	0	0	0	0	0	0	0	0	0	0	0	0	0	0	0	0	0
Otu05828	Fungi	Ascomycota	Dothideomycetes	Pleosporales	Lophiostomataceae	Lophiostoma	compressum	0	0	0	0	0	0	0	0	0	0	0	0	0	0	0	0	0	0	0	0	0	0	0	0	0	0	0	0	0	0	0	0	0	0	0	0	0	0	0	0	0	0
Otu05831	Fungi	Ascomycota	Sordariomycetes	Sordariales	Chaetomiaceae	Chaetomium		0	0	0	0	0	0	0	0	0	0	0	0	0	0	0	0	0	0	0	0	0	0	0	0	0	0	0	0	0	0	0	0	0	0	0	0	0	0	0	0	0	0
Otu05832	Fungi	Ascomycota	Sordariomycetes	Sordariales	Chaetomiaceae	Chaetomium	nigricolor	0	0	0	0	0	0	0	0	0	0	0	0	0	0	0	0	0	0	0	0	0	0	0	0	0	0	0	0	0	0	0	0	0	0	0	0	0	0	0	0	0	0
Otu05836	Fungi	Ascomycota	Sordariomycetes	Trichosphaeriales				0	0	0	0	0	0	0	0	0	0	0	0	0	0	0	0	0	0	0	0	0	1	0	0	0	0	0	0	0	0	0	0	0	0	0	0	0	0	0	0	0	0
Otu05838	Fungi	Ascomycota	Sordariomycetes	Coniochaetales	Coniochaetaceae			0	0	0	0	0	0	0	0	0	0	0	0	0	0	0	0	0	0	0	0	0	0	0	0	0	0	0	0	0	0	0	0	0	0	0	0	0	0	0	0	0	0
Otu05840	Fungi	Ascomycota	Dothideomycetes	Pleosporales	Lophiostomataceae	Lophiostoma	cf cynaroidis	0	0	0	0	0	0	0	0	0	0	0	0	0	0	0	0	0	0	0	0	0	3	0	0	0	0	0	0	0	0	0	0	0	0	0	0	0	0	0	0	0	0
Otu05844	Fungi	Ascomycota	Sordariomycetes	Diaporthales	Valsariaceae	Valsaria	ceratoniae	16	0	0	0	0	0	0	0	0	0	0	0	0	0	0	0	0	0	0	0	0	0	0	0	0	0	0	0	0	0	0	0	0	0	0	0	0	0	0	0	0	0
Otu05846	Fungi	Ascomycota				Veronaea	sp.	0	0	0	0	0	0	0	0	0	0	0	0	0	0	0	0	0	0	0	0	0	0	0	0	0	0	0	0	0	0	0	0	0	0	0	0	0	0	0	0	0	0
Otu05855	Fungi	Ascomycota	Pezizomycetes	Pezizales	Pyrenometaceae	Wilcoxina	rehmii	0	0	0	0	0	0	0	3	0	0	0	0	0	0	0	0	0	0	0	0	0	0	0	0	0	0	0	0	0	0	0	0	0	0	0	0	7	0	0	6	0	0
Otu05859	Fungi	Ascomycota	Eurotiomycetes	Eurotiales	Trichocomaceae	Talaromyces	sp.	0	0	0	0	0	0	0	0	0	0	0	0	0	0	0	0	0	0	0	0	0	0	0	0	0	0	0	0	0	0	0	0	0	0	0	0	0	0	0	0	0	0
Otu05865	Fungi	Ascomycota	Sordariomycetes	Hypocreales	Cordycipitaceae	Cordyceps	bassiana	0	0	0	0	0	0	0	0	0	0	0	0	0	0	0	0	0	0	0	0	0	0	0	0	0	0	0	0	0	0	0	0	0	0	0	0	0	0	0	0	0	0
Otu05867	Fungi	Ascomycota	Dothideomycetes	Capnodiales	Davidiellaceae			0	0	0	0	0	0	0	0	0	0	0	0	0	0	0	0	0	0	0	0	0	0	0	0	0	0	1	0	0	0	1	0	0	0	0	0	0	0	0	0	0	0
Otu05873	Fungi	Ascomycota	Sordariomycetes	Xylariales	Xylariaceae			0	0	0	0	0	0	0	0	0	0	0	0	0	0	0	0	0	0	0	0	0	0	0	0	0	0	0	0	0	0	0	0	0	0	0	0	0	0	0	0	0	0
Otu05883	Fungi	Ascomycota	Sordariomycetes	Trichosphaeriales				0	0	0	0	0	0	0	0	0	0	0	0	0	0	0	0	0	0	0	0	0	2	0	0	0	0	0	0	0	0	0	0	0	0	0	0	0	0	0	0	0	0
Otu05888	Fungi	Ascomycota						0	0	0	0	0	0	0	0	0	0	0	0	0	0	0	0	0	0	0	0	0	0	0	0	0	0	0	0	0	0	0	0	0	0	0	0	0	0	0	0	0	0
Otu05902	Fungi	Ascomycota	Eurotiomycetes	Eurotiales	Trichocomaceae	Penicillium	sp.	0	0	0	0	0	0	0	0	0	0	0	0	0	0	0	0	0	0	0	0	0	0	0	0	0	0	0	0	0	0	0	0	0	0	0	0	0	0	0	0	0	0
Otu05904	Fungi	Ascomycota	Dothideomycetes	Pleosporales	Pleosporaceae	Cochliobolus	lunatus	0	0	0	0	0	0	0	0	0	0	0	0	0	0	0	0	0	0	0	0	0	0	0	0	0	0	0	0	0	0	0	0	0	0	0	0	0	0	0	0	0	0
Otu05913	Fungi	Ascomycota	Eurotiomycetes	Eurotiales	Trichocomaceae	Penicillium	sp.	0	0	0	0	0	0	0	0	0	0	0	0	0	0	0	0	0	0	0	0	0	0	0	0	0	0	0	0	0	0	0	0	0	0	0	0	0	0	0	0	0	0
Otu05914	Fungi	Ascomycota	Eurotiomycetes	Eurotiales	Trichocomaceae	Aspergillus	sp.	0	0	0	0	0	0	0	0	0	0	0	0	0	0	0	0	0	0	0	0	0	0	0	0	0	0	0	0	0	0	0	0	0	0	0	0	0	0	0	0	0	0
Otu05916	Fungi	Ascomycota						0	0	0	0	0	0	0	0	0	0	0	0	0	0	0	0	0	0	0	0	0	0	0	0	0	0	0	0	0	0	0	0	0	0	0	0	0	0	0	0	0	0
Otu05917	Fungi	Ascomycota	Dothideomycetes	Pleosporales	Cucurbitariaceae	Pyrenochaetopsis	leptospora	0	0	0	0	0	0	0	0	0	0	0	0	0	0	0	0	0	0	0	0	0	0	0	0	0	0	0	0	0	0	0	0	0	0	0	0	0	0	0	0	0	0
Otu05919	Fungi	Ascomycota	Dothideomycetes	Pleosporales				0	0	0	0	0	0	0	0	0	0	0	0	0	0	0	0	0	0	0	0	0	0	0	0	0	0	0	0	0	0	0	0	0	0	0	0	0	0	0	0	0	0
Otu05926	Fungi	Ascomycota	Eurotiomycetes	Eurotiales	Trichocomaceae	Aspergillus	brasiliensis	0	0	0	0	0	0	0	0	0	0	0	0	0	0	0	0	0	0	0	0	0	0	0	0	0	0	0	0	0	0	0	0	0	0	0	0	0	0	0	0	0	0
Otu05929	Fungi	Ascomycota	Dothideomycetes	Pleosporales	Montagnulaceae	Paraconiothyrium	variabile	0	0	0	0	0	0	0	0	0	0	0	0	0	0	0	0	0	0	0	0	0	0	0	0	0	0	0	0	0	0	0	0	0	0	0	0	0	0	0	0	0	0
Otu05931	Fungi	Ascomycota	Sordariomycetes	Hypocreales	Nectriaceae	Haematonectria	haematococca	0	0	0	0	0	0	0	0	0	0	0	0	0	0	0	0	0	0	0	0	0	0	0	0	0	0	0	0	0	0	0	0	0	0	0	0	0	0	0	0	0	0
Otu05934	Fungi	Ascomycota						0	0	0	0	0	0	0	0	0	0	0	0	0	0	0	0	0	0	0	0	0	9	0	0	0	0	0	0	0	0	0	0	0	0	0	0	0	0	0	0	0	0
Otu05938	Fungi	Ascomycota	Sordariomycetes	Sordariales	Chaetomiaceae	Chaetomium	sp.	0	0	0	0	0	0	0	0	0	0	0	0	0	0	0	0	0	0	0	0	0	0	0	0	0	0	0	0	0	0	0	0	0	0	0	0	0	0	0	0	0	0
Otu05947	Fungi	Ascomycota	Sordariomycetes	Sordariales	Chaetomiaceae	Chaetomium		0	0	0	0	0	0	0	0	0	0	0	0	0	0	0	0	0	0	0	0	0	0	0	0	0	0	0	0	0	0	0	0	0	0	0	0	0	0	0	0	0	0
Otu05949	Fungi	Ascomycota						0	0	0	0	0	0	0	0	0	0	0	0	0	0	0	0	0	0	0	0	0	0	0	0	0	0	0	0	0	0	0	0	0	0	0	0	0	0	0	0	0	0
Otu05954	Fungi	Ascomycota	Sordariomycetes	Sordariales	Chaetomiaceae	Chaetomium		0	0	0	0	0	0	0	0	0	0	0	0	0	0	0	0	0	0	0	0	0	0	0	0	0	0	0	0	0	0	0	0	0	0	0	0	0	0	0	0	0	0
Otu05955	Fungi	Ascomycota	Sordariomycetes	Xylariales	Diatrypaceae	Cryptovalsa	ampelina	0	0	0	0	0	0	0	0	0	0	0	0	0	0	0	0	0	0	0	0	0	0	0	0	0	0	0	0	0	0	0	0	0	0	0	0	0	0	0	0	0	0
Otu05956	Fungi	Ascomycota	Saccharomycetes	Saccharomycetales	Saccharomycetaceae	Saccharomyces	eubayanus	0	0	0	0	0	0	0	0	0	0	0	0	0	0	0	0	0	0	0	0	0	0	0	0	0	0	0	0	0	0	0	0	13	0	0	0	0	0	0	0	0	0
Otu05961	Fungi	Ascomycota	Sordariomycetes	Hypocreales	Nectriaceae	Gibberella	intricans	0	0	0	0	0	0	0	0	0	0	0	0	0	0	0	0	0	0	0	0	0	0	0	0	0	0	0	0	0	0	0	0	0	0	0	0	0	0	0	0	0	0
Otu05963	Fungi	Ascomycota						0	0	0	0	0	0	0	0	0	0	0	0	0	0	0	0	0	0	0	0	0	0	0	0	0	0	0	0	0	0	0	0	0	0	0	0	0	0	0	0	0	0
Otu05977	Fungi	Ascomycota	Dothideomycetes	Pleosporales				0	0	0	0	0	0	0	0	0	0	0	0	0	0	0	0	0	0	0	0	0	0	0	0	0	0	0	0	0	0	0	0	0	0	0	0	0	0	0	0	0	0
Otu05981	Fungi	Ascomycota	Sordariomycetes	Hypocreales	Stachybotryaceae	Myrothecium	cinctum	0	0	0	0	0	0	0	0	0	0	0	0	0	0	0	0	0	0	0	0	0	0	0	0	0	0	0	0	0	0	0	0	0	0	0	0	0	0	0	0	0	0
Otu05986	Fungi	Ascomycota	Eurotiomycetes	Eurotiales	Trichocomaceae	Aspergillus	sp.	0	0	0	0	0	0	0	0	0	0	0	0	0	0	0	0	0	0	0	0	0	0	0	0	0	0	0	0	0	0	0	0	0	0	0	0	0	0	0	0	0	0
Otu05992	Fungi	Ascomycota	Dothideomycetes	Pleosporales				1	0	0	0	0	0	0	0	0	0	0	0	0	0	0	0	0	0	0	0	0	0	0	0	0	0	0	0	0	0	0	0	0	0	0	0	0	0	0	0	0	0
Otu05993	Fungi	Ascomycota						0	0	0	0	0	0	0	0	0	0	0	0	0	0	0	0	0	0	0	0	0	0	0	0	0	0	0	0	0	0	0	0	0	0	0	0	0	0	0	0	0	0
Otu05995	Fungi	Ascomycota	Sordariomycetes	Hypocreales	Cordycipitaceae	Cordyceps	bassiana	0	0	0	0	0	0	0	0	0	0	0	0	0	0	0	0	0	0	0	0	0	0	1	0	0	0	0	0	0	0	0	0	0	0	0	0	0	0	0	0	0	0
Otu06004	Fungi	Ascomycota	Sordariomycetes	Hypocreales				0	0	0	0	0	0	0	0	0	0	0	0	0	0	0	0	0	0	0	0	0	0	0	0	0	0	0	0	0	0	0	0	0	0	0	0	0	0	0	0	0	0
Otu06008	Fungi	Ascomycota	Sordariomycetes	Sordariales	Chaetomiaceae	Chaetomium	sp.	0	0	0	0	0	0	0	0	0	0	0	0	0	0	0	0	0	0	0	0	0	0	0	0	0	0	0	0	0	0	0	0	0	0	0	0	0	0	0	0	0	0
Otu06010	Fungi	Ascomycota	Eurotiomycetes	Chaetothyriales	Herpotrichiellaceae	Rhinocladiella	sp.	0	0	0	0	0	0	0	0	0	0	0	0	0	0	0	0	0	0	0	0	0	0	0	0	0	0	0	0	0	0	0	0	0	0	0	0	0	0	0	0	0	0
Otu06012	Fungi	Ascomycota	Eurotiomycetes	Chaetothyriales	Herpotrichiellaceae	Phaeococcomyces	catenatus	0	0	0	0	0	0	0	0	0	0	0	0	0	0	0	0	0	0	0	0	0	0	0	0	0	0	0	0	0	0	0	0	0	0	0	0	0	0	0	0	0	0
Otu06018	Fungi	Ascomycota						0	0	0	0	0	0	0	0	0	0	0	0	0	0	0	0	0	0	0	0	0	0	0	0	0	0	0	0	0	0	0	0	0	0	0	0	0	0	0	0	0	0
Otu06020	Fungi	Ascomycota	Saccharomycetes	Saccharomycetales	Saccharomycetales_family_Incertae_sedis	Candida	nivariensis	0	0	0	0	0	0	0	0	0	0	0	0	0	0	0	0	0	0	0	0	0	0	0	0	0	0	0	0	0	0	0	0	0	0	0	0	0	0	0	0	0	0
Otu06023	Fungi	Ascomycota	Dothideomycetes	Pleosporales	Pleosporaceae			0	0	0	0	0	0	0	0	0	0	0	0	0	0	0	0	0	0	0	0	0	0	0	0	0	0	0	0	0	0	0	0	0	0	0	0	0	0	0	0	0	0
Otu06024	Fungi	Ascomycota	Dothideomycetes	Pleosporales	Montagnulaceae	Deniquelata	barringtoniae	0	0	0	0	0	0	0	0	0	0	0	0	0	0	0	0	0	0	0	0	0	0	0	0	0	0	0	0	0	0	0	0	0	0	0	0	0	0	0	0	0	0
Otu06025	Fungi	Ascomycota	Ascomycota_class_Incertae_sedis	Ascomycota_order_Incertae_sedis	Ascomycota_family_Incertae_sedis	Chaetosphaeronema	sp.	0	0	0	0	0	0	0	0	0	0	0	0	0	0	0	0	0	0	0	0	0	0	0	0	0	0	0	0	0	0	0	0	0	0	0	0	0	0	0	0	0	0
Otu06026	Fungi	Ascomycota	Sordariomycetes	Sordariales	Chaetomiaceae	Chaetomium	sp.	0	0	0	0	0	0	0	0	0	0	0	0	0	0	0	0	0	0	0	0	0	0	0	0	0	0	0	0	0	0	0	0	0	0	0	0	0	0	0	0	0	0
Otu06029	Fungi	Ascomycota	Sordariomycetes	Sordariales	Chaetomiaceae			0	0	0	0	0	0	0	0	0	0	0	0	0	0	0	0	0	0	0	0	0	0	0	0	0	0	0	0	0	0	0	0	0	0	0	0	0	0	0	0	0	0
Otu06032	Fungi	Ascomycota	Dothideomycetes	Pleosporales	Cyclothyriellaceae	Massariosphaeria	sp.	0	0	0	0	0	0	0	0	0	0	0	0	0	0	0	0	0	0	0	0	0	0	0	0	0	0	0	0	0	0	0	0	0	0	0	0	0	0	0	0	0	0
Otu06037	Fungi	Ascomycota	Dothideomycetes					0	0	0	0	0	0	0	0	0	0	0	0	0	0	0	0	0	0	0	0	0	0	0	1	0	0	0	0	0	0	0	0	0	0	0	0	0	0	0	0	0	0
Otu06045	Fungi	Ascomycota	Leotiomycetes	Helotiales	Helotiales_family_Incertae_sedis	Tetracladium	sp.	0	0	0	0	0	0	0	0	0	0	0	0	0	0	0	0	0	0	0	0	0	0	0	0	0	0	0	0	0	0	0	0	0	0	0	0	0	0	0	0	0	0
Otu06054	Fungi	Ascomycota	Eurotiomycetes	Eurotiales	Trichocomaceae	Penicillium	sp.	0	0	0	0	0	0	0	0	0	0	0	0	0	0	0	0	0	0	0	0	0	0	0	0	0	0	0	0	0	0	0	0	0	0	0	0	0	0	0	0	0	0
Otu06058	Fungi	Ascomycota	Dothideomycetes	Pleosporales	Pleosporaceae	Curvularia	tuberculata	0	0	0	0	0	0	0	0	0	0	0	0	0	0	0	0	0	0	0	0	0	0	0	0	0	0	0	0	0	0	0	0	0	0	0	0	0	0	0	0	0	0
Otu06063	Fungi	Ascomycota	Dothideomycetes	Capnodiales	Davidiellaceae			0	0	0	0	0	0	0	0	0	0	0	0	0	0	1	0	0	0	0	0	0	0	0	0	0	0	0	0	0	0	0	0	0	0	0	0	0	0	0	1	0	0
Otu06064	Fungi	Ascomycota						0	0	0	0	0	0	0	0	0	0	0	0	0	0	0	0	0	0	0	0	0	0	0	0	0	0	0	0	0	0	0	0	0	0	0	0	0	0	0	0	0	0
Otu06069	Fungi	Ascomycota	Eurotiomycetes	Eurotiales	Trichocomaceae	Aspergillus	sp.	0	0	0	0	0	0	0	0	0	1	0	0	0	0	0	0	0	0	0	0	0	0	0	0	0	0	1	0	0	0	0	1	0	0	0	0	0	0	0	0	0	0
Otu06070	Fungi	Ascomycota	Sordariomycetes	Sordariales				0	0	0	0	0	0	0	0	0	0	0	0	0	0	0	0	0	0	0	0	0	0	0	0	0	0	0	0	0	0	0	0	0	0	0	0	0	0	0	0	0	0
Otu06078	Fungi	Ascomycota	Dothideomycetes	Pleosporales				0	0	0	0	0	0	0	0	0	0	0	0	0	0	0	0	0	0	0	0	0	0	0	0	0	0	0	0	0	0	0	0	0	0	0	0	0	0	0	0	0	0
Otu06081	Fungi	Ascomycota	Sordariomycetes	Hypocreales	Hypocreaceae	Trichoderma	asperellum	0	0	0	0	0	0	0	0	0	0	0	0	0	0	0	1	0	0	0	0	0	0	0	0	0	0	0	0	0	0	0	0	0	0	0	0	0	0	0	0	0	0
Otu06082	Fungi	Ascomycota	Dothideomycetes	Pleosporales	Pleosporaceae			0	0	0	0	0	0	0	0	0	0	0	0	0	0	0	0	0	0	0	0	0	0	0	0	0	0	0	0	0	0	0	0	0	0	0	0	0	0	0	0	0	0
Otu06083	Fungi	Ascomycota	Dothideomycetes	Capnodiales	Davidiellaceae	Cladosporium	halotolerans	0	0	0	0	0	0	0	0	0	0	0	0	0	0	0	0	0	0	0	0	0	3	0	0	0	0	0	0	0	0	0	0	0	0	0	0	0	0	0	0	0	0
Otu06085	Fungi	Ascomycota	Lecanoromycetes	Teloschistales	Physciaceae	Hyperphyscia	adglutinata	0	0	0	0	0	0	0	0	0	0	0	0	0	0	0	0	0	0	0	0	0	0	0	0	0	0	0	0	0	0	0	0	0	0	0	0	0	0	0	0	0	0
Otu06087	Fungi	Ascomycota	Sordariomycetes	Trichosphaeriales				0	0	0	0	0	0	0	0	0	0	0	0	0	0	0	0	0	0	0	0	0	0	0	0	1	0	0	0	0	0	0	0	0	0	0	0	0	0	0	0	0	0
Otu06090	Fungi	Ascomycota	Dothideomycetes	Pleosporales	Tubeufiaceae			0	0	0	0	0	0	0	0	0	0	0	0	0	0	0	0	0	0	0	0	0	0	0	0	0	0	0	0	0	0	0	0	0	0	0	0	0	0	0	0	0	0
Otu06091	Fungi	Ascomycota	Dothideomycetes	Pleosporales	Montagnulaceae			0	0	0	0	0	0	0	0	0	0	0	0	0	0	0	0	0	0	0	0	0	8	0	0	0	0	0	0	0	0	0	0	0	0	0	0	0	0	0	0	0	0
Otu06096	Fungi	Ascomycota	Leotiomycetes	Helotiales	Helotiales_family_Incertae_sedis	Xylogone	sp.	13	0	0	0	0	0	0	0	0	0	0	0	0	0	0	0	0	0	0	0	0	0	0	0	0	0	0	0	0	0	0	0	0	0	0	0	0	0	0	0	0	0
Otu06103	Fungi	Ascomycota	Sordariomycetes	Hypocreales	Nectriaceae	Fusarium	sp.	15	0	0	0	0	0	0	0	0	0	0	0	0	0	0	0	0	0	0	0	0	0	0	0	0	0	0	0	0	0	0	0	0	0	0	0	0	0	0	0	0	0
Otu06115	Fungi	Ascomycota	Sordariomycetes	Sordariales	Lasiosphaeriaceae	Arnium	sp.	0	0	0	0	0	0	0	0	0	0	0	0	0	0	0	0	0	0	0	0	0	0	0	0	0	0	0	0	0	0	0	0	0	0	0	0	0	0	0	0	0	0
Otu06118	Fungi	Ascomycota	Dothideomycetes	Pleosporales	Phaeosphaeriaceae			0	0	0	0	0	0	0	0	0	0	0	0	0	0	0	0	0	0	0	0	0	0	0	0	0	0	0	0	0	0	0	0	0	0	0	0	0	0	0	0	0	0
Otu06122	Fungi	Ascomycota	Sordariomycetes	Sordariales	Chaetomiaceae			0	0	0	0	0	0	0	0	0	0	0	0	0	0	0	0	0	0	0	0	0	0	0	0	0	0	0	0	0	0	0	0	0	0	0	0	0	0	0	0	0	0
Otu06123	Fungi	Ascomycota	Orbiliomycetes	Orbiliales	Orbiliaceae			0	0	0	0	0	0	0	0	0	0	0	0	0	0	0	0	0	0	0	0	0	0	0	0	0	0	0	0	0	0	0	0	0	0	0	0	0	0	0	0	0	0
Otu06124	Fungi	Ascomycota	Sordariomycetes	Hypocreales	Hypocreales_family_Incertae_sedis	Acremonium	dichromosporum	0	0	0	0	0	0	0	0	0	0	0	0	0	0	0	0	0	0	0	0	0	0	0	0	0	0	0	0	0	0	0	0	0	0	0	0	0	0	0	0	0	0
Otu06126	Fungi	Ascomycota	Dothideomycetes	Pleosporales				0	0	0	0	0	0	0	0	0	0	0	0	0	0	0	0	0	0	0	0	0	0	0	0	0	0	0	0	0	0	0	0	0	0	0	0	0	0	0	0	0	0
Otu06136	Fungi	Ascomycota	Dothideomycetes	Pleosporales				1	0	0	0	0	0	0	0	0	0	0	0	0	0	0	0	0	0	0	3	0	0	0	0	0	0	0	0	0	0	0	0	0	0	0	0	0	0	0	0	0	0
Otu06138	Fungi	Ascomycota	Sordariomycetes	Glomerellales	Plectosphaerellaceae	Lectera	longa	15	0	0	0	0	0	0	0	0	0	0	0	0	0	0	0	0	0	0	0	0	0	0	0	0	0	0	0	0	0	0	0	0	0	0	0	0	0	0	0	0	0
Otu06146	Fungi	Ascomycota	Sordariomycetes					0	0	0	0	0	0	0	0	0	0	0	0	0	0	0	0	0	0	0	0	0	0	0	0	0	0	0	0	0	0	0	0	0	0	0	0	0	0	0	0	0	0
Otu06148	Fungi	Ascomycota	Sordariomycetes	Hypocreales				0	0	0	0	0	0	0	0	0	0	0	0	0	0	0	0	0	0	0	0	0	0	0	0	0	0	0	0	0	0	0	0	0	0	0	0	0	0	0	0	0	0
Otu06154	Fungi	Ascomycota	Sordariomycetes					0	0	0	0	0	0	0	0	0	0	0	0	0	0	0	0	0	0	0	0	0	0	0	0	0	0	0	0	0	0	0	0	0	0	0	0	0	0	0	0	0	0
Otu06157	Fungi	Ascomycota	Sordariomycetes	Hypocreales	Nectriaceae	Haematonectria	haematococca	0	0	0	0	0	0	0	0	0	0	0	0	0	0	0	0	0	0	0	0	0	0	0	0	0	0	0	0	0	0	0	0	0	0	0	0	0	0	0	0	0	0
Otu06158	Fungi	Ascomycota						15	0	0	0	0	0	0	0	0	0	0	0	0	0	0	0	0	0	0	0	0	0	0	0	0	0	0	0	0	0	0	0	0	0	0	0	0	0	0	0	0	0
Otu06163	Fungi	Ascomycota	Eurotiomycetes	Eurotiales	Trichocomaceae	Penicillium	implicatum	0	0	0	0	0	0	0	0	0	0	0	0	0	0	0	0	0	0	0	0	0	0	0	0	0	0	0	0	0	0	0	0	0	0	0	0	0	0	0	0	0	0
Otu06168	Fungi	Ascomycota	Dothideomycetes	Pleosporales	Phaeosphaeriaceae			0	0	0	0	0	0	0	0	0	0	0	0	0	0	0	0	0	0	0	0	0	0	0	0	0	0	0	0	0	0	0	0	0	0	0	0	0	0	0	0	0	0
Otu06174	Fungi	Ascomycota	Dothideomycetes	Pleosporales	Pleosporaceae	Cochliobolus	sp.	0	0	0	0	0	0	0	0	0	0	0	0	0	0	0	0	0	0	0	0	0	0	0	0	0	0	0	0	0	0	0	0	0	0	0	0	0	0	0	0	0	0
Otu06179	Fungi	Ascomycota	Eurotiomycetes	Chaetothyriales	Chaetothyriales_family_Incertae_sedis	Coniosporium	sp.	0	0	0	0	0	0	0	0	0	0	0	0	0	0	0	0	0	0	0	0	0	0	0	0	0	0	0	0	0	0	0	0	0	0	0	0	0	0	0	0	0	0
Otu06180	Fungi	Ascomycota	Sordariomycetes	Sordariales	Chaetomiaceae	Chaetomium	nigricolor	0	0	0	0	0	0	0	0	0	0	0	0	0	0	0	0	0	0	0	0	0	0	0	0	0	0	0	0	0	0	0	0	0	0	0	0	0	0	0	0	0	0
Otu06181	Fungi	Ascomycota	Dothideomycetes	Pleosporales	Pleosporaceae	Alternaria	porri	0	0	0	0	0	0	0	0	1	0	0	0	0	0	0	0	0	0	0	0	0	0	0	0	0	0	0	0	0	0	0	0	0	0	0	0	0	0	0	0	0	0
Otu06182	Fungi	Ascomycota	Eurotiomycetes	Eurotiales	Trichocomaceae			0	0	0	0	0	0	0	0	0	0	0	0	0	0	0	0	0	0	0	0	0	0	0	0	0	0	0	0	0	0	0	0	0	0	0	0	0	0	0	0	0	0
Otu06183	Fungi	Ascomycota	Dothideomycetes	Pleosporales	Pleomassariaceae	Trematosphaeria	pertusa	0	0	0	0	0	0	0	0	0	0	0	0	0	0	0	0	0	0	0	0	0	0	0	0	0	0	0	0	0	0	0	0	0	0	0	0	0	0	0	0	0	0
Otu06184	Fungi	Ascomycota						0	0	0	0	0	0	0	0	0	0	0	0	0	0	0	0	0	0	0	0	0	0	0	0	0	0	0	0	0	0	0	0	0	0	0	0	0	0	0	0	0	0
Otu06186	Fungi	Ascomycota	Sordariomycetes					0	0	0	0	0	0	0	0	0	0	0	0	0	0	0	0	0	0	0	0	0	0	0	0	0	0	0	0	0	0	0	0	0	0	0	0	0	0	0	0	0	0
Otu06187	Fungi	Ascomycota	Sordariomycetes	Sordariales	Chaetomiaceae	Chaetomium		0	0	0	0	0	0	0	0	0	0	0	0	0	0	0	0	0	0	0	0	0	0	0	0	0	0	0	0	0	0	0	0	0	0	0	0	0	0	0	0	0	0
Otu06189	Fungi	Ascomycota						0	0	0	0	0	0	0	0	0	0	0	0	0	0	0	0	0	0	0	0	0	0	0	0	0	0	0	0	0	0	0	0	0	0	0	0	0	0	0	0	0	0
Otu06191	Fungi	Ascomycota	Sordariomycetes					0	0	0	0	0	0	0	0	0	0	0	0	0	0	0	0	0	0	0	0	0	0	0	0	0	0	0	0	0	0	0	0	0	0	0	0	0	0	0	0	0	0
Otu06192	Fungi	Ascomycota	Dothideomycetes	Myriangiales	Endosporiaceae	Endosporium	aviarium	0	0	0	0	0	0	0	0	0	0	0	0	0	0	0	0	0	0	0	0	0	0	0	0	0	0	0	0	0	0	0	0	0	0	0	0	0	0	0	0	0	0
Otu06194	Fungi	Ascomycota	Sordariomycetes	Xylariales	Xylariaceae			0	0	0	0	0	0	0	0	0	0	0	0	0	0	0	0	0	0	0	0	0	0	0	0	0	0	0	0	0	0	0	0	0	0	0	0	0	0	0	0	0	0
Otu06195	Fungi	Ascomycota	Sordariomycetes	Trichosphaeriales				0	0	0	0	0	0	0	0	0	0	0	0	0	0	0	0	0	0	0	0	0	0	0	0	0	0	0	0	0	0	0	0	0	0	0	0	0	0	0	0	0	0
Otu06196	Fungi	Ascomycota						0	0	0	0	0	0	0	0	0	0	0	0	0	0	0	0	0	0	0	0	0	0	0	0	0	0	0	0	0	0	0	0	0	0	0	0	0	0	0	0	0	0
Otu06197	Fungi	Ascomycota	Eurotiomycetes	Eurotiales	Trichocomaceae	Penicillium	sp.	0	0	0	0	0	0	0	0	0	0	0	0	0	0	0	0	0	0	0	0	0	0	0	0	0	0	0	0	0	0	0	0	0	0	0	0	0	0	0	0	0	0
Otu06199	Fungi	Ascomycota	Sordariomycetes	Sordariales	Chaetomiaceae	Chaetomium	nigricolor	0	0	0	0	0	0	0	0	0	0	0	0	0	0	0	0	0	0	0	0	0	0	0	0	0	0	0	0	0	0	0	0	0	0	0	0	0	0	0	0	0	0
Otu06200	Fungi	Ascomycota	Sordariomycetes					0	0	0	0	0	0	0	0	0	0	0	0	0	0	0	0	0	0	0	0	0	0	0	0	0	0	0	0	0	0	0	0	0	0	0	0	0	0	0	0	0	0
Otu06202	Fungi	Ascomycota	Sordariomycetes	Sordariales	Sordariaceae	Neurospora	terricola	0	0	0	0	0	0	0	0	0	0	0	0	0	0	0	0	0	0	0	0	0	0	0	0	0	0	0	0	0	0	0	0	0	0	0	0	0	0	0	0	0	0
Otu06205	Fungi	Ascomycota	Sordariomycetes					0	0	0	0	0	0	0	0	0	0	0	0	0	0	0	0	0	0	0	0	0	0	0	0	0	0	0	0	0	0	0	0	0	0	0	0	0	0	0	0	0	0
Otu06208	Fungi	Ascomycota	Eurotiomycetes	Eurotiales	Trichocomaceae	Aspergillus	fumisynnematus	0	0	0	0	0	0	0	0	0	0	0	0	0	0	0	0	0	0	0	0	0	0	0	0	0	0	0	0	0	0	0	0	0	0	0	0	0	0	0	0	0	0
Otu06210	Fungi	Ascomycota	Sordariomycetes	Trichosphaeriales				0	0	0	0	0	0	0	0	0	0	0	0	0	0	0	0	0	0	0	0	0	0	0	0	0	0	0	0	0	0	0	0	0	0	0	0	0	0	0	0	0	0
Otu06228	Fungi	Ascomycota	Dothideomycetes	Pleosporales	Tubeufiaceae			0	0	0	0	0	0	0	0	0	0	0	0	0	0	0	0	0	0	0	0	0	0	0	0	0	0	0	0	0	0	0	0	0	0	0	0	0	0	0	0	0	0
Otu06231	Fungi	Ascomycota	Dothideomycetes	Pleosporales				0	0	0	0	0	0	0	0	0	0	0	0	0	0	0	0	0	0	0	0	0	0	0	0	0	0	0	0	0	0	0	0	0	0	0	0	0	0	0	0	0	0
Otu06241	Fungi	Ascomycota	Eurotiomycetes	Eurotiomycetes_order_Incertae_sedis	Eurotiomycetes_family_Incertae_sedis	Sarcinomyces	sp.	0	0	0	0	0	0	0	0	0	0	0	0	0	0	0	0	0	0	0	0	0	0	0	0	0	0	0	0	0	0	0	0	0	0	0	0	0	0	0	0	0	0
Otu06242	Fungi	Ascomycota	Sordariomycetes	Hypocreales	Nectriaceae	Haematonectria	haematococca	0	0	0	0	0	0	0	0	0	0	0	0	0	0	0	0	0	0	0	0	0	0	0	0	0	0	0	0	0	0	0	0	0	0	0	0	0	0	0	0	0	0
Otu06263	Fungi	Ascomycota	Eurotiomycetes	Eurotiales	Trichocomaceae	Talaromyces	sp.	0	0	0	0	0	0	0	0	0	0	0	0	0	0	0	0	0	0	0	0	0	0	0	0	0	0	0	0	0	0	0	0	0	0	0	0	0	0	0	0	0	0
Otu06265	Fungi	Ascomycota	Sordariomycetes	Hypocreales	Nectriaceae	Fusarium	sp.	0	0	0	0	0	0	0	0	0	0	0	0	0	0	0	0	0	0	0	0	0	0	0	0	0	0	0	0	0	0	0	0	0	0	0	0	0	0	0	0	0	0
Otu06266	Fungi	Ascomycota						0	0	0	0	0	0	0	0	0	0	0	0	0	0	0	0	0	0	0	0	0	0	0	0	0	0	0	0	0	0	0	0	0	0	0	0	0	0	0	0	0	0
Otu06268	Fungi	Ascomycota						0	0	0	0	0	0	0	0	0	0	0	0	0	0	0	0	0	0	0	0	0	0	0	0	0	0	0	0	0	0	0	0	0	0	0	0	0	0	0	0	0	0
Otu06273	Fungi	Ascomycota	Dothideomycetes	Pleosporales	Pleosporaceae			0	0	0	0	0	0	0	0	0	0	0	0	0	0	0	0	0	0	0	5	0	0	0	0	0	0	0	0	0	0	1	1	0	0	0	0	0	0	0	0	0	0
Otu06278	Fungi	Ascomycota	Eurotiomycetes	Eurotiales	Trichocomaceae	Aspergillus	subversicolor	0	0	0	0	0	0	0	0	0	0	0	0	0	0	0	0	0	0	0	0	0	0	0	0	0	0	0	0	0	0	0	0	0	0	0	0	0	0	0	0	0	0
Otu06280	Fungi	Ascomycota	Dothideomycetes	Pleosporales				0	0	0	0	0	0	0	0	0	0	0	0	0	0	0	0	0	0	0	0	0	0	0	0	0	0	0	0	0	0	0	0	0	0	0	0	0	0	0	0	0	0
Otu06283	Fungi	Ascomycota	Eurotiomycetes					0	0	0	0	0	0	0	0	0	0	0	0	0	0	0	0	0	0	0	0	0	0	0	0	0	0	0	0	0	0	0	0	0	0	0	0	0	0	0	0	0	0
Otu06285	Fungi	Ascomycota	Dothideomycetes	Pleosporales				0	0	0	0	0	0	0	0	0	0	0	0	0	0	0	0	0	0	0	0	0	0	0	0	0	0	0	0	0	0	0	0	0	0	0	0	0	0	0	0	0	0
Otu06300	Fungi	Ascomycota						0	0	0	0	0	0	0	0	0	0	0	0	0	0	0	0	0	0	0	0	0	0	0	0	0	0	0	0	0	0	0	0	0	0	0	0	0	0	0	0	0	0
Otu06306	Fungi	Ascomycota	Eurotiomycetes	Eurotiales	Trichocomaceae			0	0	0	0	0	0	0	0	0	0	0	0	0	0	0	0	0	0	0	0	0	0	0	0	0	0	0	0	0	0	0	0	0	0	0	0	0	0	0	0	0	0
Otu06308	Fungi	Ascomycota						0	0	0	0	0	0	0	0	0	0	0	0	0	0	0	0	0	0	0	0	0	0	0	0	0	0	0	0	0	0	0	0	0	0	0	0	0	0	0	0	0	0
Otu06318	Fungi	Ascomycota	Sordariomycetes	Coniochaetales	Coniochaetales_family_Incertae_sedis	Pseudobotrytis	terrestris	0	0	0	0	0	0	0	0	0	0	0	0	0	0	0	0	0	0	0	0	0	0	0	0	0	0	0	0	0	0	0	0	0	0	0	0	0	0	0	0	0	0
Otu06319	Fungi	Ascomycota	Sordariomycetes	Hypocreales	Nectriaceae	Gibberella	fujikuroi	0	0	0	0	0	0	0	0	0	0	0	0	0	0	0	0	0	0	0	0	0	0	0	0	0	0	0	0	0	0	0	0	0	0	0	0	0	0	0	0	0	0
Otu06323	Fungi	Ascomycota	Sordariomycetes	Trichosphaeriales				0	0	0	0	0	0	0	0	0	0	0	0	0	0	0	0	0	0	0	0	0	0	0	0	0	0	0	0	0	0	0	0	0	0	0	0	0	0	0	0	0	0
Otu06334	Fungi	Ascomycota	Sordariomycetes	Hypocreales				0	0	0	0	0	0	0	0	0	0	0	0	0	0	0	0	0	0	0	0	0	0	0	0	0	0	0	0	0	0	0	0	0	0	0	0	0	0	0	0	0	0
Otu06347	Fungi	Ascomycota	Sordariomycetes	Xylariales	Diatrypaceae	Eutypella	parasitica	0	0	0	0	0	0	0	0	0	0	0	0	0	0	0	0	0	0	0	0	0	0	0	0	0	0	0	0	0	0	0	0	0	0	0	0	0	0	0	0	0	0
Otu06370	Fungi	Ascomycota	Sordariomycetes	Hypocreales	Hypocreaceae	Hypocrea	atroviridis	0	0	0	0	0	0	0	0	0	0	0	0	0	0	0	0	0	0	0	0	0	0	0	0	0	0	0	0	0	0	0	0	0	0	0	0	0	0	0	0	0	0
Otu06371	Fungi	Ascomycota	Sordariomycetes	Hypocreales	Nectriaceae	Gibberella	intricans	0	0	0	0	0	0	0	0	0	0	0	0	0	0	0	0	0	0	0	0	0	0	0	0	0	0	0	0	0	0	0	0	0	0	0	0	0	0	0	0	0	0
Otu06373	Fungi	Ascomycota	Dothideomycetes	Dothideales	Dothioraceae	Aureobasidium	pullulans	0	0	0	0	0	0	0	0	0	0	0	0	0	0	0	0	0	0	1	0	0	0	0	0	0	0	0	0	0	0	0	0	0	0	0	0	0	0	0	0	0	0
Otu06375	Fungi	Ascomycota	Dothideomycetes	Pleosporales	Pleosporaceae	Curvularia	sp.	0	0	0	0	0	0	0	0	0	0	0	0	0	0	0	0	0	0	0	0	0	0	0	0	0	0	0	0	0	0	0	0	0	0	0	0	0	0	0	0	0	0
Otu06378	Fungi	Ascomycota	Dothideomycetes	Pleosporales	Venturiaceae			11	0	0	0	0	0	0	0	0	0	0	0	0	0	0	0	0	0	0	0	0	2	0	0	0	0	0	0	0	0	0	0	0	0	0	0	0	0	0	0	0	0
Otu06379	Fungi	Ascomycota	Dothideomycetes	Dothideales	Dothioraceae	Aureobasidium	sp.	0	0	0	0	0	0	0	0	0	0	0	0	0	0	0	0	0	0	0	0	0	0	0	0	0	0	0	0	0	0	0	0	0	1	0	0	0	0	0	0	0	0
Otu06380	Fungi	Ascomycota	Dothideomycetes	Pleosporales	Montagnulaceae			0	0	0	0	0	0	0	0	0	0	0	0	0	0	0	0	0	0	0	0	0	0	0	0	0	0	0	0	0	0	0	0	0	0	0	0	0	0	0	0	0	0
Otu06382	Fungi	Ascomycota	Dothideomycetes	Pleosporales	Montagnulaceae	Paraphaeosphaeria	michotii	0	0	0	0	0	0	0	0	0	0	0	0	0	0	0	0	0	0	0	0	0	0	0	0	0	0	0	0	0	0	0	0	0	0	0	0	0	0	0	0	0	0
Otu06390	Fungi	Ascomycota	Dothideomycetes	Jahnulales	Aliquandostipitaceae	Xylomyces	sp.	0	0	0	0	0	0	0	0	0	0	0	0	0	0	0	0	0	0	0	0	0	0	0	0	0	0	0	0	0	0	0	0	0	0	0	0	0	0	0	0	0	0
Otu06397	Fungi	Ascomycota	Dothideomycetes	Pleosporales	Cyclothyriellaceae	Massariosphaeria	sp.	0	0	0	0	0	0	0	0	0	0	0	0	0	0	0	0	0	0	0	0	0	0	0	0	0	0	0	0	0	0	0	0	0	0	0	0	0	0	0	0	0	0
Otu06399	Fungi	Ascomycota	Dothideomycetes	Pleosporales	Cucurbitariaceae	Pyrenochaetopsis	leptospora	0	0	0	0	0	0	0	0	0	0	0	0	0	0	0	0	0	0	0	0	0	0	0	0	0	0	0	0	0	0	0	0	0	0	0	0	0	0	0	0	0	0
Otu06400	Fungi	Ascomycota	Eurotiomycetes	Eurotiales	Trichocomaceae	Aspergillus	sp.	0	0	0	0	0	0	0	0	0	0	0	0	0	0	0	0	0	0	0	0	0	0	0	0	0	0	0	0	0	0	0	0	0	0	0	0	0	0	0	0	0	0
Otu06401	Fungi	Ascomycota	Eurotiomycetes	Chaetothyriales	Chaetothyriales_family_Incertae_sedis	Coniosporium	apollinis	3	0	0	0	0	0	0	0	0	0	0	0	0	0	0	0	0	0	0	0	0	1	0	0	0	2	0	0	0	0	0	0	0	0	0	0	0	0	0	0	0	0
Otu06402	Fungi	Ascomycota	Eurotiomycetes	Eurotiales	Trichocomaceae			0	0	0	0	0	0	0	0	0	0	0	0	0	0	0	0	0	0	0	0	0	0	0	0	0	0	0	0	0	0	0	0	0	0	0	0	0	0	0	0	0	0
Otu06404	Fungi	Ascomycota	Dothideomycetes	Venturiales	Sympoventuriaceae	Ochroconis	constricta	0	0	0	0	0	0	0	0	0	0	0	0	0	0	0	0	0	0	0	0	0	0	0	0	0	0	0	0	0	0	0	0	0	0	0	0	0	0	0	0	0	0
Otu06408	Fungi	Ascomycota	Dothideomycetes	Pleosporales	Phaeosphaeriaceae			0	0	0	0	0	0	0	0	0	0	0	0	0	0	0	0	0	0	0	0	0	0	0	0	0	0	0	0	0	0	0	0	0	0	0	0	0	0	0	0	0	0
Otu06410	Fungi	Ascomycota	Dothideomycetes	Pleosporales	Phaeosphaeriaceae			0	0	0	0	0	0	0	0	0	0	0	0	0	0	0	0	0	0	0	0	0	0	0	0	0	0	0	0	0	0	0	0	0	0	0	0	0	0	0	0	0	0
Otu06412	Fungi	Ascomycota	Eurotiomycetes	Eurotiales	Trichocomaceae	Penicillium	sp.	0	0	0	0	0	0	0	0	0	0	0	0	0	0	0	0	0	0	0	0	0	0	0	0	0	0	0	0	0	0	0	0	0	0	0	0	0	0	0	0	0	0
Otu06423	Fungi	Ascomycota	Eurotiomycetes	Eurotiales	Trichocomaceae			0	0	0	0	0	0	0	0	0	0	0	0	0	0	0	0	0	0	0	0	0	0	0	0	0	0	0	0	0	0	0	0	0	0	0	0	0	0	0	0	0	0
Otu06425	Fungi	Ascomycota	Dothideomycetes	Capnodiales	Davidiellaceae			1	0	0	0	0	1	0	0	0	0	0	0	0	0	0	0	1	0	0	0	0	2	0	0	0	0	0	0	0	0	0	0	0	0	0	0	0	0	0	0	0	0
Otu06427	Fungi	Ascomycota	Dothideomycetes	Pleosporales	Pleosporaceae			0	0	0	0	0	0	0	0	0	0	0	0	0	0	0	0	0	0	0	0	0	0	0	0	0	0	0	0	0	0	0	0	0	0	0	0	0	0	0	0	0	0
Otu06430	Fungi	Ascomycota	Dothideomycetes	Capnodiales	Davidiellaceae	Cladosporium	sp.	0	0	0	0	0	0	0	0	0	0	0	0	0	0	0	0	0	1	0	0	0	0	0	0	0	0	0	0	0	0	0	0	0	0	0	0	1	0	0	0	1	0
Otu06433	Fungi	Ascomycota	Dothideomycetes	Pleosporales				1	0	0	1	0	0	0	0	0	0	0	0	0	0	0	0	0	0	0	0	0	1	0	0	0	0	0	0	0	0	0	0	0	0	0	0	0	0	0	0	0	0
Otu06447	Fungi	Ascomycota	Dothideomycetes	Pleosporales				0	0	0	0	0	0	0	0	0	0	0	0	0	0	0	0	0	0	0	0	0	0	0	0	0	0	0	0	0	0	0	0	0	0	0	0	0	0	0	0	0	0
Otu06448	Fungi	Ascomycota	Dothideomycetes	Pleosporales	Montagnulaceae			0	0	0	0	0	0	0	0	0	0	0	0	0	0	0	0	0	0	0	0	0	0	0	0	0	0	0	0	0	0	0	0	0	0	0	0	0	0	0	0	0	0
Otu06450	Fungi	Ascomycota	Sordariomycetes	Sordariales	Sordariaceae	Sordaria	sp.	0	0	0	0	0	0	0	0	0	0	0	0	0	0	0	0	0	0	0	0	0	0	0	0	0	0	0	0	0	0	0	0	0	0	0	0	0	0	0	0	0	0
Otu06451	Fungi	Ascomycota						0	0	0	0	0	0	0	0	0	0	0	0	0	0	0	0	0	0	0	0	0	0	0	0	0	0	0	0	0	0	0	0	0	0	0	0	0	0	0	0	0	0
[truncated: 1,417 more rows]
[truncated: 168 more columns]
